# Supplementary material for: Mapping the splicing landscape of the human immune system
Source: Front Immunol. 2023 Aug 30;14:1116392. doi: 10.3389/fimmu.2023.1116392 (PMC10499523; doi:10.3389/fimmu.2023.1116392)
Supplement: Supplementary file 2 [file Table_1.xlsx]

## Sheet: S1
Table S1 - GSE60424 donors
Donor ID	Condition	Gender	Race	Age
52	ALS	M	--	--
54	ALS	M	--	--
58	ALS	M	--	--
20	Healthy Control	F	White	29
21	Healthy Control	F	White	22
44	Healthy Control	F	Hispanic	32
53	Healthy Control	F	White	30
33	MS posttreatment	F	White	52
46	MS posttreatment	F	White	36
56	MS posttreatment	F	White	35
31	MS pretreatment	F	White	52
45	MS pretreatment	F	White	36
55	MS pretreatment	F	White	35
43	Sepsis	M	White	80
49	Sepsis	F	White	39
50	Sepsis	F	Asian	59
34	Type 1 Diabetes	F	White	24
37	Type 1 Diabetes	F	White	27
40	Type 1 Diabetes	M	White	42
41	Type 1 Diabetes	F	White	21

## Sheet: S2
Table S2. Differential splicing analysis in naïve immune cell types
	GSE64655	GSE60424	GSE107011	GSE115736	in at least 2 datasets
Repeats per cell type	2	4	4	5 (3 in NEU)
Average number of total reads per sample	5.79381e+07	4.10623e+07	3.83791e+07	1.96621e+07
Leafcutter expression table
Junctions	155780	89934	78300	122377
Clusters	41198	26481	23737	31697
Junctions with more than 10 JSRs* in less than 2 samples	52184	39649	32970	52465
Clusters with junctions with more than 10 JSRs* in less than 2 samples	31423	22004	19392	25474
Remove clusters with only 1 junction
Junctions in clusters with at least 2 junctions	34498	28671	22540	41573
Clusters with at least 2 junctions	13737	11026	8962	14582
Junctions that express above 10% of average cluster expression in each sample in at least 2 samples	34009	28284	22268	41194
Remove clusters with <2 junctions that share splice sites
Split clusters into connected components
Junctions with at least 10 JSRs in at least 2 samples in clusters with at least 2 junctions that share splice sites	10572	13266	9010	20840
Clusters with at least 10 JSRs in at least 2 samples and at least 2 junctions that share splice sites	4006	4821	3379	7148
Differential splicing analysis-ANOVA
Success clusters	3660	4396	3067	6736
Significant differential splicing clusters	538	1230	527	2080
Cluster with p adjust ≤ 0.05. At least one junction with deltapsi ≥ 0.2 and at least one more junction with deltapsi ≥ 0.1
Junctions	674	1381	642	2259	873
Junctions with deltapsi ≥ 0.1	568	1159	509	1923
Junctions with deltapsi ≥ 0.2	439	840	379	1251
Clusters	224	458	196	744
Unique genes	210	425	188	639	282
* JSR – Junction spanning reads

## Sheet: S3
Table S3. PSI values of each junction in DS-LCs in the GSE60424 dataset
junction	cluster	B_20	B_21	B_44	B_53	CD8_20	CD8_21	CD8_44	CD8_53	CD4_20	CD4_21	CD4_44	CD4_53	NK_20	NK_21	NK_44	NK_53	MO_20	MO_21	MO_44	MO_53	NEU_20	NEU_21	NEU_44	NEU_53	genes	paired_pAdjust_min	anova_p_adjust	deltapsi_max	comparisons	#datasets	dataset_x	dataset_y	dataset_x.1	dataset_y.1	JC	strand	first_last	AFE	ALE	SE	ASS	MXE
chr2:3548720:3549058	clu_19	0.388889	0.388889	0.388889	0.5	0.6	0.296296	0.4	0.44	0.190476	0.258065	0.142857	0.285714	0.388889	0.238095	0	0.44	0.25	0.166667	0.1875	0.294118	0.5	0	0.2	0.333333	RNASEH1	0.0444913	0.0234385	0.214796	Bcells_CD4,CD4_CD8	1		GSE60424				-					A3SS
chr2:3548724:3549058	clu_19	0.611111	0.611111	0.611111	0.5	0.4	0.703704	0.6	0.56	0.809524	0.741935	0.857143	0.714286	0.611111	0.761905	1	0.56	0.75	0.833333	0.8125	0.705882	0.5	1	0.8	0.666667	RNASEH1	0.0444913	0.0234385	0.214796	Bcells_CD4,CD4_CD8	1		GSE60424				-					A3SS
chr2:10784326:10784934	clu_67	0.25	0.421569	0.4	0.291667	0.340909	0.25	0.326087	0.288462	0.323944	0.309278	0.3	0.352941	0.404412	0.404762	0.333333	0.276923	0.426966	0.4	0.406897	0.372881	0.529412	0.684211	0.434783	0.48	PDIA6	7.91382e-06	1.51593e-06	0.230737	Bcells_MO,Bcells_NEU,CD4_MO,CD4_NEU,CD8_MO,CD8_NEU,NK_MO,NK_NEU,MO_NEU	2		GSE60424		GSE115736	4	-	last_junction			SE
chr2:10784326:10787281	clu_67	0.296875	0.166667	0.138462	0.270833	0.159091	0.238095	0.152174	0.269231	0.253521	0.14433	0.16	0.254902	0.147059	0.190476	0.111111	0.169231	0.0786517	0.0516129	0.0206897	0.0847458	0	0	0	0	PDIA6	7.91382e-06	1.51593e-06	0.218209	Bcells_MO,Bcells_NEU,CD4_MO,CD4_NEU,CD8_MO,CD8_NEU,NK_MO,NK_NEU,MO_NEU	2		GSE60424		GSE115736	5	-	last_junction			skip_junction
chr2:10785030:10787281	clu_67	0.453125	0.411765	0.461538	0.4375	0.5	0.511905	0.521739	0.442308	0.422535	0.546392	0.54	0.392157	0.448529	0.404762	0.555556	0.553846	0.494382	0.548387	0.572414	0.542373	0.470588	0.315789	0.565217	0.52	PDIA6	7.91382e-06	1.51593e-06	0.0984069	Bcells_MO,Bcells_NEU,CD4_MO,CD4_NEU,CD8_MO,CD8_NEU,NK_MO,NK_NEU,MO_NEU	2		GSE60424		GSE115736		-				SE
chr2:11172045:11174968	clu_68	0.52381	0.481481	0.304348	0.4375	0.517241	0.44186	0.454545	0.47619	0.315789	0.404762	0.272727	0.4	0.422222	0.4	0.34375	0.352941	0.333333	0.409091	0.279412	0.333333	0.25	0.5	0	0.285714	SLC66A3	7.04888e-06	0.000614999	0.133667	Bcells_MO,CD4_MO,CD8_MO,NK_MO	4	GSE64655	GSE60424	GSE107011	GSE115736		+				SE
chr2:11172045:11177737	clu_68	0.0952381	0.0740741	0.130435	0	0.0344828	0	0.0909091	0.047619	0.0789474	0.0238095	0.181818	0.1	0	0.0571429	0.21875	0.117647	0.277778	0.272727	0.382353	0.298246	0	0.5	0	0.142857	SLC66A3	7.04888e-06	0.000614999	0.264523	Bcells_MO,CD4_MO,CD8_MO,NK_MO	4	GSE64655	GSE60424	GSE107011	GSE115736	5	+	last_junction			skip_junction
chr2:11175009:11177737	clu_68	0.380952	0.444444	0.565217	0.5625	0.448276	0.55814	0.454545	0.47619	0.605263	0.571429	0.545455	0.5	0.577778	0.542857	0.4375	0.529412	0.388889	0.318182	0.338235	0.368421	0.75	0	0	0.571429	SLC66A3	7.04888e-06	0.000614999	0.202105	Bcells_MO,CD4_MO,CD8_MO,NK_MO	4	GSE64655	GSE60424	GSE107011	GSE115736	3	+	last_junction			SE
chr2:26034735:26093591	clu_143	0.4	0.176471	0.6	0.352941	0.4	0.8	0.428571	0.722222	0.304348	0.3125	0.1	0.3	0.454545	0.4375	0	0.625	0.3	0.380952	0.121212	0.392857	0.125	0.0338983	0	0.08	LOC105374333,RAB10	0.008171	0.0066708	0.239031	CD4_NEU,MO_NEU	1		GSE60424
chr2:26034735:26098662	clu_143	0.6	0.823529	0.4	0.647059	0.6	0.2	0.571429	0.277778	0.695652	0.6875	0.9	0.7	0.545455	0.5625	1	0.375	0.7	0.619048	0.878788	0.607143	0.875	0.966102	1	0.92	LOC105374333,RAB10	0.008171	0.0066708	0.239031	CD4_NEU,MO_NEU	1		GSE60424				+	first_junction
chr2:26109906:26127144	clu_144	0.444444	0.322581	0.428571	0.181818	0.529412	0.285714	0.5	0.25	0.678571	0.46875	0.692308	0.555556	0.5625	0.666667	0.75	0.411765	0.859649	0.72549	0.911392	0.846154	0.962264	0.84375	0.87013	0.805556	RAB10	0.00019404	3.24258e-07	0.526071	Bcells_CD4,Bcells_MO,Bcells_NEU,CD4_MO,CD4_NEU	2		GSE60424	GSE107011		7	+
chr2:26124047:26127144	clu_144	0.555556	0.677419	0.571429	0.818182	0.470588	0.714286	0.5	0.75	0.321429	0.53125	0.307692	0.444444	0.4375	0.333333	0.25	0.588235	0.140351	0.27451	0.0886076	0.153846	0.0377358	0.15625	0.12987	0.194444	RAB10	0.00019404	3.24258e-07	0.526071	Bcells_CD4,Bcells_MO,Bcells_NEU,CD4_MO,CD4_NEU	2		GSE60424	GSE107011		3
chr2:27772692:27774424	clu_199	0.130435	0.150685	0.037037	0.139535	0.166667	0.114286	0.171429	0.121212	0.102941	0.115385	0.21875	0.0980392	0.230769	0.214286	0.214286	0.111111	0.191489	0.08	0.271186	0.128571	0.208333	0.21875	0.272727	0.0689655	MRPL33	0.0173217	0.0408382	0.0584153	CD4_MO,CD4_NEU,CD8_MO,CD8_NEU,NK_MO,NK_NEU	1		GSE60424				+				SE
chr2:27772692:27779433	clu_199	0.478261	0.465753	0.592593	0.372093	0.5	0.6	0.714286	0.575758	0.514706	0.564103	0.46875	0.72549	0.410256	0.52381	0.571429	0.694444	0.329787	0.54	0.186441	0.271429	0.354167	0.4375	0.272727	0.413793	MRPL33	0.0173217	0.0408382	0.265597	CD4_MO,CD4_NEU,CD8_MO,CD8_NEU,NK_MO,NK_NEU	1		GSE60424				+	last_junction			skip_junction
chr2:27774530:27779433	clu_199	0.391304	0.383562	0.37037	0.488372	0.333333	0.285714	0.114286	0.30303	0.382353	0.320513	0.3125	0.176471	0.358974	0.261905	0.214286	0.194444	0.478723	0.38	0.542373	0.6	0.4375	0.34375	0.454545	0.517241	MRPL33	0.0173217	0.0408382	0.242872	CD4_MO,CD4_NEU,CD8_MO,CD8_NEU,NK_MO,NK_NEU	1		GSE60424				+	last_junction			SE
chr2:28393822:28404107	clu_203	0	1	1	1	1	1	1	1	1	1	1	1	1	1	1	1	0.96	0.981308	0.97561	0.9375	0.693548	0.718447	0.5	0.654762	FOSL2	7.65837e-06	2.09262e-09	0.358311	CD4_MO,CD4_NEU,CD8_MO,CD8_NEU,NK_MO,NK_NEU,MO_NEU	2	GSE64655	GSE60424			9	+	first_junction	AFE
chr2:28395776:28404107	clu_203	0	0	0	0	0	0	0	0	0	0	0	0	0	0	0	0	0.04	0.0186916	0.0243902	0.0625	0.306452	0.281553	0.5	0.345238	FOSL2	7.65837e-06	2.09262e-09	0.358311	CD4_MO,CD4_NEU,CD8_MO,CD8_NEU,NK_MO,NK_NEU,MO_NEU	2	GSE64655	GSE60424			5	+	first_junction	AFE
chr2:30147062:30148245	clu_220	0.037037	0.0344828	0.0321101	0.0241796	0.0181269	0.0131363	0.0166667	0.0124275	0.0277778	0.0206718	0.0183486	0.00767263	0.0184332	0.0188088	0.0283019	0.0273973	0.0275591	0.0146341	0.0355556	0.0292793	0.038806	0.0769231	0.0628571	0.0645161	YPEL5	2.58029e-11	1.5959e-07	0.0456862	Bcells_CD4,Bcells_NEU,CD4_MO,CD4_NEU,CD8_NEU,NK_MO,NK_NEU,MO_NEU	1		GSE60424				+	first_junction
chr2:30147062:30155850	clu_220	0.194444	0.2	0.211009	0.202073	0.226586	0.215107	0.213636	0.202154	0.190972	0.167959	0.189602	0.199488	0.248848	0.159875	0.141509	0.178082	0.232283	0.156098	0.251111	0.25	0.0597015	0.0586081	0.0457143	0.046595	YPEL5	2.58029e-11	1.5959e-07	0.169718	Bcells_CD4,Bcells_NEU,CD4_MO,CD4_NEU,CD8_NEU,NK_MO,NK_NEU,MO_NEU	1		GSE60424				+	first_junction			SE
chr2:30147062:30156628	clu_220	0.458333	0.482759	0.516055	0.511226	0.422961	0.499179	0.537879	0.578293	0.517361	0.537468	0.623853	0.59335	0.40553	0.570533	0.660377	0.582192	0.464567	0.507317	0.424444	0.421171	0.81791	0.703297	0.8	0.806452	YPEL5	2.58029e-11	1.5959e-07	0.32754	Bcells_CD4,Bcells_NEU,CD4_MO,CD4_NEU,CD8_NEU,NK_MO,NK_NEU,MO_NEU	1		GSE60424				+	first_junction			skip_junction
chr2:30155910:30156628	clu_220	0.310185	0.282759	0.240826	0.262522	0.332326	0.272578	0.231818	0.207125	0.263889	0.273902	0.168196	0.199488	0.327189	0.250784	0.169811	0.212329	0.275591	0.321951	0.288889	0.29955	0.0835821	0.161172	0.0914286	0.0824373	YPEL5	2.58029e-11	1.5959e-07	0.19184	Bcells_CD4,Bcells_NEU,CD4_MO,CD4_NEU,CD8_NEU,NK_MO,NK_NEU,MO_NEU	1		GSE60424				+				SE
chr2:38577532:38577920	clu_289	0	0.5	0	0	0.25	0.352941	0.214286	0.322581	0.253333	0.341463	0.25	0.277778	0	0	0.333333	0	0.181818	0.0909091	0.263158	0.2	0.586207	0.340426	0.227273	0.454545	HNRNPLL	0.000275706	0.00469285	0.121469	CD4_NEU	1		GSE60424
chr2:38577532:38581913	clu_289	1	0.5	1	1	0.4375	0.470588	0.357143	0.483871	0.506667	0.439024	0.535714	0.611111	1	0	0.333333	0	0.727273	0.545455	0.578947	0.6	0.0689655	0.0851064	0.181818	0.454545	HNRNPLL	0.000275706	0.00469285	0.32552	CD4_NEU	1		GSE60424				-
chr2:38578002:38581913	clu_289	0	0	0	0	0.3125	0.176471	0.428571	0.193548	0.24	0.219512	0.214286	0.111111	0	0	0.333333	0	0.0909091	0.363636	0.157895	0.2	0.344828	0.574468	0.590909	0.0909091	HNRNPLL	0.000275706	0.00469285	0.204051	CD4_NEU	1		GSE60424
chr2:38748653:38748898	clu_294	0.312195	0.307033	0.364706	0.308008	0.297935	0.296214	0.317757	0.273625	0.281324	0.29563	0.33101	0.312261	0.263359	0.252174	0.21875	0.236593	0.12766	0.108844	0.17094	0.154472	0.272727	0.423077	0.363636	0.0909091	SRSF7	5.67624e-13	1.59706e-08	0.182507	Bcells_CD8,Bcells_NK,Bcells_MO,CD4_NK,CD4_MO,CD8_NK,CD8_MO,NK_MO,NK_NEU,MO_NEU	3		GSE60424	GSE107011	GSE115736		-	first_junction			SE
chr2:38748653:38749240	clu_294	0.0585366	0.0703259	0.05	0.0657084	0.0471976	0.0445434	0.0607477	0.0437236	0.0591017	0.033419	0.0452962	0.0498084	0.0687023	0.0753623	0.046875	0.0473186	0.070922	0.0136054	0.034188	0.0487805	0.121212	0	0	0.0909091	SRSF7	5.67624e-13	1.59706e-08	0.0192687	Bcells_CD8,Bcells_NK,Bcells_MO,CD4_NK,CD4_MO,CD8_NK,CD8_MO,NK_MO,NK_NEU,MO_NEU	3		GSE60424	GSE107011	GSE115736		-				SE
chr2:38748653:38749529	clu_294	0.0902439	0.142367	0.0911765	0.12731	0.126844	0.213808	0.17757	0.208745	0.160757	0.187661	0.0766551	0.118774	0.29771	0.301449	0.296875	0.315457	0.51773	0.666667	0.641026	0.544715	0	0.153846	0.272727	0.318182	SRSF7	5.67624e-13	1.59706e-08	0.47976	Bcells_CD8,Bcells_NK,Bcells_MO,CD4_NK,CD4_MO,CD8_NK,CD8_MO,NK_MO,NK_NEU,MO_NEU	3		GSE60424	GSE107011	GSE115736	5	-				skip_junction	A3SS
chr2:38749346:38749529	clu_294	0.539024	0.480274	0.494118	0.498973	0.528024	0.445434	0.443925	0.473907	0.498818	0.48329	0.547038	0.519157	0.370229	0.371014	0.4375	0.400631	0.283688	0.210884	0.153846	0.252033	0.606061	0.423077	0.363636	0.5	SRSF7	5.67624e-13	1.59706e-08	0.286963	Bcells_CD8,Bcells_NK,Bcells_MO,CD4_NK,CD4_MO,CD8_NK,CD8_MO,NK_MO,NK_NEU,MO_NEU	3		GSE60424	GSE107011	GSE115736	3	-				SE	A3SS
chr2:43889876:43894545	clu_327	0.692308	0.679245	0.782609	0.363636	0.952381	0.619048	0.714286	0.545455	0.818182	0.875	0.95	0.769231	0.571429	0.923077	0.875	0.833333	0.863636	0.882353	0.954545	1	0	1	0	0	LRPPRC	0.0186341	0.00827598	0.295684	Bcells_CD4,Bcells_MO,CD8_MO	2		GSE60424		GSE115736	7	-
chr2:43890362:43894545	clu_327	0.307692	0.320755	0.217391	0.636364	0.047619	0.380952	0.285714	0.454545	0.181818	0.125	0.05	0.230769	0.428571	0.0769231	0.125	0.166667	0.136364	0.117647	0.0454545	0	0	0	0	0	LRPPRC	0.0186341	0.00827598	0.295684	Bcells_CD4,Bcells_MO,CD8_MO	2		GSE60424		GSE115736	5	-
chr2:44218537:44230413	clu_332	0.8	0.863636	0.625	0.909091	0.692308	0.882353	0.9	0.75	0.787879	0.863636	0.823529	0.842105	0.5	0.692308	1	0.583333	0.727273	0.625	0.571429	0.555556	0.666667	0.666667	0.391304	0.56	PPM1B	0.00207884	0.00119765	0.258128	CD4_NEU	3		GSE60424	GSE107011	GSE115736	10	+	last_junction
chr2:44218537:44232316	clu_332	0.2	0.136364	0.375	0.0909091	0.307692	0.117647	0.1	0.25	0.212121	0.136364	0.176471	0.157895	0.5	0.307692	0	0.416667	0.272727	0.375	0.428571	0.444444	0.333333	0.333333	0.608696	0.44	PPM1B	0.00207884	0.00119765	0.258128	CD4_NEU	3		GSE60424	GSE107011	GSE115736	5	+	last_junction
chr2:55565041:55565156	clu_395	0.310345	0.431818	0.409091	0.45	0.47619	0.4	0.5	0.392857	0.297872	0.551724	0.466667	0.411765	0.282051	0.315789	0.25	0.551724	0.333333	0.4375	0.3125	0	0.111111	0.36	0.208333	0.259259	PPP4R3B	0.000402891	3.12232e-05	0.207586	Bcells_CD4,Bcells_NEU,CD8_NEU,NK_NEU	1		GSE60424				-				SE
chr2:55565041:55568194	clu_395	0.310345	0.272727	0.181818	0.125	0.333333	0.2	0.25	0.178571	0.382979	0.241379	0.433333	0.529412	0.333333	0.368421	0.5	0.103448	0.444444	0.375	0.625	0.6	0.555556	0.56	0.791667	0.62963	PPP4R3B	0.000402891	3.12232e-05	0.41174	Bcells_CD4,Bcells_NEU,CD8_NEU,NK_NEU	1		GSE60424				-				skip_junction
chr2:55565211:55568194	clu_395	0.37931	0.295455	0.409091	0.425	0.190476	0.4	0.25	0.428571	0.319149	0.206897	0.1	0.0588235	0.384615	0.315789	0.25	0.344828	0.222222	0.1875	0.0625	0.4	0.333333	0.08	0	0.111111	PPP4R3B	0.000402891	3.12232e-05	0.246103	Bcells_CD4,Bcells_NEU,CD8_NEU,NK_NEU	1		GSE60424				-				SE
chr2:68047319:68053061	clu_477	0.27907	0.241379	0.15625	0.172414	0.275862	0.204545	0.277778	0.258621	0.0952381	0.292683	0.222222	0.204545	0.0384615	0.185185	0.125	0.0967742	0.0888889	0.15873	0.195122	0.208333	0.222222	0.116279	0.0357143	0.0857143	C1D	0.0001828	0.00321924	0.139219	Bcells_NK,Bcells_NEU,CD4_NEU,CD8_NEU,MO_NEU	1		GSE60424				-				SE
chr2:68047319:68062945	clu_477	0.0930233	0.137931	0.1875	0.12069	0.0689655	0.295455	0.222222	0.241379	0.285714	0.097561	0.277778	0.204545	0.269231	0.037037	0.1875	0.258065	0.155556	0.0793651	0.268293	0.125	0.259259	0.372093	0.392857	0.457143	C1D	0.0001828	0.00321924	0.235552	Bcells_NK,Bcells_NEU,CD4_NEU,CD8_NEU,MO_NEU	1		GSE60424				-	first_junction			skip_junction	A5SS
chr2:68047319:68062958	clu_477	0.255814	0.344828	0.34375	0.258621	0.310345	0.25	0.0555556	0.362069	0.428571	0.195122	0.388889	0.204545	0.519231	0.407407	0.4375	0.354839	0.422222	0.460317	0.317073	0.375	0.444444	0.348837	0.5	0.228571	C1D	0.0001828	0.00321924	0.135971	Bcells_NK,Bcells_NEU,CD4_NEU,CD8_NEU,MO_NEU	1		GSE60424				-	first_junction			skip_junction	A5SS
chr2:68053137:68062945	clu_477	0.162791	0.155172	0.15625	0.224138	0.103448	0.0909091	0.166667	0.0862069	0.0238095	0.146341	0	0.181818	0.0576923	0.259259	0.125	0.129032	0.0666667	0.15873	0.0731707	0.145833	0.0740741	0.0930233	0.0714286	0.0285714	C1D	0.0001828	0.00321924	0.107813	Bcells_NK,Bcells_NEU,CD4_NEU,CD8_NEU,MO_NEU	1		GSE60424				-	first_junction			SE	A5SS
chr2:68053137:68062958	clu_477	0.209302	0.12069	0.15625	0.224138	0.241379	0.159091	0.277778	0.0517241	0.166667	0.268293	0.111111	0.204545	0.115385	0.111111	0.125	0.16129	0.266667	0.142857	0.146341	0.145833	0	0.0697674	0	0.2	C1D	0.0001828	0.00321924	0.120212	Bcells_NK,Bcells_NEU,CD4_NEU,CD8_NEU,MO_NEU	1		GSE60424				-	first_junction			SE	A5SS
chr2:68807480:68813287	clu_489	0.435897	0.384615	0.366667	0.297297	0.385542	0.382353	0.352941	0.261261	0.342593	0.484536	0.384615	0.47619	0.40367	0.328571	0.311111	0.2875	0.363636	0.388889	0.304348	0.142857	0.402985	0.387409	0.459119	0.408	ARHGAP25	1.948e-06	0.00130897	0.114446	Bcells_NEU,CD4_NEU,CD8_NEU,NK_NEU,MO_NEU	2		GSE60424		GSE115736		+				SE
chr2:68807480:68816289	clu_489	0.145299	0.177515	0.233333	0.279279	0.108434	0.117647	0.254902	0.279279	0.138889	0.134021	0.230769	0.206349	0.0275229	0.2	0.288889	0.25	0.318182	0.0555556	0.26087	0.571429	0.0323383	0.0532688	0.0314465	0.042	ARHGAP25	1.948e-06	0.00130897	0.261745	Bcells_NEU,CD4_NEU,CD8_NEU,NK_NEU,MO_NEU	2		GSE60424		GSE115736	5	+	first_junction			skip_junction
chr2:68813419:68816154	clu_489	0.136752	0.112426	0.05	0.018018	0.108434	0.0490196	0.0588235	0.0540541	0.0648148	0.0824742	0.0384615	0	0.12844	0.0642857	0.0888889	0.05	0.0909091	0	0.130435	0	0.0348259	0.0460048	0.0125786	0.018	ARHGAP25	1.948e-06	0.00130897	0.0550514	Bcells_NEU,CD4_NEU,CD8_NEU,NK_NEU,MO_NEU	2		GSE60424		GSE115736		+	last_junction
chr2:68813419:68816289	clu_489	0.282051	0.325444	0.35	0.405405	0.39759	0.45098	0.333333	0.405405	0.453704	0.298969	0.346154	0.31746	0.440367	0.407143	0.311111	0.4125	0.227273	0.555556	0.304348	0.285714	0.529851	0.513317	0.496855	0.532	ARHGAP25	1.948e-06	0.00130897	0.177281	Bcells_NEU,CD4_NEU,CD8_NEU,NK_NEU,MO_NEU	2		GSE60424		GSE115736		+				SE
chr2:69419604:69423582	clu_490	0.489362	0.488372	0.45	0.347826	0.358974	0.275862	0.333333	0.259259	0.514286	0.45	0.52381	0.3	0.243243	0.48	0.545455	0.272727	0.545455	0.52	0.391304	0.615385	0.666667	1	1	0.666667	NFU1	0.00707502	0.0124967	0.211179	CD4_CD8,CD8_NK,CD8_MO	1		GSE60424				-				SE
chr2:69419604:69431902	clu_490	0.106383	0.255814	0.3	0.391304	0.282051	0.344828	0.222222	0.37037	0.114286	0.15	0.142857	0.1	0.162162	0.16	0.0909091	0.0909091	0.0909091	0.04	0.0869565	0.153846	0.166667	0	0	0	NFU1	0.00707502	0.0124967	0.21194	CD4_CD8,CD8_NK,CD8_MO	1		GSE60424				-				skip_junction
chr2:69423717:69431902	clu_490	0.404255	0.255814	0.25	0.26087	0.358974	0.37931	0.444444	0.37037	0.371429	0.4	0.333333	0.6	0.594595	0.36	0.363636	0.636364	0.363636	0.44	0.521739	0.230769	0.166667	0	0	0.333333	NFU1	0.00707502	0.0124967	0.100374	CD4_CD8,CD8_NK,CD8_MO	1		GSE60424				-				SE
chr2:74458671:74459643	clu_589	0.342105	0.354839	0.444444	0.217391	0.277778	0.325	0.151515	0.365854	0.25	0.266667	0.275862	0.380952	0.265306	0.461538	0.571429	0.461538	0.380952	0.636364	0.47619	0.68	0.684211	0.666667	0.9	0.785714	INO80B-WBP1,WBP1	0.0244041	0.000116087	0.26334	CD4_MO,CD8_MO	3	GSE64655	GSE60424		GSE115736	4	+	first_junction
chr2:74459552:74459643	clu_589	0.131579	0.225806	0.148148	0.0434783	0.166667	0.225	0.363636	0.121951	0.125	0.266667	0.103448	0.238095	0.346939	0.0384615	0	0.115385	0.238095	0.272727	0.190476	0.08	0.105263	0.2	0.1	0	INO80B-WBP1,WBP1	0.0244041	0.000116087	0.0239889	CD4_MO,CD8_MO	2		GSE60424		GSE115736
chr2:74459562:74459643	clu_589	0.526316	0.419355	0.407407	0.73913	0.555556	0.45	0.484848	0.512195	0.625	0.466667	0.62069	0.380952	0.387755	0.5	0.428571	0.423077	0.380952	0.0909091	0.333333	0.24	0.210526	0.133333	0	0.214286	INO80B-WBP1,WBP1	0.0244041	0.000116087	0.262028	CD4_MO,CD8_MO	3	GSE64655	GSE60424		GSE115736	8
chr2:84423772:84425415	clu_615	0.727273	0.787879	0.785714	0.619048	0.736842	0.71875	0.785714	0.708333	0.807692	0.875	0.863636	0.666667	0.909091	0.9	0.75	0.6	0.972222	0.92	0.966667	0.945946	1	0.944444	1	0.928571	SUCLG1	0.00101383	4.15467e-05	0.22123	Bcells_MO,CD4_MO,CD8_MO,NK_MO	1		GSE60424				-	last_junction
chr2:84424011:84425415	clu_615	0.272727	0.212121	0.214286	0.380952	0.263158	0.28125	0.214286	0.291667	0.192308	0.125	0.136364	0.333333	0.0909091	0.1	0.25	0.4	0.0277778	0.08	0.0333333	0.0540541	0	0.0555556	0	0.0714286	SUCLG1	0.00101383	4.15467e-05	0.22123	Bcells_MO,CD4_MO,CD8_MO,NK_MO	1		GSE60424
chr2:99171646:99173414	clu_790	0.454545	0.269231	0.357143	0.264151	0.333333	0.277778	0.4	0.285714	0.361111	0.411765	0.411765	0.214286	0.48	0.24	0.5	0.08	0.227273	0.172414	0.136364	0.142857	0.142857	0.166667	0.227273	0	MITD1	8.90327e-05	0.00104444	0.215532	Bcells_MO,Bcells_NEU,CD4_MO,CD4_NEU,CD8_MO,CD8_NEU,NK_MO,NK_NEU	1		GSE60424
chr2:99171646:99173915	clu_790	0.409091	0.384615	0.571429	0.377358	0.575758	0.555556	0.52	0.428571	0.430556	0.392157	0.323529	0.428571	0.2	0.6	0.25	0.48	0.590909	0.793103	0.818182	0.809524	0.809524	0.833333	0.727273	1	MITD1	8.90327e-05	0.00104444	0.460032	Bcells_MO,Bcells_NEU,CD4_MO,CD4_NEU,CD8_MO,CD8_NEU,NK_MO,NK_NEU	1		GSE60424				-
chr2:99173502:99173915	clu_790	0.136364	0.346154	0.0714286	0.358491	0.0909091	0.166667	0.08	0.285714	0.208333	0.196078	0.264706	0.357143	0.32	0.16	0.25	0.44	0.181818	0.0344828	0.0454545	0.047619	0.047619	0	0.0454545	0	MITD1	8.90327e-05	0.00104444	0.269232	Bcells_MO,Bcells_NEU,CD4_MO,CD4_NEU,CD8_MO,CD8_NEU,NK_MO,NK_NEU	1		GSE60424
chr2:101859864:101860825	clu_823	0.208955	0.222222	0.151163	0.174419	0.212121	0.0681818	0.1	0.186441	0.184211	0.163934	0.130435	0.136364	0.1	0.08	0.125	0.0952381	0.147541	0.0857143	0.146667	0.133333	0.176471	0.136364	0.16129	0.116279	MAP4K4	7.89445e-05	0.00134304	0.0891302	Bcells_NK,Bcells_MO,Bcells_NEU,CD4_NK,CD4_MO,CD4_NEU,CD8_NK,CD8_MO	1		GSE60424				+				SE
chr2:101859864:101864930	clu_823	0.552239	0.614815	0.639535	0.627907	0.606061	0.636364	0.6	0.661017	0.539474	0.688525	0.586957	0.522727	0.85	0.8	0.875	0.761905	0.754098	0.885714	0.8	0.816667	0.776471	0.690909	0.731183	0.697674	MAP4K4	7.89445e-05	0.00134304	0.237306	Bcells_NK,Bcells_MO,Bcells_NEU,CD4_NK,CD4_MO,CD4_NEU,CD8_NK,CD8_MO	1		GSE60424				+				skip_junction
chr2:101860986:101864930	clu_823	0.238806	0.162963	0.209302	0.197674	0.181818	0.295455	0.3	0.152542	0.276316	0.147541	0.282609	0.340909	0.05	0.12	0	0.142857	0.0983607	0.0285714	0.0533333	0.05	0.0470588	0.172727	0.107527	0.186047	MAP4K4	7.89445e-05	0.00134304	0.204277	Bcells_NK,Bcells_MO,Bcells_NEU,CD4_NK,CD4_MO,CD4_NEU,CD8_NK,CD8_MO	1		GSE60424				+				SE
chr2:102423347:102423811	clu_843	0	0	0	0	0	0.714286	0.638889	0.538462	0.5	0.5	0.5	0	0.673575	0.653846	0.675	0.697248	0	0	0	0	0.333333	0.495146	0.347826	0.369565	IL18RAP	0.00024811	0.014671	0.28845	CD8_NEU,NK_NEU	4	GSE64655	GSE60424	GSE107011	GSE115736	8	+	first_junction			SE	A3SS
chr2:102423347:102424231	clu_843	0	0	0	0	0	0	0.0555556	0.115385	0	0	0	0	0.00518135	0.0576923	0.025	0.0825688	0	0	0	0	0.333333	0.145631	0.369565	0.173913	IL18RAP	0.00024811	0.014671	0.213	CD8_NEU,NK_NEU	4	GSE64655	GSE60424	GSE107011	GSE115736	5	+				skip_junction	A3SS
chr2:102424135:102424231	clu_843	0	0	0	0	1	0.285714	0.305556	0.346154	0.5	0.5	0.5	1	0.321244	0.288462	0.3	0.220183	0	0	0	0	0.333333	0.359223	0.282609	0.456522	IL18RAP	0.00024811	0.014671	0.126434	CD8_NEU,NK_NEU	4	GSE64655	GSE60424	GSE107011	GSE115736		+				SE
chr2:113931396:113934158	clu_929	0.213333	0.264463	0.261905	0.3	0.363636	0.322581	0.21875	0.462687	0.140625	0.25641	0.257143	0.258824	0.317073	0.333333	0.409091	0.361702	0.150538	0.194444	0.0992366	0.129032	0.163793	0.26616	0.0803213	0.172131	ACTR3	0.000965145	0.0296448	0.211987	Bcells_MO,CD4_NK,CD8_MO,CD8_NEU,NK_MO,NK_NEU	1		GSE60424
chr2:113931396:113934279	clu_929	0.786667	0.735537	0.738095	0.7	0.636364	0.677419	0.78125	0.537313	0.859375	0.74359	0.742857	0.741176	0.682927	0.666667	0.590909	0.638298	0.849462	0.805556	0.900763	0.870968	0.836207	0.73384	0.919679	0.827869	ACTR3	0.000965145	0.0296448	0.211987	Bcells_MO,CD4_NK,CD8_MO,CD8_NEU,NK_MO,NK_NEU	1		GSE60424				+
chr2:143071108:143071362	clu_1049	0	0	0	0	0	0	0	0	0	0	0	0	0	0.103448	0	0	0	0	0	0	0.328571	0.311594	0.350877	0.445087	ARHGAP15	1.11474e-13	8.18468e-15	0.359032	Bcells_NEU,CD4_NEU,CD8_NEU,NK_NEU	4	GSE64655	GSE60424	GSE107011	GSE115736	5	+	first_junction			SE
chr2:143071108:143155477	clu_1049	0	0	0	0	0	0	0	0	0	0	0	0	0	0.0344828	0	0	0	0	0	0	0.242857	0.282609	0.22807	0.260116	ARHGAP15	1.11474e-13	8.18468e-15	0.253413	Bcells_NEU,CD4_NEU,CD8_NEU,NK_NEU	4	GSE64655	GSE60424	GSE107011	GSE115736	5	+	first_junction	AFE		skip_junction
chr2:143071394:143155477	clu_1049	0	0	0	0	0	0	0	0	0	0	0	0	0	0.0344828	0	0	0	0	0	0	0.221429	0.152174	0.201754	0.242775	ARHGAP15	1.11474e-13	8.18468e-15	0.204533	Bcells_NEU,CD4_NEU,CD8_NEU,NK_NEU	4	GSE64655	GSE60424	GSE107011	GSE115736	5	+		AFE		SE
chr2:143129466:143155477	clu_1049	1	1	1	1	1	1	1	1	1	1	1	1	1	0.827586	1	1	1	1	1	1	0.207143	0.253623	0.219298	0.0520231	ARHGAP15	1.11474e-13	8.18468e-15	0.816978	Bcells_NEU,CD4_NEU,CD8_NEU,NK_NEU	4	GSE64655	GSE60424	GSE107011	GSE115736	9	+	first_junction	AFE
chr2:160281364:160282257	clu_1134	0.1	0.1	0.210526	0.0833333	0.0588235	0.0416667	0	0.0638298	0.0447761	0	0.1	0.0294118	0	0.05	0.0555556	0.0357143	0.222222	0.047619	0.133333	0.225	0.255814	0.15873	0.166667	0.0833333	RBMS1	0.00680988	0.00461061	0.130819	CD4_MO,CD4_NEU,CD8_MO,CD8_NEU,NK_MO,NK_NEU	1		GSE60424				-				SE
chr2:160281364:160284775	clu_1134	0.8	0.9	0.684211	0.916667	0.882353	0.875	0.913043	0.87234	0.895522	1	0.8	0.823529	0.977273	0.85	0.777778	0.964286	0.703704	0.833333	0.7	0.625	0.511628	0.714286	0.569444	0.809524	RBMS1	0.00680988	0.00461061	0.241114	CD4_MO,CD4_NEU,CD8_MO,CD8_NEU,NK_MO,NK_NEU	1		GSE60424				-				skip_junction
chr2:160282304:160284775	clu_1134	0.1	0	0.105263	0	0.0588235	0.0833333	0.0869565	0.0638298	0.0597015	0	0.1	0.147059	0.0227273	0.1	0.166667	0	0.0740741	0.119048	0.166667	0.15	0.232558	0.126984	0.263889	0.107143	RBMS1	0.00680988	0.00461061	0.110295	CD4_MO,CD4_NEU,CD8_MO,CD8_NEU,NK_MO,NK_NEU	1		GSE60424				-				SE
chr2:161137063:161179614	clu_1139	0.888889	0.767857	0.75	0.592593	0.25	0.7	0.333333	0.285714	0.444444	0.758621	0.555556	0.6	0	0.384615	0.125	0	0.55	0.555556	0.263158	0.28	0.037037	0	0.222222	0.04	TANK	0.000328968	0.000523551	0.67502	Bcells_MO,Bcells_NEU,CD4_NEU,MO_NEU	4	GSE64655	GSE60424	GSE107011	GSE115736	3	+	first_junction	AFE
chr2:161160486:161179614	clu_1139	0.111111	0.232143	0.25	0.407407	0.75	0.3	0.666667	0.714286	0.555556	0.241379	0.444444	0.4	1	0.615385	0.875	1	0.45	0.444444	0.736842	0.72	0.962963	1	0.777778	0.96	TANK	0.000328968	0.000523551	0.67502	Bcells_MO,Bcells_NEU,CD4_NEU,MO_NEU	4	GSE64655	GSE60424	GSE107011	GSE115736	6	+	first_junction	AFE
chr2:161203595:161204151	clu_1141	0.0178571	0.166667	0.14	0.206897	0.333333	0.115385	0.142857	0.129032	0.047619	0.047619	0.173913	0.130435	0	0.133333	0	0	0.030303	0.210526	0.125	0.0714286	0.0784314	0.0425532	0.0377358	0.0204082	TANK	0.00108861	0.00717577	0.13537	Bcells_NEU,CD4_NEU,CD8_NEU,MO_NEU	2		GSE60424		GSE115736
chr2:161203595:161204675	clu_1141	0.839286	0.722222	0.68	0.62069	0.533333	0.769231	0.714286	0.677419	0.857143	0.666667	0.73913	0.652174	1	0.733333	0.8	1	0.878788	0.631579	0.71875	0.761905	0.901961	0.914894	0.924528	0.918367	TANK	0.00108861	0.00717577	0.24137	Bcells_NEU,CD4_NEU,CD8_NEU,MO_NEU	2		GSE60424		GSE115736	7	+	last_junction
chr2:161204243:161204675	clu_1141	0.142857	0.111111	0.18	0.172414	0.133333	0.115385	0.142857	0.193548	0.0952381	0.285714	0.0869565	0.217391	0	0.133333	0.2	0	0.0909091	0.157895	0.15625	0.166667	0.0196078	0.0425532	0.0377358	0.0612245	TANK	0.00108861	0.00717577	0.131045	Bcells_NEU,CD4_NEU,CD8_NEU,MO_NEU	2		GSE60424		GSE115736
chr2:169798976:169800952	clu_1180	0.76087	0.705882	0.481481	0.652174	0.736842	0.764706	0.705882	0.767442	0.84507	0.736842	0.833333	0.880952	0.961538	0.896552	0.923077	0.914286	1	1	1	1	1	1	1	0	SSB	2.17015e-05	9.95682e-08	0.349898	Bcells_CD4,Bcells_NK,Bcells_MO,CD4_NK,CD4_MO,CD8_NK,CD8_MO,NK_MO	3		GSE60424	GSE107011	GSE115736	7	+	first_junction	AFE
chr2:169799516:169800952	clu_1180	0.23913	0.294118	0.518519	0.347826	0.263158	0.235294	0.294118	0.232558	0.15493	0.263158	0.166667	0.119048	0.0384615	0.103448	0.0769231	0.0857143	0	0	0	0	0	0	0	0	SSB	2.17015e-05	9.95682e-08	0.349898	Bcells_CD4,Bcells_NK,Bcells_MO,CD4_NK,CD4_MO,CD8_NK,CD8_MO,NK_MO	3		GSE60424	GSE107011	GSE115736	5	+	first_junction	AFE
chr2:174585611:174597601	clu_1239	0.594937	0.607407	0.597015	0.666667	0.809091	0.898551	0.753846	0.817568	0.79085	0.781818	0.806452	0.671875	0.82963	0.852459	0.844444	0.87395	0.40678	0.372881	0.352113	0.325	0.347962	0.403509	0.402256	0.317901	WIPF1	1.26166e-17	3.04521e-07	0.485927	Bcells_CD4,Bcells_CD8,Bcells_NK,Bcells_MO,Bcells_NEU,CD4_NK,CD4_MO,CD4_NEU,CD8_MO,CD8_NEU,NK_MO,NK_NEU	2	GSE64655	GSE60424			10	-	first_junction	AFE
chr2:174585611:174634518	clu_1239	0.227848	0.2	0.268657	0.136364	0.0909091	0.0724638	0.153846	0.0743243	0.156863	0.10303	0.0645161	0.195312	0.0962963	0.0710383	0.0444444	0.0672269	0.322034	0.40678	0.309859	0.475	0.363636	0.269006	0.315789	0.308642	WIPF1	1.26166e-17	3.04521e-07	0.308667	Bcells_CD4,Bcells_CD8,Bcells_NK,Bcells_MO,Bcells_NEU,CD4_NK,CD4_MO,CD4_NEU,CD8_MO,CD8_NEU,NK_MO,NK_NEU	2	GSE64655	GSE60424			5	-	first_junction	AFE
chr2:174585611:174682774	clu_1239	0.0379747	0.0222222	0.0149254	0	0.00909091	0	0	0.0540541	0.0130719	0.0545455	0.0107527	0.0546875	0.0148148	0.0327869	0.0333333	0	0.0677966	0.0338983	0.0422535	0.05	0.0344828	0.0380117	0.056391	0.0895062	WIPF1	1.26166e-17	3.04521e-07	0.0388117	Bcells_CD4,Bcells_CD8,Bcells_NK,Bcells_MO,Bcells_NEU,CD4_NK,CD4_MO,CD4_NEU,CD8_MO,CD8_NEU,NK_MO,NK_NEU	2	GSE64655	GSE60424				-	first_junction
chr2:174629868:174630382	clu_1239	0.101266	0.0888889	0.0746269	0.151515	0.0454545	0	0.0769231	0.0135135	0.0130719	0.0181818	0.0322581	0.0546875	0.0296296	0.0163934	0.0555556	0.0336134	0.118644	0.0508475	0.0985915	0.05	0.0689655	0.0964912	0.056391	0.104938	WIPF1	1.26166e-17	3.04521e-07	0.0745244	Bcells_CD4,Bcells_CD8,Bcells_NK,Bcells_MO,Bcells_NEU,CD4_NK,CD4_MO,CD4_NEU,CD8_MO,CD8_NEU,NK_MO,NK_NEU	2	GSE64655	GSE60424
chr2:174629868:174634518	clu_1239	0	0.0148148	0.0298507	0.030303	0.00909091	0.0144928	0	0.00675676	0.0130719	0.0121212	0.0215054	0.0078125	0.00740741	0	0	0.0168067	0.0508475	0.0847458	0.028169	0.025	0.128527	0.0789474	0.109023	0.0771605	WIPF1	1.26166e-17	3.04521e-07	0.0923607	Bcells_CD4,Bcells_CD8,Bcells_NK,Bcells_MO,Bcells_NEU,CD4_NK,CD4_MO,CD4_NEU,CD8_MO,CD8_NEU,NK_MO,NK_NEU	2	GSE64655	GSE60424				-	first_junction
chr2:174630560:174634518	clu_1239	0.0126582	0.0592593	0.0149254	0.0151515	0.0181818	0.0144928	0	0.0202703	0	0.00606061	0.0215054	0	0.00740741	0.00546448	0	0	0	0.0508475	0.140845	0	0.00940439	0.0555556	0.0225564	0.0308642	WIPF1	1.26166e-17	3.04521e-07	0.0447052	Bcells_CD4,Bcells_CD8,Bcells_NK,Bcells_MO,Bcells_NEU,CD4_NK,CD4_MO,CD4_NEU,CD8_MO,CD8_NEU,NK_MO,NK_NEU	1		GSE60424
chr2:174677124:174682774	clu_1239	0.0253165	0.00740741	0	0	0.0181818	0	0.0153846	0.0135135	0.0130719	0.0242424	0.0430108	0.015625	0.0148148	0.0218579	0.0222222	0.00840336	0.0338983	0	0.028169	0.075	0.0470219	0.0584795	0.037594	0.0709877	WIPF1	1.26166e-17	3.04521e-07	0.0453398	Bcells_CD4,Bcells_CD8,Bcells_NK,Bcells_MO,Bcells_NEU,CD4_NK,CD4_MO,CD4_NEU,CD8_MO,CD8_NEU,NK_MO,NK_NEU	1		GSE60424
chr2:177234271:177263403	clu_1257	0.222222	0.235294	0.333333	0.2	0.388889	0.318182	0.214286	0.44	0.322581	0.285714	0.5	0.642857	0.266667	0.263158	0.333333	0.384615	0.0833333	0.117647	0.153846	0	0.04	0.0740741	0.0294118	0.0344828	NFE2L2	0.000129202	0.00160367	0.393296	CD4_NEU,CD8_NEU	2		GSE60424	GSE107011		5	-	first_junction	AFE
chr2:177234271:177264532	clu_1257	0.777778	0.764706	0.666667	0.8	0.611111	0.681818	0.785714	0.56	0.677419	0.714286	0.5	0.357143	0.733333	0.736842	0.666667	0.615385	0.916667	0.882353	0.846154	1	0.96	0.925926	0.970588	0.965517	NFE2L2	0.000129202	0.00160367	0.393296	CD4_NEU,CD8_NEU	2		GSE60424	GSE107011		7	-	first_junction	AFE
chr2:181498777:181498872	clu_1283	0.0384615	0.198276	0.115789	0.112903	0.0909091	0.120482	0.0980392	0.219178	0.0882353	0.0803571	0	0.118644	0.0185185	0.112676	0	0.0638298	0.0571429	0.0431655	0.0183486	0.0689655	0	0.0909091	0.0714286	0	ITGA4	0.000182085	0.000407305	0.0852465	Bcells_MO,CD4_CD8,CD8_NK,CD8_MO	2		GSE60424		GSE115736
chr2:181498777:181509658	clu_1283	0.903846	0.681034	0.831579	0.758065	0.727273	0.73494	0.764706	0.657534	0.872549	0.794643	0.953488	0.830508	0.962963	0.830986	0.885714	0.914894	0.885714	0.942446	0.972477	0.896552	0.888889	0.863636	0.928571	1	ITGA4	0.000182085	0.000407305	0.203184	Bcells_MO,CD4_CD8,CD8_NK,CD8_MO	2		GSE60424		GSE115736	7	+
chr2:181498922:181509658	clu_1283	0.0576923	0.12069	0.0526316	0.129032	0.181818	0.144578	0.137255	0.123288	0.0392157	0.125	0.0465116	0.0508475	0.0185185	0.056338	0.114286	0.0212766	0.0571429	0.0143885	0.00917431	0.0344828	0.111111	0.0454545	0	0	ITGA4	0.000182085	0.000407305	0.117938	Bcells_MO,CD4_CD8,CD8_NK,CD8_MO	2		GSE60424		GSE115736
chr2:200859746:200860125	clu_1384	0.0614035	0.0243902	0.0264901	0.0189873	0.0505051	0.0135135	0.097561	0.0772358	0.0378788	0.0394737	0.0625	0.03125	0.016129	0.0178571	0.142857	0.166667	0.0121951	0	0.0217391	0	0.330357	0.271186	0	0.0444444	CLK1	0.000474963	5.83957e-05	0.153013	Bcells_NEU,CD4_MO,CD4_NEU,CD8_MO,CD8_NEU,NK_MO,MO_NEU	1		GSE60424				-				SE
chr2:200859746:200861238	clu_1384	0.903509	0.931707	0.940397	0.968354	0.89899	0.966216	0.813008	0.825203	0.924242	0.934211	0.875	0.93125	0.975806	0.958333	0.703297	0.692982	0.963415	0.955224	0.956522	0.990476	0.25	0.279661	0.857143	0.844444	CLK1	0.000474963	5.83957e-05	0.408597	Bcells_NEU,CD4_MO,CD4_NEU,CD8_MO,CD8_NEU,NK_MO,MO_NEU	1		GSE60424				-				skip_junction
chr2:200860215:200861238	clu_1384	0.0350877	0.0439024	0.0331126	0.0126582	0.0505051	0.0202703	0.0894309	0.097561	0.0378788	0.0263158	0.0625	0.0375	0.00806452	0.0238095	0.153846	0.140351	0.0243902	0.0447761	0.0217391	0.00952381	0.419643	0.449153	0.142857	0.111111	CLK1	0.000474963	5.83957e-05	0.255584	Bcells_NEU,CD4_MO,CD4_NEU,CD8_MO,CD8_NEU,NK_MO,MO_NEU	1		GSE60424				-				SE
chr2:201276968:201284816	clu_1410	0.269231	0.233333	0.114286	0.2	0.162791	0.189189	0.0487805	0.126984	0.1625	0.254902	0.185714	0.0833333	0.206897	0.0769231	0.148148	0.0701754	0.206897	0.285714	0.194444	0.0952381	0.443038	0.375	0.533333	0.28	CASP8	0.00537809	0.0243726	0.282307	Bcells_NEU,CD4_NEU,CD8_NEU,NK_NEU,MO_NEU	1		GSE60424				+	last_junction				A5SS
chr2:201277104:201284816	clu_1410	0.730769	0.766667	0.885714	0.8	0.837209	0.810811	0.95122	0.873016	0.8375	0.745098	0.814286	0.916667	0.793103	0.923077	0.851852	0.929825	0.793103	0.714286	0.805556	0.904762	0.556962	0.625	0.466667	0.72	CASP8	0.00537809	0.0243726	0.282307	Bcells_NEU,CD4_NEU,CD8_NEU,NK_NEU,MO_NEU	1		GSE60424				+	last_junction				A5SS
chr2:207575454:207576631	clu_1456	0.353846	0.328358	0.253968	0.253521	0.115385	0.230769	0.166667	0.166667	0.208333	0.341463	0.107143	0.296296	0.117647	0.375	0.307692	0.193548	0.0454545	0	0.131579	0.0526316	0.135593	0.1875	0.214286	0.162791	CREB1	0.00147845	0.0265046	0.240007	Bcells_MO,Bcells_NEU,CD4_MO,NK_MO	1		GSE60424				+	last_junction			SE
chr2:207575454:207577505	clu_1456	0.246154	0.343284	0.365079	0.352113	0.461538	0.576923	0.458333	0.472222	0.5	0.292683	0.571429	0.537037	0.470588	0.21875	0.384615	0.612903	0.409091	0.578947	0.473684	0.526316	0.508475	0.5	0.5	0.488372	CREB1	0.00147845	0.0265046	0.172554	Bcells_MO,Bcells_NEU,CD4_MO,NK_MO	1		GSE60424				+				skip_junction
chr2:207576693:207577505	clu_1456	0.292308	0.134328	0.301587	0.211268	0.230769	0.115385	0.208333	0.25	0.270833	0.292683	0.107143	0.148148	0.294118	0.28125	0.307692	0.0967742	0.318182	0.315789	0.236842	0.315789	0.20339	0.25	0.196429	0.244186	CREB1	0.00147845	0.0265046	0.0919489	Bcells_MO,Bcells_NEU,CD4_MO,NK_MO	1		GSE60424				+				SE
chr2:207577224:207577505	clu_1456	0.107692	0.19403	0.0793651	0.183099	0.192308	0.0769231	0.166667	0.111111	0.0208333	0.0731707	0.214286	0.0185185	0.117647	0.125	0	0.0967742	0.227273	0.105263	0.157895	0.105263	0.152542	0.0625	0.0892857	0.104651	CREB1	0.00147845	0.0265046	0.0672214	Bcells_MO,Bcells_NEU,CD4_MO,NK_MO	1		GSE60424				+				SE
chr2:218391495:218392115	clu_1503	0	0	0	0.5	0	0	0	0	0	0	0	0	0	0.75	0	0	0.23871	0.34104	0.297674	0.286432	0.426471	0.4	0.531073	0.516667	SLC11A1	1.83015e-06	0.0223568	0.177588	MO_NEU	3	GSE64655	GSE60424		GSE115736		+					A3SS
chr2:218391495:218392406	clu_1503	0	0	0	0	0	0	0	0	0	1	0	0	0	0	0	0	0.00645161	0.0462428	0.0186047	0.0251256	0.0367647	0.0333333	0.0423729	0.0651515	SLC11A1	1.83015e-06	0.0223568	0.0202994	MO_NEU	3	GSE64655	GSE60424		GSE115736
chr2:218391495:218392981	clu_1503	0	0	0	0.5	0	0	0	0	0	0	0	0	0	0.25	0	0	0.748387	0.595376	0.660465	0.683417	0.488971	0.521212	0.403955	0.363636	SLC11A1	1.83015e-06	0.0223568	0.227468	MO_NEU	3	GSE64655	GSE60424		GSE115736	1	+					A3SS
chr2:218392299:218392406	clu_1503	0	0	0	0	0	0	0	0	0	0	0	0	0	0	0	0	0.00645161	0.017341	0.0232558	0.00502513	0.0477941	0.0454545	0.0225989	0.0545455	SLC11A1	1.83015e-06	0.0223568	0.0295798	MO_NEU	3	GSE64655	GSE60424		GSE115736
chr2:219247535:219247662	clu_1552	0.4375	0.342857	0.458333	0.294118	0.444444	0.482759	0.333333	0.157895	0.541667	0.380952	0.769231	0.5625	0.5	0.310345	0.590909	0.357143	0.478261	0.37931	0.423077	0.380952	0.761905	0.625	0.368421	0.5	STK16	0.00667756	0.0450707	0.180629	Bcells_CD4,Bcells_MO,Bcells_NEU,NK_MO	1		GSE60424				+				SE
chr2:219247535:219248193	clu_1552	0.25	0.342857	0.166667	0.529412	0.0555556	0.275862	0.166667	0.631579	0.0416667	0.047619	0	0.3125	0.263158	0.241379	0.0909091	0.357143	0.0869565	0.103448	0.0384615	0.142857	0.0952381	0.125	0.0526316	0.142857	STK16	0.00667756	0.0450707	0.229303	Bcells_CD4,Bcells_MO,Bcells_NEU,NK_MO	1		GSE60424				+				skip_junction
chr2:219247757:219248193	clu_1552	0.3125	0.314286	0.375	0.176471	0.5	0.241379	0.5	0.210526	0.416667	0.571429	0.230769	0.125	0.236842	0.448276	0.318182	0.285714	0.434783	0.517241	0.538462	0.47619	0.142857	0.25	0.578947	0.357143	STK16	0.00667756	0.0450707	0.197105	Bcells_CD4,Bcells_MO,Bcells_NEU,NK_MO	1		GSE60424				+				SE
chr2:230169237:230170621	clu_1614	0.333333	0.344828	0.416667	0.217391	0.222222	0.333333	0.375	0	0.333333	0.181818	0.142857	0.75	0.3125	0.6	0	0	0.444444	0	0.285714	0.2	0.520833	0.393443	0.5	0.5	SP110	0.00477852	0.00955738	0.150514	Bcells_NEU,CD4_NEU	1		GSE60424				-	last_junction
chr2:230169237:230172066	clu_1614	0.407407	0.310345	0.416667	0.652174	0.444444	0.555556	0.5	0.75	0.333333	0.636364	0.571429	0.25	0.4375	0.4	1	1	0.333333	0.428571	0.428571	0.6	0.1875	0.311475	0.193182	0.258621	SP110	0.00477852	0.00955738	0.210087	Bcells_NEU,CD4_NEU	1		GSE60424				-	last_junction
chr2:230171767:230172066	clu_1614	0.259259	0.344828	0.166667	0.130435	0.333333	0.111111	0.125	0.25	0.333333	0.181818	0.285714	0	0.25	0	0	0	0.222222	0.571429	0.285714	0.2	0.291667	0.295082	0.306818	0.241379	SP110	0.00477852	0.00955738	0.0835201	Bcells_NEU,CD4_NEU	1		GSE60424				-
chr2:230290564:230292646	clu_1626	0.432692	0.36	0.342466	0.408163	0.6	0.285714	0.909091	0.375	0.526316	0.571429	0.44	0.545455	0.533333	0.3	0.4	0.333333	1	0	0.333333	0.333333	0.5	0.580645	0.842105	0.416667	SP140	0.000229434	0.0393902	0.199024	Bcells_NEU,NK_NEU	1		GSE60424				+				SE
chr2:230290564:230294271	clu_1626	0.173077	0.176	0.260274	0.173469	0.1	0.285714	0	0	0.0526316	0.0714286	0.28	0.181818	0.166667	0.4	0.3	0.25	0	0	0	0	0	0.0322581	0	0.0833333	SP140	0.000229434	0.0393902	0.250269	Bcells_NEU,NK_NEU	1		GSE60424				+				skip_junction
chr2:230292788:230294271	clu_1626	0.394231	0.464	0.39726	0.418367	0.3	0.428571	0.0909091	0.625	0.421053	0.357143	0.28	0.272727	0.3	0.3	0.3	0.416667	0	1	0.666667	0.666667	0.5	0.387097	0.157895	0.5	SP140	0.000229434	0.0393902	0.0570812	Bcells_NEU,NK_NEU	1		GSE60424				+				SE
chr2:230511166:230515095	clu_1643	0.075	0	0	0	0.0714286	0.166667	0	0.230769	0.219512	0.166667	0.111111	0.235294	0.047619	0.0625	0.1	0.125	0	0.2	0.368421	0.111111	0.304348	0.333333	0.121212	0.222222	SP100	0.000706022	0.00457867	0.226529	Bcells_NEU	2	GSE64655	GSE60424			5	+	last_junction		ALE
chr2:230511166:230539267	clu_1643	0.925	1	1	1	0.928571	0.833333	1	0.769231	0.780488	0.833333	0.888889	0.764706	0.952381	0.9375	0.9	0.875	1	0.8	0.631579	0.888889	0.695652	0.666667	0.878788	0.777778	SP100	0.000706022	0.00457867	0.226529	Bcells_NEU	2	GSE64655	GSE60424			9	+			ALE
chr2:232567214:232568945	clu_1670	0.555556	0.6	0.571429	0.875	0.888889	0.5	0.615385	0.75	0.583333	0.571429	0.722222	0.869565	0.571429	0.764706	0.666667	0.833333	0.975	0.919355	0.8	0.906977	0.84375	0.88	0.833333	0.888889	EIF4E2	0.0210042	0.00314797	0.213696	CD4_MO,CD4_NEU	1		GSE60424				+	last_junction
chr2:232567214:232580904	clu_1670	0.444444	0.4	0.428571	0.125	0.111111	0.5	0.384615	0.25	0.416667	0.428571	0.277778	0.130435	0.428571	0.235294	0.333333	0.166667	0.025	0.0806452	0.2	0.0930233	0.15625	0.12	0.166667	0.111111	EIF4E2	0.0210042	0.00314797	0.213696	CD4_MO,CD4_NEU	1		GSE60424				+	last_junction
chr2:233390483:233434380	clu_1691	0.866071	0.868966	0.85567	0.868132	0.826087	0.878788	0.814815	0.897436	0.722222	0.75	0.615385	0.714286	1	1	1	1	1	1	1	1	1	1	1	1	DGKD	9.18295e-06	0.000370627	0.299527	Bcells_CD4,Bcells_NK,Bcells_MO,CD4_CD8,CD4_NK,CD4_MO,CD8_NK,CD8_MO	1		GSE60424				+		AFE
chr2:233419421:233434380	clu_1691	0.133929	0.131034	0.14433	0.131868	0.173913	0.121212	0.185185	0.102564	0.277778	0.25	0.384615	0.285714	0	0	0	0	0	0	0	0	0	0	0	0	DGKD	9.18295e-06	0.000370627	0.299527	Bcells_CD4,Bcells_NK,Bcells_MO,CD4_CD8,CD4_NK,CD4_MO,CD8_NK,CD8_MO	1		GSE60424				+	first_junction	AFE
chr2:241315982:241324216	clu_1759	0.541667	0.605263	0.411765	0.608696	0.787879	0.352941	0.619048	0.5	0.764706	0.777778	0.703704	0.714286	0.758621	0.628571	0.7	0.744186	0.759259	0.756757	0.863636	0.711864	0.916667	0.818182	0.6	0.75	SEPTIN2	0.0175446	0.00144998	0.231032	Bcells_CD4,Bcells_MO	1		GSE60424				+	first_junction	AFE
chr2:241317599:241324216	clu_1759	0.458333	0.394737	0.588235	0.391304	0.212121	0.647059	0.380952	0.5	0.235294	0.222222	0.296296	0.285714	0.241379	0.371429	0.3	0.255814	0.240741	0.243243	0.136364	0.288136	0.0833333	0.181818	0.4	0.25	SEPTIN2	0.0175446	0.00144998	0.231032	Bcells_CD4,Bcells_MO	1		GSE60424				+		AFE
chr2:241336098:241336785	clu_1760	0.647059	0.478261	0.227273	0.5	0.407407	0.538462	0.444444	0.545455	0.454545	0.2	0.111111	0.428571	0.290323	0.52	0.153846	0.407407	0.0882353	0.0967742	0.0454545	0.04	0.454545	0.166667	0	0.411765	SEPTIN2	7.60258e-05	0.00479448	0.416326	Bcells_MO,CD4_MO,CD8_MO,NK_MO	2		GSE60424		GSE115736	8	+	last_junction				A3SS
chr2:241336098:241337382	clu_1760	0.352941	0.521739	0.772727	0.5	0.592593	0.461538	0.555556	0.454545	0.545455	0.8	0.888889	0.571429	0.709677	0.48	0.846154	0.592593	0.911765	0.903226	0.954545	0.96	0.545455	0.833333	1	0.588235	SEPTIN2	7.60258e-05	0.00479448	0.416326	Bcells_MO,CD4_MO,CD8_MO,NK_MO	2		GSE60424		GSE115736	7	+					A3SS
chr1:1390865:1392679	clu_1837	0.160377	0.134503	0.231707	0.137931	0.0869565	0.186916	0.108108	0.115044	0.116564	0.0984848	0.166667	0.107914	0.0875	0.145833	0.037037	0.0869565	0.113636	0.0967742	0	0.0769231	0.259259	0.146341	0.428571	0.176471	CCNL2	0.000564261	0.000725277	0.180827	Bcells_NK,Bcells_MO,Bcells_NEU,CD4_NK,CD4_MO,CD4_NEU,CD8_NK,CD8_MO,CD8_NEU,NK_NEU,MO_NEU	2		GSE60424	GSE107011			-				SE
chr1:1390865:1393396	clu_1837	0.0283019	0.0643275	0.109756	0.0574713	0.026087	0.102804	0.0810811	0.150442	0.0981595	0.0454545	0.0833333	0.057554	0.175	0.1875	0.148148	0.217391	0.136364	0.387097	0.25	0.384615	0.148148	0.146341	0.0714286	0.117647	CCNL2	0.000564261	0.000725277	0.224555	Bcells_NK,Bcells_MO,Bcells_NEU,CD4_NK,CD4_MO,CD4_NEU,CD8_NK,CD8_MO,CD8_NEU,NK_NEU,MO_NEU	2		GSE60424	GSE107011		5	-				skip_junction	A3SS
chr1:1391575:1392679	clu_1837	0.113208	0.128655	0.097561	0.137931	0.191304	0.149533	0.108108	0.115044	0.122699	0.143939	0.0833333	0.165468	0.1125	0.0416667	0.148148	0.057971	0.0454545	0.0645161	0.125	0.192308	0.0740741	0.097561	0.0714286	0.117647	CCNL2	0.000564261	0.000725277	0.0509259	Bcells_NK,Bcells_MO,Bcells_NEU,CD4_NK,CD4_MO,CD4_NEU,CD8_NK,CD8_MO,CD8_NEU,NK_NEU,MO_NEU	2		GSE60424	GSE107011			-
chr1:1392803:1393396	clu_1837	0.698113	0.672515	0.560976	0.666667	0.695652	0.560748	0.702703	0.619469	0.662577	0.712121	0.666667	0.669065	0.625	0.625	0.666667	0.637681	0.704545	0.451613	0.625	0.346154	0.518519	0.609756	0.428571	0.588235	CCNL2	0.000564261	0.000725277	0.145779	Bcells_NK,Bcells_MO,Bcells_NEU,CD4_NK,CD4_MO,CD4_NEU,CD8_NK,CD8_MO,CD8_NEU,NK_NEU,MO_NEU	2		GSE60424	GSE107011			-	last_junction			SE	A3SS
chr1:1765446:1778289	clu_1878	0.653846	0.714286	0.5	0.666667	0.909091	0.909091	0.625	0.7	1	0.705882	1	0.875	0.8	0.545455	0.384615	0.142857	0.0106383	0.0144928	0	0.016129	0	0.00293255	0	0	NADK	1.02835e-06	2.80046e-06	0.632966	Bcells_MO,Bcells_NEU,MO_NEU	2	GSE64655	GSE60424			10	-	first_junction	AFE
chr1:1765446:1779905	clu_1878	0.346154	0.285714	0.5	0.333333	0.0909091	0.0909091	0.375	0.3	0	0.294118	0	0.125	0.2	0.454545	0.615385	0.857143	0.989362	0.985507	1	0.983871	1	0.997067	1	1	NADK	1.02835e-06	2.80046e-06	0.632966	Bcells_MO,Bcells_NEU,MO_NEU	2	GSE64655	GSE60424			1	-	first_junction	AFE
chr1:2391958:2395784	clu_1892	0.463415	0.352941	0.689655	0.35	0.322581	0.431818	0.416667	0.464286	0.316667	0.333333	0.37931	0.45	0.307692	0.541667	0.461538	0.375	0.482143	0.53125	0.714286	0.64	0.647059	0.525	0.725	0.756098	RER1	0.0338339	0.0419438	0.293462	CD4_NEU,CD8_NEU,NK_NEU	2	GSE64655	GSE60424			4	+	first_junction
chr1:2393355:2395784	clu_1892	0.341463	0.215686	0.172414	0.5	0.354839	0.318182	0.333333	0.464286	0.333333	0.294118	0.37931	0.525	0.384615	0.25	0.461538	0.541667	0.375	0.09375	0.166667	0.28	0.137255	0.225	0.175	0.170732	RER1	0.0338339	0.0419438	0.232458	CD4_NEU,CD8_NEU,NK_NEU	2	GSE64655	GSE60424			8
chr1:2394728:2395784	clu_1892	0.195122	0.431373	0.137931	0.15	0.322581	0.25	0.25	0.0714286	0.35	0.372549	0.241379	0.025	0.307692	0.208333	0.0769231	0.0833333	0.142857	0.375	0.119048	0.08	0.215686	0.25	0.1	0.0731707	RER1	0.0338339	0.0419438	0.0875178	CD4_NEU,CD8_NEU,NK_NEU	2	GSE64655	GSE60424
chr1:8358916:8359764	clu_1983	0.272727	0.333333	0.340426	0.339286	0.310345	0.37037	0.344828	0.322581	0.402985	0.392405	0.375	0.466667	0.25	0.222222	0.5	0.333333	0.266667	0.4	0.439024	0.324324	0.46281	0.512315	0.568493	0.475309	RERE	3.66756e-05	0.000649089	0.183289	Bcells_NEU,CD4_NEU,CD8_NEU,MO_NEU	2		GSE60424		GSE115736		-
chr1:8358916:8360112	clu_1983	0.477273	0.477477	0.37234	0.5	0.413793	0.444444	0.413793	0.451613	0.41791	0.392405	0.375	0.433333	0.5625	0.555556	0.5	0.388889	0.466667	0.416667	0.439024	0.459459	0.256198	0.231527	0.123288	0.228395	RERE	3.66756e-05	0.000649089	0.246921	Bcells_NEU,CD4_NEU,CD8_NEU,MO_NEU	2		GSE60424		GSE115736	8
chr1:8359986:8360112	clu_1983	0.25	0.189189	0.287234	0.160714	0.275862	0.185185	0.241379	0.225806	0.179104	0.21519	0.25	0.1	0.1875	0.222222	0	0.277778	0.266667	0.183333	0.121951	0.216216	0.280992	0.256158	0.308219	0.296296	RERE	3.66756e-05	0.000649089	0.0993426	Bcells_NEU,CD4_NEU,CD8_NEU,MO_NEU	2		GSE60424		GSE115736		-
chr1:8422807:8423167	clu_1985	0	0	0	0.0625	0.0833333	0	0	0.0909091	0.166667	0.0416667	0.0769231	0	0	0.111111	0	0	0.125	0.1	0.375	0.142857	0.421053	0.540541	0.588235	0.365385	RERE	1.14736e-07	1.37905e-08	0.463178	Bcells_NEU,CD4_NEU	1		GSE60424
chr1:8422807:8423561	clu_1985	0.166667	0.0232558	0.173913	0.09375	0.0833333	0	0	0	0.0416667	0	0.153846	0	0	0	0.142857	0	0.25	0.5	0.25	0.142857	0.578947	0.216216	0.117647	0.423077	RERE	1.14736e-07	1.37905e-08	0.285094	Bcells_NEU,CD4_NEU	1		GSE60424				-	first_junction	AFE
chr1:8422807:8424015	clu_1985	0.270833	0.255814	0.173913	0.09375	0	0.125	0	0.272727	0.0833333	0.291667	0.153846	0.214286	0.0666667	0	0	0.125	0.25	0.1	0.125	0.285714	0	0.243243	0.294118	0.173077	RERE	1.14736e-07	1.37905e-08	0.0209681	Bcells_NEU,CD4_NEU	1		GSE60424
chr1:8422807:8465925	clu_1985	0.5625	0.72093	0.652174	0.75	0.833333	0.875	1	0.636364	0.708333	0.666667	0.615385	0.785714	0.933333	0.888889	0.857143	0.875	0.375	0.3	0.25	0.428571	0	0	0	0.0384615	RERE	1.14736e-07	1.37905e-08	0.684409	Bcells_NEU,CD4_NEU	1		GSE60424				-		AFE
chr1:15719920:15721329	clu_2091	0.313725	0.271739	0.25	0.311475	0.242424	0.12	0.392857	0.346939	0.345455	0.306122	0.323529	0.324324	0.25	0.205882	0.266667	0.366667	0.378788	0.414286	0.351852	0.246154	0.366667	0.307692	0.384615	0.243902	PLEKHM2	0.0209271	0.00194183	0.0534153	Bcells_NEU,CD8_NEU,NK_NEU	2		GSE60424		GSE115736		+				SE
chr1:15719920:15725317	clu_2091	0.45098	0.402174	0.410714	0.442623	0.393939	0.48	0.535714	0.408163	0.254545	0.367347	0.411765	0.432432	0.375	0.529412	0.6	0.333333	0.181818	0.242857	0.333333	0.4	0.1	0.269231	0.269231	0.317073	PLEKHM2	0.0209271	0.00194183	0.220553	Bcells_NEU,CD8_NEU,NK_NEU	2		GSE60424		GSE115736	8	+				skip_junction
chr1:15721388:15725317	clu_2091	0.235294	0.326087	0.339286	0.245902	0.363636	0.4	0.0714286	0.244898	0.4	0.326531	0.264706	0.243243	0.375	0.264706	0.133333	0.3	0.439394	0.342857	0.314815	0.353846	0.533333	0.423077	0.346154	0.439024	PLEKHM2	0.0209271	0.00194183	0.167137	Bcells_NEU,CD8_NEU,NK_NEU	2		GSE60424		GSE115736		+				SE
chr1:19623583:19626387	clu_2162	0.956522	0.851064	0.884615	0.833333	0.744681	0.884615	0.8	0.731707	0.802817	0.8	0.769231	0.741935	1	1	0.909091	0.935484	0.984127	1	0.962264	0.922078	1	1	1	1	MICOS10	6.72861e-05	0.00119604	0.221504	Bcells_CD4,Bcells_NK,Bcells_MO,Bcells_NEU,CD4_NK,CD4_MO,CD4_NEU,CD8_NK,CD8_MO,CD8_NEU	2		GSE60424		GSE115736	7	+	last_junction
chr1:19625632:19626387	clu_2162	0.0434783	0.148936	0.115385	0.166667	0.255319	0.115385	0.2	0.268293	0.197183	0.2	0.230769	0.258065	0	0	0.0909091	0.0645161	0.015873	0	0.0377358	0.0779221	0	0	0	0	MICOS10	6.72861e-05	0.00119604	0.221504	Bcells_CD4,Bcells_NK,Bcells_MO,Bcells_NEU,CD4_NK,CD4_MO,CD4_NEU,CD8_NK,CD8_MO,CD8_NEU	2		GSE60424		GSE115736	5	+	last_junction
chr1:21290156:21290364	clu_2188	0.318182	0.28125	0.1	0.48	0.153846	0.157895	0.2	0.285714	0.0930233	0.08	0.125	0.0869565	0	0	0.166667	0	0.8	1	0.714286	0.677419	0.5	0.519608	0.574074	0.496241	ECE1	3.89189e-06	0.0376661	0.701681	Bcells_CD4,Bcells_MO,Bcells_NEU,CD4_MO,CD4_NEU,MO_NEU	2		GSE60424		GSE115736	1	-	first_junction	AFE
chr1:21290156:21345376	clu_2188	0.681818	0.71875	0.9	0.52	0.846154	0.842105	0.8	0.714286	0.906977	0.92	0.875	0.913043	1	1	0.833333	1	0.2	0	0.285714	0.322581	0.5	0.480392	0.425926	0.503759	ECE1	3.89189e-06	0.0376661	0.701681	Bcells_CD4,Bcells_MO,Bcells_NEU,CD4_MO,CD4_NEU,MO_NEU	2		GSE60424		GSE115736	10	-	first_junction	AFE
chr1:23967723:23971338	clu_2231	0.0740741	0.0508475	0.0705882	0.0392157	0.108108	0.0441176	0.135593	0.0582524	0.155172	0.130952	0.0806452	0.144737	0.0934579	0.0384615	0.0285714	0.012987	0.0217391	0.0606061	0.0322581	0	0	0	0	0.05	SRSF10	0.00113459	9.64918e-05	0.0992259	Bcells_CD4,Bcells_MO,CD4_NK,CD4_MO,CD8_MO,NK_MO	2		GSE60424	GSE107011			-	last_junction			SE
chr1:23967723:23971573	clu_2231	0.175926	0.211864	0.164706	0.0980392	0.162162	0.161765	0.118644	0.184466	0.12931	0.261905	0.274194	0.131579	0.11215	0.153846	0.171429	0.155844	0.26087	0.454545	0.387097	0.590909	0.692308	0.416667	0.615385	0.3	SRSF10	0.00113459	9.64918e-05	0.275038	Bcells_CD4,Bcells_MO,CD4_NK,CD4_MO,CD8_MO,NK_MO	2		GSE60424	GSE107011		5	-	last_junction			skip_junction	A3SS
chr1:23971439:23971573	clu_2231	0.75	0.737288	0.764706	0.862745	0.72973	0.794118	0.745763	0.757282	0.715517	0.607143	0.645161	0.723684	0.794393	0.807692	0.8	0.831169	0.717391	0.484848	0.580645	0.409091	0.307692	0.583333	0.384615	0.65	SRSF10	0.00113459	9.64918e-05	0.260319	Bcells_CD4,Bcells_MO,CD4_NK,CD4_MO,CD8_MO,NK_MO	2		GSE60424	GSE107011		10	-	last_junction			SE	A3SS
chr1:24646789:24647079	clu_2243	0.283019	0.361702	0.185185	0.263158	0.235294	0.155556	0.103448	0.0784314	0.333333	0.133333	0.4	0.235294	0.0465116	0.0487805	0.0416667	0.12963	0	0.0526316	0	0.04	0.142857	0.111111	0	0.222222	SRRM1	0.000678064	0.00479448	0.252332	Bcells_CD8,Bcells_NK,Bcells_MO,CD4_NK,CD4_MO,CD8_MO	1		GSE60424				+					A3SS
chr1:24646789:24648859	clu_2243	0.716981	0.638298	0.814815	0.736842	0.764706	0.844444	0.896552	0.921569	0.666667	0.866667	0.6	0.764706	0.953488	0.95122	0.958333	0.87037	1	0.947368	1	0.96	0.857143	0.888889	1	0.777778	SRRM1	0.000678064	0.00479448	0.252332	Bcells_CD8,Bcells_NK,Bcells_MO,CD4_NK,CD4_MO,CD8_MO	1		GSE60424				+					A3SS
chr1:25243633:25244454	clu_2257	0.106383	0.175182	0.184615	0.19403	0.056338	0.169231	0.0857143	0.105263	0.0546875	0.0972222	0.101449	0.0561798	0.142857	0.134328	0.107143	0.121951	0.25	0.222222	0	0.2	0.125	0.115385	0.111111	0.08	RSRP1	3.58097e-06	8.07405e-06	0.0906709	Bcells_CD4,Bcells_NK,Bcells_NEU,CD4_NK,CD4_MO,CD4_NEU,CD8_NK,CD8_NEU,MO_NEU	1		GSE60424				-				SE
chr1:25243633:25245150	clu_2257	0.0106383	0.0218978	0.0153846	0.0298507	0	0.0307692	0	0.0789474	0	0.0416667	0	0.011236	0.0306122	0.0298507	0.196429	0.219512	0.107143	0	0.0740741	0.0666667	0.1875	0.230769	0.277778	0.32	RSRP1	3.58097e-06	8.07405e-06	0.240786	Bcells_CD4,Bcells_NK,Bcells_NEU,CD4_NK,CD4_MO,CD4_NEU,CD8_NK,CD8_NEU,MO_NEU	2		GSE60424	GSE107011		5	-				skip_junction	A3SS
chr1:25244224:25244454	clu_2257	0.117021	0.124088	0.0461538	0.104478	0.126761	0.0615385	0.0857143	0.105263	0.0703125	0.0555556	0.0434783	0.0561798	0.0510204	0.0298507	0.0357143	0.0487805	0.0357143	0.0555556	0.0740741	0.133333	0	0	0.0555556	0.2	RSRP1	3.58097e-06	8.07405e-06	0.0565936	Bcells_CD4,Bcells_NK,Bcells_NEU,CD4_NK,CD4_MO,CD4_NEU,CD8_NK,CD8_NEU,MO_NEU	1		GSE60424				-
chr1:25244498:25245150	clu_2257	0.765957	0.678832	0.753846	0.671642	0.816901	0.738462	0.828571	0.710526	0.875	0.805556	0.855072	0.876404	0.77551	0.80597	0.660714	0.609756	0.607143	0.722222	0.851852	0.6	0.6875	0.653846	0.555556	0.4	RSRP1	3.58097e-06	8.07405e-06	0.278783	Bcells_CD4,Bcells_NK,Bcells_NEU,CD4_NK,CD4_MO,CD4_NEU,CD8_NK,CD8_NEU,MO_NEU	2		GSE60424	GSE107011		10	-				SE	A3SS
chr1:27625151:27626046	clu_2343	0.169811	0.314815	0.380952	0.327586	0.533333	0.410714	0.416667	0.148148	0	0.625	0	0	0.374429	0.372222	0.359551	0.385185	0.368421	0.355882	0.308917	0.387543	0.215278	0.264205	0.174419	0.261364	FGR	4.59061e-22	2.83401e-12	0.148399	Bcells_CD8,Bcells_NK,Bcells_MO,Bcells_NEU,CD8_NK,CD8_MO,CD8_NEU,NK_MO,NK_NEU,MO_NEU	3	GSE64655	GSE60424	GSE107011			-	first_junction	AFE
chr1:27625151:27626460	clu_2343	0.45283	0.5	0.52381	0.362069	0.466667	0.589286	0.583333	0.851852	0	0.375	0	0	0.557078	0.544444	0.595506	0.533333	0	0	0.00318471	0.00346021	0	0	0	0	FGR	4.59061e-22	2.83401e-12	0.622784	Bcells_CD8,Bcells_NK,Bcells_MO,Bcells_NEU,CD8_NK,CD8_MO,CD8_NEU,NK_MO,NK_NEU,MO_NEU	3	GSE64655	GSE60424	GSE107011		3	-	first_junction	AFE
chr1:27625151:27627048	clu_2343	0.0566038	0.0555556	0	0	0	0	0	0	0	0	0	0	0.00456621	0.00555556	0.011236	0	0.0526316	0.0470588	0.0477707	0.0484429	0.0972222	0.122159	0.136628	0.075	FGR	4.59061e-22	2.83401e-12	0.107752	Bcells_CD8,Bcells_NK,Bcells_MO,Bcells_NEU,CD8_NK,CD8_MO,CD8_NEU,NK_MO,NK_NEU,MO_NEU	3	GSE64655	GSE60424	GSE107011			-		AFE		SE
chr1:27625151:27635065	clu_2343	0.320755	0.111111	0.0952381	0.293103	0	0	0	0	0	0	0	0	0.0639269	0.0722222	0.0337079	0.0740741	0.570175	0.561765	0.627389	0.532872	0.635417	0.534091	0.627907	0.584091	FGR	4.59061e-22	2.83401e-12	0.595376	Bcells_CD8,Bcells_NK,Bcells_MO,Bcells_NEU,CD8_NK,CD8_MO,CD8_NEU,NK_MO,NK_NEU,MO_NEU	3	GSE64655	GSE60424	GSE107011		1	-	first_junction	AFE		skip_junction
chr1:27627170:27635065	clu_2343	0	0.0185185	0	0.0172414	0	0	0	0	0	0	0	0	0	0.00555556	0	0.00740741	0.00877193	0.0352941	0.0127389	0.0276817	0.0520833	0.0795455	0.0610465	0.0795455	FGR	4.59061e-22	2.83401e-12	0.0680552	Bcells_CD8,Bcells_NK,Bcells_MO,Bcells_NEU,CD8_NK,CD8_MO,CD8_NEU,NK_MO,NK_NEU,MO_NEU	2	GSE64655	GSE60424				-	first_junction			SE
chr1:29160517:29165890	clu_2387	0.615385	0.526316	0.75	0.384615	0.5	0.272727	1	0.5	0.454545	0.318182	0.375	0.333333	0.652174	0.25	0.571429	0.777778	0.454545	0.190476	0.375	0.5	0.0434783	0.0526316	0.0434783	0.0555556	SRSF4	4.96064e-05	0.00105026	0.321479	CD4_NEU	3		GSE60424	GSE107011	GSE115736	3
chr1:29160517:29181646	clu_2387	0.384615	0.473684	0.25	0.615385	0.5	0.727273	0	0.5	0.545455	0.681818	0.625	0.666667	0.347826	0.75	0.428571	0.222222	0.545455	0.809524	0.625	0.5	0.956522	0.947368	0.956522	0.944444	SRSF4	4.96064e-05	0.00105026	0.321479	CD4_NEU	3		GSE60424	GSE107011	GSE115736	7	-	first_junction
chr1:35178036:35181135	clu_2472	0.396694	0.196203	0.211009	0.22	0.336842	0.355556	0.188406	0.110294	0.329412	0.283582	0.214286	0.2	0.357895	0.142857	0.192308	0.106061	0.398305	0.270833	0.311111	0.247312	0.0526316	0.0540541	0.0714286	0.162162	SFPQ	8.69498e-08	0.014255	0.221821	Bcells_MO,Bcells_NEU,CD4_MO,CD4_NEU,CD8_NEU,NK_NEU,MO_NEU	2		GSE60424		GSE115736	5	-				SE
chr1:35178036:35187001	clu_2472	0.190083	0.240506	0.201835	0.14	0.0842105	0.0666667	0.101449	0.132353	0.176471	0.179104	0.190476	0.13913	0.147368	0.0833333	0.192308	0.181818	0.0423729	0.09375	0.0740741	0.0860215	0.578947	0.756757	0.571429	0.540541	SFPQ	8.69498e-08	0.014255	0.537864	Bcells_MO,Bcells_NEU,CD4_MO,CD4_NEU,CD8_NEU,NK_NEU,MO_NEU	2		GSE60424		GSE115736	5	-				skip_junction	A3SS
chr1:35184593:35186947	clu_2472	0.0661157	0.101266	0.174312	0.09	0.0947368	0.0777778	0.0869565	0.117647	0.0588235	0.0746269	0.107143	0.0521739	0.0736842	0.154762	0.192308	0.121212	0.0762712	0.0729167	0.17037	0.182796	0	0	0	0.0540541	SFPQ	8.69498e-08	0.014255	0.121978	Bcells_MO,Bcells_NEU,CD4_MO,CD4_NEU,CD8_NEU,NK_NEU,MO_NEU	2		GSE60424		GSE115736		-					A5SS
chr1:35184593:35187001	clu_2472	0.347107	0.462025	0.412844	0.55	0.484211	0.5	0.623188	0.639706	0.435294	0.462687	0.488095	0.608696	0.421053	0.619048	0.423077	0.590909	0.483051	0.5625	0.444444	0.483871	0.368421	0.189189	0.357143	0.243243	SFPQ	8.69498e-08	0.014255	0.272277	Bcells_MO,Bcells_NEU,CD4_MO,CD4_NEU,CD8_NEU,NK_NEU,MO_NEU	2		GSE60424		GSE115736	3	-	last_junction			SE	A5SS
chr1:35443028:35443158	clu_2481	0.26087	0.2	0.285714	0.222222	0.3	0.230769	0.142857	0.416667	0.333333	0.26087	0.375	0.352941	0.684211	0.277778	0.181818	0	0.290323	0	0.146341	0.133333	0.0169492	0	0	0.0185185	KIAA0319L	5.73708e-05	0.00382224	0.321669	Bcells_NEU,CD4_MO,CD4_NEU,CD8_NEU,MO_NEU	1		GSE60424				-	last_junction
chr1:35443028:35444161	clu_2481	0.73913	0.8	0.714286	0.777778	0.7	0.769231	0.857143	0.583333	0.666667	0.73913	0.625	0.647059	0.315789	0.722222	0.818182	1	0.709677	1	0.853659	0.866667	0.983051	1	1	0.981481	KIAA0319L	5.73708e-05	0.00382224	0.321669	Bcells_NEU,CD4_MO,CD4_NEU,CD8_NEU,MO_NEU	1		GSE60424				-
chr1:35444303:35447046	clu_2481_B	0.0714286	0	0	0	0	0	0	0	0	0	0.0666667	0	0	0	0	0	0.2	0.0952381	0.185185	0.181818	0.575758	0.535714	0.368421	0.448276	KIAA0319L	0.000302415	4.62063e-07	0.316482	MO_NEU	3	GSE64655	GSE60424	GSE107011		5
chr1:35444303:35448173	clu_2481_B	0.928571	1	1	1	1	1	1	1	1	1	0.933333	1	1	1	1	1	0.8	0.904762	0.814815	0.818182	0.424242	0.464286	0.631579	0.551724	KIAA0319L	0.000302415	4.62063e-07	0.316482	MO_NEU	3	GSE64655	GSE60424	GSE107011		9	-
chr1:39480009:39480920	clu_2565	0.196078	0.0547945	0.183908	0.12766	0	0	0.0238095	0	0.0238095	0.016129	0.037037	0.0142857	0.00961538	0.00892857	0.0444444	0.0555556	0	0.0666667	0.0666667	0.0625	0.166667	0	0	0	MACF1	8.62491e-05	0.00362644	0.134658	Bcells_CD4,Bcells_CD8,Bcells_NK	2	GSE64655	GSE60424				+				SE
chr1:39480009:39484601	clu_2565	0.627451	0.876712	0.632184	0.638298	0.978261	1	0.97619	0.952381	0.928571	0.983871	0.925926	0.957143	0.990385	0.964286	0.888889	0.907407	0.923077	0.866667	0.933333	0.9375	0.833333	1	1	1	MACF1	8.62491e-05	0.00362644	0.283047	Bcells_CD4,Bcells_CD8,Bcells_NK	2	GSE64655	GSE60424			7	+				skip_junction
chr1:39481030:39484601	clu_2565	0.176471	0.0684932	0.183908	0.234043	0.0217391	0	0	0.047619	0.047619	0	0.037037	0.0285714	0	0.0267857	0.0666667	0.037037	0.0769231	0.0666667	0	0	0	0	0	0	MACF1	8.62491e-05	0.00362644	0.148389	Bcells_CD4,Bcells_CD8,Bcells_NK	2	GSE64655	GSE60424				+				SE
chr1:40766703:40766918	clu_2600	0.155172	0.294118	0.261905	0.26087	0.225806	0.192308	0.26087	0.212766	0.25	0.22449	0.217391	0.268293	0.229167	0.15	0.294118	0.346154	0.137255	0.179487	0.175439	0.291667	0.181818	0.0833333	0.114754	0.140845	NFYC	7.49783e-06	2.01594e-05	0.124672	Bcells_NEU,CD4_MO,CD4_NEU,CD8_MO,CD8_NEU,NK_NEU,MO_NEU	2		GSE60424		GSE115736		+				SE
chr1:40766703:40769356	clu_2600	0.517241	0.435294	0.380952	0.23913	0.354839	0.230769	0.391304	0.340426	0.397059	0.306122	0.434783	0.268293	0.520833	0.5	0.294118	0.192308	0.54902	0.641026	0.54386	0.416667	0.727273	0.6875	0.737705	0.71831	NFYC	7.49783e-06	2.01594e-05	0.388362	Bcells_NEU,CD4_MO,CD4_NEU,CD8_MO,CD8_NEU,NK_NEU,MO_NEU	2		GSE60424		GSE115736	4	+				skip_junction
chr1:40766974:40769356	clu_2600	0.327586	0.270588	0.357143	0.5	0.419355	0.576923	0.347826	0.446809	0.352941	0.469388	0.347826	0.463415	0.25	0.35	0.411765	0.461538	0.313725	0.179487	0.280702	0.291667	0.0909091	0.229167	0.147541	0.140845	NFYC	7.49783e-06	2.01594e-05	0.295613	Bcells_NEU,CD4_MO,CD4_NEU,CD8_MO,CD8_NEU,NK_NEU,MO_NEU	2		GSE60424		GSE115736	8	+				SE
chr1:42457350:42459603	clu_2614	0.685714	0.652174	0.555556	0.617647	0.923077	0.6	0.666667	0.586207	0.805556	0.638889	0.888889	0.571429	0.722222	0.692308	0.5	0.888889	0.884615	1	0.965517	0.885714	0.941176	0.88	0.84	0.944444	PPCS,CCDC30	0.00106311	0.000368234	0.306189	Bcells_MO,Bcells_NEU,CD4_MO,CD4_NEU,CD8_MO,CD8_NEU,NK_MO,NK_NEU	2		GSE60424	GSE107011		7	+	last_junction				A5SS
chr1:42457567:42459603	clu_2614	0.314286	0.347826	0.444444	0.382353	0.0769231	0.4	0.333333	0.413793	0.194444	0.361111	0.111111	0.428571	0.277778	0.307692	0.5	0.111111	0.115385	0	0.0344828	0.114286	0.0588235	0.12	0.16	0.0555556	PPCS,CCDC30	0.00106311	0.000368234	0.306189	Bcells_MO,Bcells_NEU,CD4_MO,CD4_NEU,CD8_MO,CD8_NEU,NK_MO,NK_NEU	2		GSE60424	GSE107011		5	+	last_junction				A5SS
chr1:46686870:46688353	clu_2731	0.261905	0.146341	0.410256	0.176471	0.310345	0.138889	0.242424	0.16	0.153846	0.133333	0.258065	0.291667	0.26087	0.0425532	0.2	0.185185	0.121212	0.142857	0.0588235	0.173913	0.3	0.230769	0.208333	0.166667	EFCAB14	0.000311119	0.00400556	0.124542	Bcells_NK,Bcells_MO,CD4_MO,CD8_MO,MO_NEU	3	GSE64655	GSE60424	GSE107011			-
chr1:46686870:46689587	clu_2731	0.380952	0.609756	0.333333	0.352941	0.517241	0.611111	0.515152	0.64	0.512821	0.533333	0.451613	0.541667	0.586957	0.851064	0.55	0.777778	0.787879	0.742857	0.911765	0.826087	0.35	0.576923	0.666667	0.722222	EFCAB14	0.000311119	0.00400556	0.397901	Bcells_NK,Bcells_MO,CD4_MO,CD8_MO,MO_NEU	3	GSE64655	GSE60424	GSE107011		7
chr1:46688544:46689587	clu_2731	0.357143	0.243902	0.25641	0.470588	0.172414	0.25	0.242424	0.2	0.333333	0.333333	0.290323	0.166667	0.152174	0.106383	0.25	0.037037	0.0909091	0.114286	0.0294118	0	0.35	0.192308	0.125	0.111111	EFCAB14	0.000311119	0.00400556	0.273359	Bcells_NK,Bcells_MO,CD4_MO,CD8_MO,MO_NEU	3	GSE64655	GSE60424	GSE107011		5	-
chr1:52905090:52906519	clu_2774	0.351351	0.405405	0.444444	0.321429	0.230769	0.204082	0.25	0.347826	0.215686	0.181818	0.323529	0.181818	0.294118	0.242424	0.153846	0.285714	0	0.333333	0.333333	0	0.5	0	0	0	ECHDC2	0.000191822	0.0345703	0.154944	Bcells_CD4,Bcells_CD8	1		GSE60424				-				SE
chr1:52905090:52907868	clu_2774	0.216216	0.0540541	0	0.178571	0.365385	0.285714	0.28125	0.304348	0.401961	0.436364	0.411765	0.393939	0.352941	0.242424	0.307692	0.142857	0.555556	0	0.333333	0.5	0	0	0	1	ECHDC2	0.000191822	0.0345703	0.298797	Bcells_CD4,Bcells_CD8	1		GSE60424				-				skip_junction
chr1:52906611:52907868	clu_2774	0.432432	0.540541	0.555556	0.5	0.403846	0.510204	0.46875	0.347826	0.382353	0.381818	0.264706	0.424242	0.352941	0.515152	0.538462	0.571429	0.444444	0.666667	0.333333	0.5	0.5	0	0	0	ECHDC2	0.000191822	0.0345703	0.143852	Bcells_CD4,Bcells_CD8	1		GSE60424				-				SE
chr1:77946576:77949155	clu_2901	0.105263	0.259259	0.434783	0.4	0.153846	0	0.0588235	0.242424	0.227273	0.114286	0.3	0.433333	0.111111	0.0416667	0.125	0.04	0.0769231	0	0	0.0909091	0	0	0.5	0	FUBP1	0.0314288	0.0365229	0.220382	Bcells_NK,CD4_NK	2	GSE64655	GSE60424			5	-					A3SS
chr1:77948774:77949155	clu_2901	0.894737	0.740741	0.565217	0.6	0.846154	1	0.941176	0.757576	0.772727	0.885714	0.7	0.566667	0.888889	0.958333	0.875	0.96	0.923077	1	1	0.909091	1	1	0.5	1	FUBP1	0.0314288	0.0365229	0.220382	Bcells_NK,CD4_NK	2	GSE64655	GSE60424			7	-	last_junction				A3SS
chr1:84566012:84569931	clu_2916	0.291667	0.225806	0.310345	0.310345	0.1	0.2	0.166667	0.2	0.217391	0.473684	0.666667	0.0714286	0.428571	0.363636	0.5	0.24	0.45	0.381818	0.416667	0.35	0.5	0.483568	0.528796	0.437788	CTBS	3.00194e-08	8.90945e-11	0.202997	Bcells_MO,Bcells_NEU,NK_NEU,MO_NEU	3		GSE60424	GSE107011	GSE115736	4	-
chr1:84566012:84570582	clu_2916	0.5	0.580645	0.655172	0.517241	0.85	0.7	0.833333	0.6	0.565217	0.421053	0.111111	0.714286	0.428571	0.318182	0.5	0.4	0.3	0.272727	0.166667	0.3	0.133663	0.14554	0.162304	0.175115	CTBS	3.00194e-08	8.90945e-11	0.409109	Bcells_MO,Bcells_NEU,NK_NEU,MO_NEU	3		GSE60424	GSE107011	GSE115736	3
chr1:84570139:84570582	clu_2916	0.208333	0.193548	0.0344828	0.172414	0.05	0.1	0	0.2	0.217391	0.105263	0.222222	0.214286	0.142857	0.318182	0	0.36	0.25	0.345455	0.416667	0.35	0.366337	0.370892	0.308901	0.387097	CTBS	3.00194e-08	8.90945e-11	0.206112	Bcells_MO,Bcells_NEU,NK_NEU,MO_NEU	3		GSE60424	GSE107011	GSE115736	5	-
chr1:86724405:86728403	clu_2934	0.15	0.413793	0.407407	0.266667	0.2	0.107143	0	0.153846	0.25	0	0	0.117647	0.03125	0	0	0.0909091	0	0.117647	0.0638298	0	0.0133333	0.0181818	0.0189873	0.0108696	SH3GLB1	6.39958e-05	0.000517375	0.294124	Bcells_CD4,Bcells_NK,Bcells_MO,Bcells_NEU	2		GSE60424		GSE115736	5	+
chr1:86724405:86734602	clu_2934	0.85	0.586207	0.592593	0.733333	0.8	0.892857	1	0.846154	0.75	1	1	0.882353	0.96875	1	1	0.909091	1	0.882353	0.93617	1	0.986667	0.981818	0.981013	0.98913	SH3GLB1	6.39958e-05	0.000517375	0.294124	Bcells_CD4,Bcells_NK,Bcells_MO,Bcells_NEU	2		GSE60424		GSE115736	7	+
chr1:93119401:93120549	clu_2989	0.285714	0.435897	0.434783	0.333333	0.294118	0.318182	0.444444	0.4375	0.194444	0.47619	0.111111	0.25	0.384615	0.5	0.333333	0.0833333	0.368421	0.333333	0.5	0.285714	0.6	0.4	0.75	0.222222	MTF2	0.0197859	0.0311484	0.114495	Bcells_CD4	1		GSE60424				+
chr1:93119401:93127232	clu_2989	0.190476	0.333333	0.347826	0.466667	0.411765	0.454545	0.555556	0.375	0.638889	0.428571	0.555556	0.7	0.230769	0.5	0.333333	0.583333	0.263158	0.444444	0	0	0	0	0.25	0.111111	MTF2	0.0197859	0.0311484	0.246178	Bcells_CD4	1		GSE60424
chr1:93120672:93127232	clu_2989	0.52381	0.230769	0.217391	0.2	0.294118	0.227273	0	0.1875	0.166667	0.0952381	0.333333	0.05	0.384615	0	0.333333	0.333333	0.368421	0.222222	0.5	0.714286	0.4	0.6	0	0.666667	MTF2	0.0197859	0.0311484	0.131683	Bcells_CD4	1		GSE60424				+
chr1:108692867:108693590	clu_3059	0.272727	0.240506	0.30303	0.260163	0.258427	0.230769	0.235294	0.33121	0.285714	0.251852	0.229167	0.284483	0.247863	0.302083	0.157895	0.228571	0.175439	0.234043	0.22	0.170213	0.075	0.0943396	0.175	0.191489	PRPF38B	2.17793e-06	0.000188941	0.135149	Bcells_NEU,CD4_MO,CD4_NEU,CD8_MO,CD8_NEU,NK_NEU,MO_NEU	1		GSE60424				+	first_junction			SE
chr1:108692867:108695702	clu_3059	0.375	0.405063	0.363636	0.390244	0.303371	0.230769	0.441176	0.261146	0.285714	0.333333	0.333333	0.353448	0.299145	0.333333	0.438596	0.380952	0.45614	0.382979	0.5	0.404255	0.725	0.735849	0.575	0.595745	PRPF38B	2.17793e-06	0.000188941	0.348783	Bcells_NEU,CD4_MO,CD4_NEU,CD8_MO,CD8_NEU,NK_NEU,MO_NEU	1		GSE60424				+	first_junction	AFE		skip_junction
chr1:108693642:108695702	clu_3059	0.352273	0.35443	0.333333	0.349593	0.438202	0.538462	0.323529	0.407643	0.428571	0.414815	0.4375	0.362069	0.452991	0.364583	0.403509	0.390476	0.368421	0.382979	0.28	0.425532	0.2	0.169811	0.25	0.212766	PRPF38B	2.17793e-06	0.000188941	0.218815	Bcells_NEU,CD4_MO,CD4_NEU,CD8_MO,CD8_NEU,NK_NEU,MO_NEU	1		GSE60424				+	first_junction	AFE		SE
chr1:109402090:109402313	clu_3083	0.136364	0.25	0.315789	0.142857	0.16	0.142857	0.318182	0.166667	0.122449	0.275862	0.214286	0.230769	0.111111	0.130435	0	0.1	0	0.0266667	0.0652174	0.0377358	0	0.0625	0	0.05	PSMA5	2.87623e-05	2.2978e-06	0.178848	Bcells_MO,CD4_MO,CD8_NK,CD8_MO,NK_MO	3		GSE60424	GSE107011	GSE115736
chr1:109402090:109409928	clu_3083	0.636364	0.625	0.578947	0.666667	0.68	0.595238	0.545455	0.3	0.571429	0.637931	0.535714	0.615385	0.722222	0.782609	0.928571	0.7	1	0.933333	0.913043	0.962264	1	0.9375	0.846154	0.95	PSMA5	2.87623e-05	2.2978e-06	0.421987	Bcells_MO,CD4_MO,CD8_NK,CD8_MO,NK_MO	3		GSE60424	GSE107011	GSE115736	7	-	last_junction
chr1:109402527:109409928	clu_3083	0.227273	0.125	0.105263	0.190476	0.16	0.261905	0.136364	0.533333	0.306122	0.0862069	0.25	0.153846	0.166667	0.0869565	0.0714286	0.2	0	0.04	0.0217391	0	0	0	0.153846	0	PSMA5	2.87623e-05	2.2978e-06	0.257466	Bcells_MO,CD4_MO,CD8_NK,CD8_MO,NK_MO	3		GSE60424	GSE107011	GSE115736	5
chr1:110406379:110407033	clu_3116	0.272727	0.296053	0.320988	0.414634	0.413043	0.382353	0.346154	0.185185	0.327273	0.272727	0.225806	0.313725	0.285714	0.315789	0.363636	0.487179	0.206186	0.0843373	0.145455	0.186813	0.0769231	0.12069	0.0566038	0.171875	LAMTOR5	0.00318528	0.000517375	0.256557	Bcells_MO,Bcells_NEU,CD4_MO,CD4_NEU,CD8_MO,CD8_NEU,NK_MO,NK_NEU	2		GSE60424		GSE115736	5
chr1:110406379:110407586	clu_3116	0.727273	0.703947	0.679012	0.585366	0.586957	0.617647	0.653846	0.814815	0.672727	0.727273	0.774194	0.686275	0.714286	0.684211	0.636364	0.512821	0.793814	0.915663	0.854545	0.813187	0.923077	0.87931	0.943396	0.828125	LAMTOR5	0.00318528	0.000517375	0.256557	Bcells_MO,Bcells_NEU,CD4_MO,CD4_NEU,CD8_MO,CD8_NEU,NK_MO,NK_NEU	2		GSE60424		GSE115736	7	-	first_junction
chr1:112703806:112705100	clu_3163	0.433333	0.28	0.583333	0.409091	0.857143	0.525	0.619048	0.736842	0.833333	0.882353	0.857143	0.571429	0.524	0.537572	0.472222	0.444444	0.37037	0.337209	0.37931	0.317073	0.5	0	0.5	0	RHOC	0.000734418	0.0466167	0.333517	Bcells_CD8,Bcells_NK,CD8_NK,CD8_MO,NK_MO	1		GSE60424				-				SE
chr1:112703806:112707078	clu_3163	0.333333	0.44	0.25	0.318182	0.0714286	0.175	0.333333	0.131579	0.0833333	0	0.047619	0.285714	0.148	0.127168	0.148148	0.222222	0.259259	0.232558	0.258621	0.365854	0.166667	0	0	0.75	RHOC	0.000734418	0.0466167	0.173994	Bcells_CD8,Bcells_NK,CD8_NK,CD8_MO,NK_MO	1		GSE60424				-	first_junction			skip_junction
chr1:112705168:112707078	clu_3163	0.233333	0.28	0.166667	0.272727	0.0714286	0.3	0.047619	0.131579	0.0833333	0.117647	0.0952381	0.142857	0.328	0.33526	0.37963	0.333333	0.37037	0.430233	0.362069	0.317073	0.333333	0	0.5	0.25	RHOC	0.000734418	0.0466167	0.23228	Bcells_CD8,Bcells_NK,CD8_NK,CD8_MO,NK_MO	1		GSE60424				-	first_junction			SE
chr1:114399609:114401389	clu_3191	0.1875	0.317073	0.25	0.368421	0.333333	0.409091	0.4	0.368421	0.478261	0.285714	0.6	0.333333	0.368421	0.384615	0.363636	0.235294	0.222222	0.166667	0.3125	0.1	0.375	0.466667	0.290323	0.473684	TRIM33	0.0349195	0.00408901	0.12067	Bcells_NK,Bcells_NEU,CD4_NK	1		GSE60424				-
chr1:114399609:114402760	clu_3191	0.0625	0.219512	0.166667	0.157895	0.190476	0.318182	0.05	0.263158	0.0869565	0.285714	0.05	0.142857	0.342105	0.307692	0.363636	0.352941	0.555556	0.416667	0.25	0.6	0.34375	0.466667	0.16129	0.263158	TRIM33	0.0349195	0.00408901	0.200212	Bcells_NK,Bcells_NEU,CD4_NK	1		GSE60424
chr1:114401463:114402760	clu_3191	0.75	0.463415	0.583333	0.473684	0.47619	0.272727	0.55	0.368421	0.434783	0.428571	0.35	0.52381	0.289474	0.307692	0.272727	0.411765	0.222222	0.416667	0.4375	0.3	0.28125	0.0666667	0.548387	0.263158	TRIM33	0.0349195	0.00408901	0.277743	Bcells_NK,Bcells_NEU,CD4_NK	1		GSE60424				-
chr1:151055993:151056651	clu_3385_B	0.174528	0.0867052	0.127049	0.119048	0.191489	0.141762	0.191083	0.143322	0.188119	0.107383	0.176744	0.154362	0.119221	0.108333	0.144509	0.118932	0.161538	0.0925926	0.0993377	0.0625	0.0530612	0.0560748	0.0261438	0.0588235	CDC42SE1	7.88654e-10	1.16604e-09	0.118388	Bcells_MO,Bcells_NEU,CD4_NK,CD4_MO,CD4_NEU,CD8_NK,CD8_MO,CD8_NEU,NK_MO,NK_NEU,MO_NEU	2	GSE64655	GSE60424				-				SE
chr1:151055993:151056656	clu_3385_B	0.0660377	0.0780347	0.0819672	0.0714286	0.110638	0.0842912	0.089172	0.0781759	0.108911	0.0872483	0.0976744	0.0604027	0.0705596	0.0611111	0.0982659	0.0752427	0.0769231	0.0617284	0.0397351	0.0390625	0.0285714	0.0490654	0.0457516	0.020362	CDC42SE1	7.88654e-10	1.16604e-09	0.0546317	Bcells_MO,Bcells_NEU,CD4_NK,CD4_MO,CD4_NEU,CD8_NK,CD8_MO,CD8_NEU,NK_MO,NK_NEU,MO_NEU	2	GSE64655	GSE60424				-
chr1:151055993:151059479	clu_3385_B	0.589623	0.653179	0.672131	0.714286	0.523404	0.662835	0.579618	0.628664	0.527228	0.661074	0.595349	0.624161	0.678832	0.730556	0.630058	0.699029	0.676923	0.765432	0.807947	0.859375	0.859184	0.843458	0.87146	0.873303	CDC42SE1	7.88654e-10	1.16604e-09	0.263221	Bcells_MO,Bcells_NEU,CD4_NK,CD4_MO,CD4_NEU,CD8_NK,CD8_MO,CD8_NEU,NK_MO,NK_NEU,MO_NEU	2	GSE64655	GSE60424			7	-	first_junction			skip_junction
chr1:151056786:151059479	clu_3385_B	0.169811	0.182081	0.118852	0.0952381	0.174468	0.111111	0.140127	0.149837	0.175743	0.144295	0.130233	0.161074	0.131387	0.1	0.127168	0.106796	0.0846154	0.0802469	0.0529801	0.0390625	0.0591837	0.0514019	0.0566449	0.0475113	CDC42SE1	7.88654e-10	1.16604e-09	0.0991506	Bcells_MO,Bcells_NEU,CD4_NK,CD4_MO,CD4_NEU,CD8_NK,CD8_MO,CD8_NEU,NK_MO,NK_NEU,MO_NEU	2	GSE64655	GSE60424				-	first_junction			SE
chr1:151156722:151158666	clu_3388	0	0.030303	0	0.0588235	0.0625	0	0.133333	0.0789474	0.111111	0.128205	0.222222	0.222222	0.0208333	0.0645161	0	0.0769231	0.211765	0.223214	0.328	0.111111	0.336364	0.202703	0.423077	0.252874	TNFAIP8L2,TNFAIP8L2-SCNM1,SCNM1	2.2489e-12	1.16604e-09	0.281473	Bcells_CD4,Bcells_MO,Bcells_NEU,CD4_CD8,CD4_NK,CD4_MO,CD4_NEU,CD8_MO,CD8_NEU,NK_MO,NK_NEU,MO_NEU	2	GSE64655	GSE60424			5	+	only_junction
chr1:151156722:151158693	clu_3388	0	0	0	0	0	0	0	0	0.0185185	0	0	0.0555556	0	0	0	0	0.0352941	0.0625	0.008	0.0277778	0.0909091	0.0675676	0.0961538	0.0114943	TNFAIP8L2,TNFAIP8L2-SCNM1,SCNM1	2.2489e-12	1.16604e-09	0.0665312	Bcells_CD4,Bcells_MO,Bcells_NEU,CD4_CD8,CD4_NK,CD4_MO,CD4_NEU,CD8_MO,CD8_NEU,NK_MO,NK_NEU,MO_NEU	2	GSE64655	GSE60424
chr1:151156722:151163931	clu_3388	0	0.030303	0	0	0.03125	0.0454545	0.2	0.0526316	0.037037	0.0512821	0	0.0555556	0.0833333	0.0322581	0.0714286	0.0384615	0.105882	0.0535714	0.08	0.12963	0.1	0.0810811	0.0865385	0.114943	TNFAIP8L2,TNFAIP8L2-SCNM1,SCNM1	2.2489e-12	1.16604e-09	0.0880648	Bcells_CD4,Bcells_MO,Bcells_NEU,CD4_CD8,CD4_NK,CD4_MO,CD4_NEU,CD8_MO,CD8_NEU,NK_MO,NK_NEU,MO_NEU	2	GSE64655	GSE60424
chr1:151156722:151166471	clu_3388	0.04	0.0909091	0.153846	0.117647	0.09375	0.0454545	0.133333	0.131579	0.222222	0.358974	0.333333	0.0555556	0.1875	0	0.0714286	0.0384615	0.482353	0.419643	0.416	0.490741	0.0636364	0.0675676	0.0769231	0.0229885	TNFAIP8L2,TNFAIP8L2-SCNM1,SCNM1	2.2489e-12	1.16604e-09	0.394405	Bcells_CD4,Bcells_MO,Bcells_NEU,CD4_CD8,CD4_NK,CD4_MO,CD4_NEU,CD8_MO,CD8_NEU,NK_MO,NK_NEU,MO_NEU	2	GSE64655	GSE60424			5	+	first_junction	AFE
chr1:151164036:151166471	clu_3388	0	0	0.0769231	0.0588235	0	0	0	0.0263158	0.0740741	0.025641	0	0	0.0208333	0.0322581	0	0	0.141176	0.125	0.048	0.0833333	0.0363636	0.121622	0.0576923	0.103448	TNFAIP8L2,TNFAIP8L2-SCNM1,SCNM1	2.2489e-12	1.16604e-09	0.0927985	Bcells_CD4,Bcells_MO,Bcells_NEU,CD4_CD8,CD4_NK,CD4_MO,CD4_NEU,CD8_MO,CD8_NEU,NK_MO,NK_NEU,MO_NEU	2	GSE64655	GSE60424
chr1:151166203:151166471	clu_3388	0.96	0.848485	0.769231	0.764706	0.8125	0.909091	0.533333	0.710526	0.537037	0.435897	0.444444	0.611111	0.6875	0.870968	0.857143	0.846154	0.0235294	0.116071	0.12	0.157407	0.372727	0.459459	0.259615	0.494253	TNFAIP8L2,TNFAIP8L2-SCNM1,SCNM1	2.2489e-12	1.16604e-09	0.731353	Bcells_CD4,Bcells_MO,Bcells_NEU,CD4_CD8,CD4_NK,CD4_MO,CD4_NEU,CD8_MO,CD8_NEU,NK_MO,NK_NEU,MO_NEU	2	GSE64655	GSE60424			10	+	first_junction	AFE
chr1:151307801:151310211	clu_3402	0.075	0.133333	0.222222	0.25641	0.259259	0.263158	0.05	0.0322581	0.0740741	0.171429	0.272727	0.181818	0.193548	0.0833333	0.214286	0.2	0.0645161	0.0384615	0.0645161	0.0689655	0.222222	0.166667	0.166667	0.047619	PI4KB	0.000436799	0.00376623	0.115897	Bcells_MO,CD4_MO,CD8_MO,NK_MO	2		GSE60424	GSE107011			-				SE
chr1:151307801:151315573	clu_3402	0.55	0.6	0.533333	0.512821	0.555556	0.526316	0.8	0.709677	0.62963	0.542857	0.590909	0.636364	0.612903	0.75	0.714286	0.657143	0.903226	0.884615	0.806452	0.827586	0.666667	0.625	0.611111	0.857143	PI4KB	0.000436799	0.00376623	0.306431	Bcells_MO,CD4_MO,CD8_MO,NK_MO	2		GSE60424	GSE107011		7	-				skip_junction
chr1:151310255:151315573	clu_3402	0.375	0.266667	0.244444	0.230769	0.185185	0.210526	0.15	0.258065	0.296296	0.285714	0.136364	0.181818	0.193548	0.166667	0.0714286	0.142857	0.0322581	0.0769231	0.129032	0.103448	0.111111	0.208333	0.222222	0.0952381	PI4KB	0.000436799	0.00376623	0.193805	Bcells_MO,CD4_MO,CD8_MO,NK_MO	2		GSE60424	GSE107011			-				SE
chr1:151316509:151326172	clu_3403	0.490909	0.45283	0.470588	0.351351	0.5	0.5	0.285714	0.4	0.382979	0.444444	0.285714	0.380952	0.647059	0.357143	0.375	0.676471	0.448276	0.321429	0.344828	0.428571	0.464286	0.36	0.421053	0.4	PI4KB	0.00761981	0.0172055	0.128142	Bcells_NEU,CD8_NEU,NK_MO,NK_NEU	1		GSE60424				-				SE
chr1:151316509:151327271	clu_3403	0.254545	0.207547	0.294118	0.324324	0.321429	0.176471	0.238095	0.24	0.297872	0.333333	0.428571	0.333333	0.176471	0.214286	0.25	0.0882353	0.344828	0.357143	0.413793	0.392857	0.392857	0.48	0.473684	0.48	PI4KB	0.00761981	0.0172055	0.274387	Bcells_NEU,CD8_NEU,NK_MO,NK_NEU	1		GSE60424				-	first_junction			skip_junction
chr1:151326373:151327271	clu_3403	0.254545	0.339623	0.235294	0.324324	0.178571	0.323529	0.47619	0.36	0.319149	0.222222	0.285714	0.285714	0.176471	0.428571	0.375	0.235294	0.206897	0.321429	0.241379	0.178571	0.142857	0.16	0.105263	0.12	PI4KB	0.00761981	0.0172055	0.202543	Bcells_NEU,CD8_NEU,NK_MO,NK_NEU	1		GSE60424				-	first_junction			SE
chr1:153944397:153945135	clu_3456	0.40625	0.55	0.769231	0.625	0.375	0.615385	0.538462	0.347826	0.423077	0.363636	0.473684	0.428571	0.45	0.565217	0.857143	0.882353	0.809524	0.608696	0.736842	0.666667	1	1	0.875	0.75	DENND4B	0.0131593	0.00525481	0.28319	CD4_MO	1		GSE60424				-	first_junction	AFE
chr1:153944397:153946297	clu_3456	0.59375	0.45	0.230769	0.375	0.625	0.384615	0.461538	0.652174	0.576923	0.636364	0.526316	0.571429	0.55	0.434783	0.142857	0.117647	0.190476	0.391304	0.263158	0.333333	0	0	0.125	0.25	DENND4B	0.0131593	0.00525481	0.28319	CD4_MO	1		GSE60424				-	first_junction	AFE
chr1:154214574:154219836	clu_3473	0.179487	0.145161	0.333333	0.15625	0.366667	0.09375	0.111111	0.125	0.27907	0.177419	0.305556	0.0645161	0.222222	0.0606061	0.2	0.294118	0.271739	0.282609	0.3	0.269231	0.142857	0.214286	0.438596	0.159091	C1orf43	0.00211001	0.000767106	0.106763	Bcells_MO,Bcells_NEU,CD8_MO,CD8_NEU,MO_NEU	1		GSE60424				-				SE
chr1:154214574:154220342	clu_3473	0.512821	0.677419	0.5	0.625	0.5	0.75	0.833333	0.71875	0.395349	0.612903	0.388889	0.709677	0.444444	0.757576	0.5	0.470588	0.434783	0.467391	0.414286	0.5	0.285714	0.333333	0.175439	0.477273	C1orf43	0.00211001	0.000767106	0.382581	Bcells_MO,Bcells_NEU,CD8_MO,CD8_NEU,MO_NEU	1		GSE60424				-	first_junction			skip_junction
chr1:154219937:154220342	clu_3473	0.307692	0.177419	0.166667	0.21875	0.133333	0.15625	0.0555556	0.15625	0.325581	0.209677	0.305556	0.225806	0.333333	0.181818	0.3	0.235294	0.293478	0.25	0.285714	0.230769	0.571429	0.452381	0.385965	0.363636	C1orf43	0.00211001	0.000767106	0.318005	Bcells_MO,Bcells_NEU,CD8_MO,CD8_NEU,MO_NEU	1		GSE60424				-	first_junction			SE
chr1:154602626:154607992	clu_3506	0.833333	0.695652	0.619048	0.857143	0.714286	0.633333	1	0.666667	0.696429	0.744186	0.555556	0.714286	0.774194	0.83871	0.888889	0.8	0.863636	0.884615	0.884615	0.75	0.95	0.991667	0.979167	0.979798	ADAR	0.000115422	0.00147506	0.297544	Bcells_NEU,CD4_MO,CD4_NEU,CD8_NEU,NK_NEU,MO_NEU	3	GSE64655	GSE60424		GSE115736	7	-	first_junction	AFE
chr1:154602626:154627855	clu_3506	0.166667	0.304348	0.380952	0.142857	0.285714	0.366667	0	0.333333	0.303571	0.255814	0.444444	0.285714	0.225806	0.16129	0.111111	0.2	0.136364	0.115385	0.115385	0.25	0.05	0.00833333	0.0208333	0.020202	ADAR	0.000115422	0.00147506	0.297544	Bcells_NEU,CD4_MO,CD4_NEU,CD8_NEU,NK_NEU,MO_NEU	3	GSE64655	GSE60424		GSE115736	5	-	first_junction	AFE
chr1:155002943:155010258	clu_3517	0.0952381	0.161765	0.186047	0.25	0.0909091	0.0666667	0.285714	0.05	0.121951	0.142857	0.1	0.148148	0.0555556	0.175	0.0833333	0.0555556	0.2	0.142857	0.115385	0.190476	0.163636	0.201923	0.125	0.107692	ZBTB7B	6.69961e-05	0.0215634	0.0698184	CD4_NK,NK_MO,NK_NEU	1		GSE60424				+	first_junction
chr1:155002943:155014655	clu_3517	0.595238	0.573529	0.488372	0.583333	0.727273	0.8	0.571429	0.7	0.536585	0.52381	0.35	0.592593	0.888889	0.625	0.833333	0.722222	0.383333	0.365079	0.384615	0.555556	0.463636	0.375	0.45	0.523077	ZBTB7B	6.69961e-05	0.0215634	0.345215	CD4_NK,NK_MO,NK_NEU	1		GSE60424				+	first_junction	AFE
chr1:155011015:155014015	clu_3517	0.0238095	0.102941	0.0465116	0.104167	0	0.0666667	0.0714286	0.05	0.121951	0.142857	0.2	0.037037	0	0.075	0	0.0833333	0.116667	0.142857	0.166667	0.031746	0.0909091	0.153846	0.1	0.0615385	ZBTB7B	6.69961e-05	0.0215634	0.085878	CD4_NK,NK_MO,NK_NEU	1		GSE60424				+	first_junction
chr1:155011015:155014655	clu_3517	0.119048	0.0735294	0.0930233	0	0.0909091	0	0.0714286	0	0.0731707	0.0714286	0.05	0	0	0.05	0	0.0555556	0.1	0.0952381	0.128205	0.047619	0.1	0.0673077	0.075	0.115385	ZBTB7B	6.69961e-05	0.0215634	0.0663767	CD4_NK,NK_MO,NK_NEU	1		GSE60424				+	first_junction
chr1:155014093:155014655	clu_3517	0.166667	0.0882353	0.186047	0.0625	0.0909091	0.0666667	0	0.2	0.146341	0.119048	0.3	0.222222	0.0555556	0.075	0.0833333	0.0833333	0.2	0.253968	0.205128	0.174603	0.181818	0.201923	0.25	0.192308	ZBTB7B	6.69961e-05	0.0215634	0.134119	CD4_NK,NK_MO,NK_NEU	1		GSE60424				+		AFE
chr1:158292874:158293212	clu_3664	0.228571	0.228571	0.349398	0.208333	0	0	0	0	0	0	0	0	0	0	0	0	0.296296	0.166667	0.416667	0.541667	0	0	0	0	CD1C	0.00531	0.0375107	0.101606	Bcells_MO	1		GSE60424				+				SE
chr1:158292874:158293455	clu_3664	0.428571	0.571429	0.409639	0.555556	0	0	0	0	0	0	0	0	0	0	0	0	0.296296	0.333333	0.25	0.208333	0	0	0	1	CD1C	0.00531	0.0375107	0.219308	Bcells_MO	1		GSE60424				+	last_junction			skip_junction
chr1:158293302:158293455	clu_3664	0.342857	0.2	0.240964	0.236111	0	0	0	0	0	0	0	0	0	0	0	0	0.407407	0.5	0.333333	0.25	0	0	0	0	CD1C	0.00531	0.0375107	0.117702	Bcells_MO	1		GSE60424				+	last_junction			SE
chr1:160800082:160801790	clu_3721	0.852349	0.850847	0.827586	0.915254	0.2	0.265306	0.44	0.487805	0.228916	0.181818	0.5	0.451613	0.272727	0.5	0.2	0.5	0	1	0	0	0	0	0	0	LY9	2.32918e-05	0.0185495	0.520923	Bcells_CD4,Bcells_CD8	2		GSE60424		GSE115736	3	+	last_junction		ALE
chr1:160800082:160813636	clu_3721	0.147651	0.149153	0.172414	0.0847458	0.8	0.734694	0.56	0.512195	0.771084	0.818182	0.5	0.548387	0.727273	0.5	0.8	0.5	0	0	0	0	0	0	0	0	LY9	2.32918e-05	0.0185495	0.520923	Bcells_CD4,Bcells_CD8	2		GSE60424		GSE115736	8	+			ALE
chr1:161674073:161675257	clu_3771	0.3125	0.290698	0.333333	0.217391	0	0	0	0	0	0	0	0	1	0	0.333333	0.2	0.1	0	0.0909091	1	0.107143	0	0.26087	0	FCGR2B	2.58195e-05	3.36657e-05	0.196477	Bcells_NEU	2	GSE64655	GSE60424				+	last_junction			SE
chr1:161674073:161677328	clu_3771	0.265625	0.360465	0.352941	0.217391	0	0	0	0	0	0	0	0	0	1	0.333333	0.7	0.7	1	0.818182	0	0.678571	0.727273	0.652174	0.8	FCGR2B	2.58195e-05	3.36657e-05	0.415399	Bcells_NEU	2	GSE64655	GSE60424			1	+				skip_junction
chr1:161675313:161677328	clu_3771	0.421875	0.348837	0.313725	0.565217	0	0	0	0	0	0	0	0	0	0	0.333333	0.1	0.2	0	0.0909091	0	0.214286	0.272727	0.0869565	0.2	FCGR2B	2.58195e-05	3.36657e-05	0.218921	Bcells_NEU	2	GSE64655	GSE60424			2	+				SE
chr1:182794439:182795730	clu_3917_B	0	0	0	0	0	0	0	0	0	0	0	0	0	0	0	0	0.0952381	0.217391	0.1	0.233333	0.349398	0.321429	0.263889	0.349057	NPL	1.78814e-05	7.29309e-05	0.159452	MO_NEU	1		GSE60424
chr1:182794439:182803698	clu_3917_B	1	0	1	1	1	1	0.666667	0	1	0	0	0	0	0	0	0.666667	0.857143	0.652174	0.766667	0.633333	0.39759	0.416667	0.5	0.443396	NPL	1.78814e-05	7.29309e-05	0.287916	MO_NEU	1		GSE60424				+
chr1:182795840:182803698	clu_3917_B	0	0	0	0	0	0	0.333333	0	0	1	0	0	0	0	0	0.333333	0.047619	0.130435	0.133333	0.133333	0.253012	0.261905	0.236111	0.207547	NPL	1.78814e-05	7.29309e-05	0.128464	MO_NEU	1		GSE60424
chr1:182854178:182855577	clu_3922	0.367647	0.3125	0.366667	0.355263	0.288889	0.285714	0.205128	0.265625	0.235849	0.290909	0.289474	0.244444	0.0689655	0.188679	0.157895	0.367347	0.195122	0.184211	0.125	0.235294	0.0909091	0.272727	0.142857	0.1875	DHX9	0.000193963	3.35292e-05	0.165613	Bcells_CD4,Bcells_NK,Bcells_MO,CD4_MO,CD8_MO	1		GSE60424				+				SE
chr1:182854178:182856532	clu_3922	0.382353	0.364583	0.333333	0.407895	0.488889	0.428571	0.461538	0.4375	0.528302	0.454545	0.5	0.466667	0.689655	0.433962	0.736842	0.428571	0.682927	0.631579	0.75	0.5	0.636364	0.5	0.571429	0.5625	DHX9	0.000193963	3.35292e-05	0.269085	Bcells_CD4,Bcells_NK,Bcells_MO,CD4_MO,CD8_MO	1		GSE60424				+				skip_junction
chr1:182855713:182856532	clu_3922	0.25	0.322917	0.3	0.236842	0.222222	0.285714	0.333333	0.296875	0.235849	0.254545	0.210526	0.288889	0.241379	0.377358	0.105263	0.204082	0.121951	0.184211	0.125	0.264706	0.272727	0.227273	0.285714	0.25	DHX9	0.000193963	3.35292e-05	0.110569	Bcells_CD4,Bcells_NK,Bcells_MO,CD4_MO,CD8_MO	1		GSE60424				+				SE
chr1:185305643:185306485	clu_3961	0.451613	0.44186	0.391304	0.371429	0.483871	0.368421	0.242424	0.418605	0.436364	0.442308	0.272727	0.413793	0.227848	0.304348	0.206897	0.196078	0.330986	0.305263	0.23	0.303371	0.166667	0.2	0.112676	0.194805	IVNS1ABP	4.25389e-07	7.44703e-08	0.245515	Bcells_NK,Bcells_MO,Bcells_NEU,CD4_NK,CD4_NEU,CD8_NK,CD8_MO,CD8_NEU,NK_NEU,MO_NEU	2		GSE60424	GSE107011		5	-				SE
chr1:185305643:185307014	clu_3961	0.0322581	0.0930233	0.0217391	0.114286	0.0645161	0.157895	0	0	0.109091	0.0961538	0.25	0.0689655	0.367089	0.206522	0.137931	0.127451	0.084507	0.168421	0.21	0.146067	0.530303	0.4125	0.647887	0.545455	IVNS1ABP	4.25389e-07	7.44703e-08	0.478434	Bcells_NK,Bcells_MO,Bcells_NEU,CD4_NK,CD4_NEU,CD8_NK,CD8_MO,CD8_NEU,NK_NEU,MO_NEU	2		GSE60424	GSE107011		5	-				skip_junction
chr1:185306625:185307014	clu_3961	0.516129	0.465116	0.586957	0.514286	0.451613	0.473684	0.757576	0.581395	0.454545	0.461538	0.477273	0.517241	0.405063	0.48913	0.655172	0.676471	0.584507	0.526316	0.56	0.550562	0.30303	0.3875	0.239437	0.25974	IVNS1ABP	4.25389e-07	7.44703e-08	0.26864	Bcells_NK,Bcells_MO,Bcells_NEU,CD4_NK,CD4_NEU,CD8_NK,CD8_MO,CD8_NEU,NK_NEU,MO_NEU	2		GSE60424	GSE107011		3	-				SE
chr1:192160439:192161453	clu_3972	0	0	0	0	0	1	1	0	1	0	0.5	0	1	0.25	0	0	0.518519	0.666667	0.42	0.56	0.123711	0.233333	0.174699	0.244755	RGS18	2.67426e-05	0.000263311	0.347172	MO_NEU	1		GSE60424
chr1:192160439:192181292	clu_3972	0	0	0	0	0	0	0	0	0	0	0.5	0	0	0.5	0	0	0.407407	0.233333	0.54	0.32	0.824742	0.622222	0.759036	0.65035	RGS18	2.67426e-05	0.000263311	0.338902	MO_NEU	1		GSE60424				+
chr1:192161487:192181292	clu_3972	0	0	0	0	0	0	0	0	0	0	0	0	0	0.25	0	0	0.0740741	0.1	0.04	0.12	0.0515464	0.144444	0.0662651	0.104895	RGS18	2.67426e-05	0.000263311	0.00826923	MO_NEU	1		GSE60424				+	first_junction
chr1:198264235:198277961	clu_3989	0.333333	0.5	0.470588	0.36	0.382353	0.266667	0.473684	0.288889	0.340909	0.533333	0.393939	0.4375	0.4	0.333333	0.454545	0.266667	0.352941	0.35	0.541667	0.6	0.483146	0.525	0.527473	0.537736	NEK7	1.2149e-07	0.000736147	0.16544	Bcells_NEU,CD4_MO,CD4_NEU,CD8_MO,CD8_NEU,NK_MO,NK_NEU,MO_NEU	1		GSE60424				+
chr1:198264235:198278954	clu_3989	0.277778	0.0909091	0.294118	0.28	0.205882	0.333333	0.157895	0.4	0.340909	0.233333	0.181818	0.4375	0.466667	0.444444	0.363636	0.4	0.176471	0.1	0.0416667	0.15	0	0.025	0.021978	0.0377358	NEK7	1.2149e-07	0.000736147	0.397508	Bcells_NEU,CD4_MO,CD4_NEU,CD8_MO,CD8_NEU,NK_MO,NK_NEU,MO_NEU	1		GSE60424
chr1:198278069:198278954	clu_3989	0.388889	0.409091	0.235294	0.36	0.411765	0.4	0.368421	0.311111	0.318182	0.233333	0.424242	0.125	0.133333	0.222222	0.181818	0.333333	0.470588	0.55	0.416667	0.25	0.516854	0.45	0.450549	0.424528	NEK7	1.2149e-07	0.000736147	0.242806	Bcells_NEU,CD4_MO,CD4_NEU,CD8_MO,CD8_NEU,NK_MO,NK_NEU,MO_NEU	1		GSE60424				+
chr1:198279061:198290286	clu_3991	0.166667	0.488889	0.318182	0.47619	0.333333	0.457143	0.516129	0.384615	0.372093	0.395349	0.333333	0.457143	0.333333	0.551724	0	0.590909	0.277778	0.352941	0.193548	0.470588	0.0862069	0.225	0.137255	0.254545	NEK7	3.73141e-05	6.9797e-05	0.247053	Bcells_NEU,CD4_NEU,CD8_NEU,NK_NEU	1		GSE60424				+	last_junction		ALE
chr1:198279061:198292945	clu_3991	0.0833333	0.155556	0.272727	0.047619	0.222222	0.0285714	0.16129	0.0961538	0.302326	0.116279	0.361111	0.0857143	0.166667	0	0.375	0	0.666667	0.294118	0.483871	0.117647	0.827586	0.5	0.784314	0.509091	NEK7	3.73141e-05	6.9797e-05	0.528188	Bcells_NEU,CD4_NEU,CD8_NEU,NK_NEU	1		GSE60424				+			ALE
chr1:198290358:198292945	clu_3991	0.75	0.355556	0.409091	0.47619	0.444444	0.514286	0.322581	0.519231	0.325581	0.488372	0.305556	0.457143	0.5	0.448276	0.625	0.409091	0.0555556	0.352941	0.322581	0.411765	0.0862069	0.275	0.0784314	0.236364	NEK7	3.73141e-05	6.9797e-05	0.328709	Bcells_NEU,CD4_NEU,CD8_NEU,NK_NEU	1		GSE60424
chr1:198692373:198694018	clu_3994	0.00368098	0.00384615	0.00361882	0.0034662	0.002886	0.00397351	0.00226244	0.00371058	0.00742312	0	0.0106101	0.00268097	0.00253165	0.000873362	0	0.00381679	0	0.00835655	0.00627615	0.00343643	0.0499168	0.026506	0.0347418	0.0306122	PTPRC	7.71767e-45	3.37839e-33	0.0336388	Bcells_CD4,Bcells_CD8,Bcells_NK,Bcells_MO,Bcells_NEU,CD4_CD8,CD4_NK,CD4_MO,CD4_NEU,CD8_NK,CD8_MO,CD8_NEU,NK_MO,NK_NEU,MO_NEU	3	GSE64655	GSE60424	GSE107011			+	last_junction
chr1:198692373:198696712	clu_3994	0.217178	0.204808	0.230398	0.221837	0.165945	0.150993	0.140271	0.207792	0.130435	0.104478	0.108753	0.120643	0.208439	0.18952	0.190741	0.208651	0.0419753	0.0584958	0.0313808	0.024055	0.00665557	0.00843373	0.0056338	0.00463822	PTPRC	7.71767e-45	3.37839e-33	0.212215	Bcells_CD4,Bcells_CD8,Bcells_NK,Bcells_MO,Bcells_NEU,CD4_CD8,CD4_NK,CD4_MO,CD4_NEU,CD8_NK,CD8_MO,CD8_NEU,NK_MO,NK_NEU,MO_NEU	4	GSE64655	GSE60424	GSE107011	GSE115736	5	+				SE
chr1:198692373:198699564	clu_3994	0.0269939	0.0134615	0.0156815	0.00866551	0.0779221	0.101987	0.11991	0.0946197	0.132556	0.137645	0.124668	0.101877	0.0362869	0.0375546	0.0611111	0.0254453	0.318519	0.278552	0.292887	0.271478	0.193012	0.139759	0.165258	0.166048	PTPRC	7.71767e-45	3.37839e-33	0.274158	Bcells_CD4,Bcells_CD8,Bcells_NK,Bcells_MO,Bcells_NEU,CD4_CD8,CD4_NK,CD4_MO,CD4_NEU,CD8_NK,CD8_MO,CD8_NEU,NK_MO,NK_NEU,MO_NEU	4	GSE64655	GSE60424	GSE107011	GSE115736	5	+				SE
chr1:198692373:198703298	clu_3994	0.00122699	0	0	0	0.02886	0.0357616	0.0678733	0.025974	0.108165	0.114428	0.148541	0.171582	0	0.00524017	0	0.00127226	0.165432	0.178273	0.276151	0.219931	0.49584	0.610843	0.573709	0.520408	PTPRC	7.71767e-45	3.37839e-33	0.549893	Bcells_CD4,Bcells_CD8,Bcells_NK,Bcells_MO,Bcells_NEU,CD4_CD8,CD4_NK,CD4_MO,CD4_NEU,CD8_NK,CD8_MO,CD8_NEU,NK_MO,NK_NEU,MO_NEU	4	GSE64655	GSE60424	GSE107011	GSE115736	5	+				skip_junction
chr1:198696909:198699564	clu_3994	0.197546	0.196154	0.190591	0.2513	0.18759	0.178808	0.133484	0.150278	0.129374	0.121061	0.106101	0.136729	0.2	0.215721	0.188889	0.188295	0.0345679	0.0389972	0.0125523	0.0206186	0	0.00722892	0	0.00834879	PTPRC	7.71767e-45	3.37839e-33	0.205003	Bcells_CD4,Bcells_CD8,Bcells_NK,Bcells_MO,Bcells_NEU,CD4_CD8,CD4_NK,CD4_MO,CD4_NEU,CD8_NK,CD8_MO,CD8_NEU,NK_MO,NK_NEU,MO_NEU	4	GSE64655	GSE60424	GSE107011	GSE115736	5	+				SE
chr1:198699704:198702387	clu_3994	0.266258	0.277885	0.258142	0.232236	0.238095	0.180132	0.187783	0.163265	0.152704	0.137645	0.137931	0.142091	0.248101	0.220087	0.261111	0.237913	0.0592593	0.0557103	0.0523013	0.04811	0.00831947	0.0108434	0.00657277	0.0204082	PTPRC	7.71767e-45	3.37839e-33	0.247094	Bcells_CD4,Bcells_CD8,Bcells_NK,Bcells_MO,Bcells_NEU,CD4_CD8,CD4_NK,CD4_MO,CD4_NEU,CD8_NK,CD8_MO,CD8_NEU,NK_MO,NK_NEU,MO_NEU	4	GSE64655	GSE60424	GSE107011	GSE115736	5	+				SE
chr1:198699704:198703298	clu_3994	0.00981595	0.00865385	0.00965018	0.0121317	0.0779221	0.143046	0.135747	0.170686	0.165429	0.210614	0.180371	0.19571	0.0236287	0.0401747	0.0388889	0.0343511	0.311111	0.309192	0.280335	0.371134	0.234609	0.173494	0.207512	0.230983	PTPRC	7.71767e-45	3.37839e-33	0.30788	Bcells_CD4,Bcells_CD8,Bcells_NK,Bcells_MO,Bcells_NEU,CD4_CD8,CD4_NK,CD4_MO,CD4_NEU,CD8_NK,CD8_MO,CD8_NEU,NK_MO,NK_NEU,MO_NEU	4	GSE64655	GSE60424	GSE107011	GSE115736	5	+				skip_junction
chr1:198702530:198703298	clu_3994	0.277301	0.295192	0.291918	0.270364	0.220779	0.205298	0.21267	0.183673	0.173913	0.174129	0.183024	0.128686	0.281013	0.29083	0.259259	0.300254	0.0691358	0.0724234	0.0481172	0.0412371	0.0116473	0.0228916	0.00657277	0.0185529	PTPRC	7.71767e-45	3.37839e-33	0.268778	Bcells_CD4,Bcells_CD8,Bcells_NK,Bcells_MO,Bcells_NEU,CD4_CD8,CD4_NK,CD4_MO,CD4_NEU,CD8_NK,CD8_MO,CD8_NEU,NK_MO,NK_NEU,MO_NEU	4	GSE64655	GSE60424	GSE107011	GSE115736	5	+				SE
chr1:203016140:203017756	clu_4046	0.357143	0.333333	0.25	0.459016	0.394737	0.242718	0.394737	0.33945	0.388889	0.315789	0.196429	0.409091	0.318182	0.366667	0.30303	0.368421	0.148148	0.304348	0.0566038	0.326923	0.172414	0.305556	0.0869565	0.173077	TMEM183A	0.000110504	1.86629e-05	0.165372	Bcells_MO,Bcells_NEU,CD4_MO,CD4_NEU,CD8_MO,CD8_NEU,NK_MO,NK_NEU	1		GSE60424				+				SE
chr1:203016140:203017759	clu_4046	0.0892857	0.101449	0.0535714	0.0655738	0.0394737	0.126214	0	0.0642202	0.0277778	0.0394737	0.0714286	0.0681818	0.181818	0	0.0606061	0.0657895	0.037037	0	0.0188679	0.0384615	0.0344828	0.111111	0.0869565	0.0576923	TMEM183A	0.000110504	1.86629e-05	0.0538784	Bcells_MO,Bcells_NEU,CD4_MO,CD4_NEU,CD8_MO,CD8_NEU,NK_MO,NK_NEU	1		GSE60424				+				SE
chr1:203016140:203018481	clu_4046	0.267857	0.15942	0.25	0.229508	0.184211	0.194175	0.184211	0.155963	0.259259	0.276316	0.357143	0.215909	0.166667	0.283333	0.242424	0.118421	0.666667	0.413043	0.622642	0.442308	0.517241	0.333333	0.565217	0.538462	TMEM183A	0.000110504	1.86629e-05	0.356525	Bcells_MO,Bcells_NEU,CD4_MO,CD4_NEU,CD8_MO,CD8_NEU,NK_MO,NK_NEU	1		GSE60424				+				skip_junction
chr1:203017919:203018481	clu_4046	0.285714	0.405797	0.446429	0.245902	0.381579	0.436893	0.421053	0.440367	0.324074	0.368421	0.375	0.306818	0.333333	0.35	0.393939	0.447368	0.148148	0.282609	0.301887	0.192308	0.275862	0.25	0.26087	0.230769	TMEM183A	0.000110504	1.86629e-05	0.188735	Bcells_MO,Bcells_NEU,CD4_MO,CD4_NEU,CD8_MO,CD8_NEU,NK_MO,NK_NEU	1		GSE60424				+				SE
chr1:207325721:207326752	clu_4138	0.650602	0.647619	0.669355	0.627119	0.393443	0.535714	0.62963	0.703704	0.565217	0.675676	0.666667	0.645161	0.55814	0.652174	0.636364	0.583333	0.775862	0.883495	0.892308	0.768595	0.968889	0.898204	0.95977	0.935644	CD55	3.04527e-05	0.000108333	0.375004	Bcells_MO,Bcells_NEU,CD4_MO,CD4_NEU,CD8_MO,CD8_NEU,NK_MO,NK_NEU,MO_NEU	1		GSE60424				+
chr1:207325721:207326796	clu_4138	0.349398	0.352381	0.330645	0.372881	0.606557	0.464286	0.37037	0.296296	0.434783	0.324324	0.333333	0.354839	0.44186	0.347826	0.363636	0.416667	0.224138	0.116505	0.107692	0.231405	0.0311111	0.101796	0.0402299	0.0643564	CD55	3.04527e-05	0.000108333	0.375004	Bcells_MO,Bcells_NEU,CD4_MO,CD4_NEU,CD8_MO,CD8_NEU,NK_MO,NK_NEU,MO_NEU	1		GSE60424
chr1:209763587:209772948	clu_4156	0.56213	0.589189	0.528302	0.561905	0.506494	0.532895	0.526718	0.554217	0.411483	0.427007	0.5	0.453441	0.568306	0.536585	0.525424	0.540984	0.68254	0.649123	0.807018	0.714286	0.909091	0.916667	1	0.818182	TRAF3IP3	0.000283106	0.00443866	0.265258	Bcells_CD4,Bcells_MO,CD4_CD8,CD4_NK,CD4_MO,CD8_MO,NK_MO	3	GSE64655	GSE60424	GSE107011		7	+		AFE
chr1:209768660:209772948	clu_4156	0.43787	0.410811	0.471698	0.438095	0.493506	0.467105	0.473282	0.445783	0.588517	0.572993	0.5	0.546559	0.431694	0.463415	0.474576	0.459016	0.31746	0.350877	0.192982	0.285714	0.0909091	0.0833333	0	0.181818	TRAF3IP3	0.000283106	0.00443866	0.265258	Bcells_CD4,Bcells_MO,CD4_CD8,CD4_NK,CD4_MO,CD8_MO,NK_MO	3	GSE64655	GSE60424	GSE107011		8	+	first_junction	AFE
chr1:209775736:209777352	clu_4158	0.525424	0.740741	0.63964	0.593407	0.492063	0.540541	0.49505	0.545455	0.63285	0.649789	0.643216	0.604167	0.457364	0.773196	0.645161	0.647059	0.842857	0.923077	0.863636	0.961538	0.666667	0.363636	0.6	0.642857	TRAF3IP3	1.41753e-05	0.041738	0.3795	Bcells_CD8,Bcells_MO,CD4_CD8,CD4_MO,CD8_MO,NK_MO	2		GSE60424		GSE115736	7	+					A5SS
chr1:209776124:209777352	clu_4158	0.474576	0.259259	0.36036	0.406593	0.507937	0.459459	0.50495	0.454545	0.36715	0.350211	0.356784	0.395833	0.542636	0.226804	0.354839	0.352941	0.157143	0.0769231	0.136364	0.0384615	0.333333	0.636364	0.4	0.357143	TRAF3IP3	1.41753e-05	0.041738	0.3795	Bcells_CD8,Bcells_MO,CD4_CD8,CD4_MO,CD8_MO,NK_MO	2		GSE60424		GSE115736	8	+	last_junction				A5SS
chr1:212347406:212347974	clu_4180	0.358491	0.3	0.25	0.244444	0.333333	0.230769	0.268293	0.305085	0.222222	0.265306	0.235294	0.285714	0.231884	0.376812	0.2	0.117647	0.0769231	0.233333	0.195122	0.333333	0.0941176	0.191304	0.118644	0.115789	PPP2R5A	6.96164e-05	1.92938e-06	0.15827	Bcells_MO,Bcells_NEU,CD4_NEU,CD8_NEU,NK_NEU	1		GSE60424
chr1:212347406:212348389	clu_4180	0.207547	0.314286	0.45	0.333333	0.333333	0.512821	0.341463	0.288136	0.425926	0.244898	0.382353	0.428571	0.449275	0.246377	0.55	0.490196	0.653846	0.466667	0.658537	0.366667	0.658824	0.582609	0.779661	0.673684	PPP2R5A	6.96164e-05	1.92938e-06	0.347403	Bcells_MO,Bcells_NEU,CD4_NEU,CD8_NEU,NK_NEU	1		GSE60424				+
chr1:212348021:212348389	clu_4180	0.433962	0.385714	0.3	0.422222	0.333333	0.25641	0.390244	0.40678	0.351852	0.489796	0.382353	0.285714	0.318841	0.376812	0.25	0.392157	0.269231	0.3	0.146341	0.3	0.247059	0.226087	0.101695	0.210526	PPP2R5A	6.96164e-05	1.92938e-06	0.189133	Bcells_MO,Bcells_NEU,CD4_NEU,CD8_NEU,NK_NEU	1		GSE60424
chr1:222654793:222658722	clu_4220	0.0833333	0.375	0.695652	0.9375	0.714286	0.642857	0.428571	0.5	0.583333	0.5625	0.769231	0.8125	0.625	0.916667	0.857143	0.8	0.8	0.722222	0.857143	1	0.969697	0.789474	0.972222	0.818182	MIA3	0.00779521	0.00134304	0.364522	Bcells_NEU,CD8_NEU	1		GSE60424				+
chr1:222657972:222658722	clu_4220	0.916667	0.625	0.304348	0.0625	0.285714	0.357143	0.571429	0.5	0.416667	0.4375	0.230769	0.1875	0.375	0.0833333	0.142857	0.2	0.2	0.277778	0.142857	0	0.030303	0.210526	0.0277778	0.181818	MIA3	0.00779521	0.00134304	0.364522	Bcells_NEU,CD8_NEU	1		GSE60424
chr1:225783368:225786862	clu_4261	0.195652	0.219048	0.271186	0.208955	0.244444	0.115385	0.0263158	0.152778	0.256881	0.247706	0.0769231	0.253968	0.267857	0.0909091	0.222222	0.210526	0.0923077	0.1	0.134615	0.0909091	0.0344828	0.0526316	0.181818	0.047619	SRP9	7.55037e-05	0.000109523	0.144572	Bcells_MO,Bcells_NEU,CD4_MO,CD4_NEU,CD8_MO,CD8_NEU,NK_MO,NK_NEU	1		GSE60424				+				SE
chr1:225783368:225789240	clu_4261	0.630435	0.619048	0.59322	0.641791	0.577778	0.717949	0.789474	0.777778	0.568807	0.66055	0.826923	0.666667	0.625	0.818182	0.592593	0.763158	0.876923	0.828571	0.826923	0.833333	0.931034	0.842105	0.818182	0.952381	SRP9	7.55037e-05	0.000109523	0.264802	Bcells_MO,Bcells_NEU,CD4_MO,CD4_NEU,CD8_MO,CD8_NEU,NK_MO,NK_NEU	1		GSE60424				+	last_junction			skip_junction
chr1:225786985:225789240	clu_4261	0.173913	0.161905	0.135593	0.149254	0.177778	0.166667	0.184211	0.0694444	0.174312	0.0917431	0.0961538	0.0793651	0.107143	0.0909091	0.185185	0.0263158	0.0307692	0.0714286	0.0384615	0.0757576	0.0344828	0.105263	0	0	SRP9	7.55037e-05	0.000109523	0.12023	Bcells_MO,Bcells_NEU,CD4_MO,CD4_NEU,CD8_MO,CD8_NEU,NK_MO,NK_NEU	1		GSE60424				+	last_junction			SE
chr1:235196115:235213769	clu_4359	0.196429	0.186441	0.318182	0.179487	0.190476	0	0.0625	0.0487805	0.135593	0.0681818	0.204082	0.0909091	0.258065	0.15625	0.4	0.0571429	0.0714286	0.142857	0.333333	0	0.444444	0.327869	0.359375	0.346154	ARID4B	8.89349e-06	0.0406382	0.294021	Bcells_CD8,Bcells_NK,Bcells_NEU,CD4_CD8,CD4_NK,CD4_NEU,CD8_NEU,NK_NEU	1		GSE60424				-				SE
chr1:235196115:235219793	clu_4359	0.571429	0.576271	0.318182	0.538462	0.690476	0.823529	0.6875	0.756098	0.59322	0.613636	0.489796	0.666667	0.741935	0.65625	0.5	0.8	0.357143	0.714286	0.444444	0.875	0.2	0.327869	0.140625	0.307692	ARID4B	8.89349e-06	0.0406382	0.495354	Bcells_CD8,Bcells_NK,Bcells_NEU,CD4_CD8,CD4_NK,CD4_NEU,CD8_NEU,NK_NEU	2		GSE60424		GSE115736	10	-				skip_junction
chr1:235214026:235219793	clu_4359	0.232143	0.237288	0.363636	0.282051	0.119048	0.176471	0.25	0.195122	0.271186	0.318182	0.306122	0.242424	0	0.1875	0.1	0.142857	0.571429	0.142857	0.222222	0.125	0.355556	0.344262	0.5	0.346154	ARID4B	8.89349e-06	0.0406382	0.278904	Bcells_CD8,Bcells_NK,Bcells_NEU,CD4_CD8,CD4_NK,CD4_NEU,CD8_NEU,NK_NEU	2		GSE60424		GSE115736	5	-				SE
chr1:241597997:241639882	clu_4395	0.576923	0.528302	0.423077	0.37931	0.75	0	0.75	0.166667	0.25	0.125	0.5	0.166667	0.666667	0.75	0	1	0.375	0.48	0.5	0.388889	1	0	0	0.5	OPN3,CHML	9.56553e-05	0.0305534	0.0409308	Bcells_MO	1		GSE60424
chr1:241604579:241639882	clu_4395	0.25	0.283019	0.307692	0.37931	0.25	0.5	0	0.5	0.375	0.5	0.5	0.166667	0.166667	0	1	0	0.541667	0.48	0.5	0.555556	0	0	0	0	OPN3,CHML	9.56553e-05	0.0305534	0.2143	Bcells_MO	1		GSE60424				-	first_junction
chr1:241636073:241639882	clu_4395	0.173077	0.188679	0.269231	0.241379	0	0.5	0.25	0.333333	0.375	0.375	0	0.666667	0.166667	0.25	0	0	0.0833333	0.04	0	0.0555556	0	0	0	0.5	OPN3,CHML	9.56553e-05	0.0305534	0.173369	Bcells_MO	1		GSE60424				-	only_junction
chr10:1043393:1043999	clu_4458	0.30137	0.37931	0.386139	0.348387	0.258065	0.237624	0.357143	0.331551	0.414286	0.164557	0.142857	0.24	0.316667	0.324324	0.306667	0.27044	0.454545	0.481928	0.514706	0.528736	0.333333	0.441558	0.566038	0.483871	IDI1	1.60397e-07	0.000928165	0.254554	Bcells_CD4,Bcells_CD8,Bcells_NK,Bcells_MO,Bcells_NEU,CD4_CD8,CD4_NK,CD4_MO,CD4_NEU,CD8_MO,CD8_NEU,NK_MO,NK_NEU	2		GSE60424		GSE115736	4	-				SE
chr10:1043393:1048264	clu_4458	0.0410959	0.0258621	0.00990099	0.0322581	0.0483871	0.0594059	0.0428571	0.0534759	0.0285714	0.0506329	0.0816327	0.0533333	0.05	0.027027	0.04	0.0628931	0	0	0	0.0114943	0.0232558	0	0	0	IDI1	1.60397e-07	0.000928165	0.050669	Bcells_CD4,Bcells_CD8,Bcells_NK,Bcells_MO,Bcells_NEU,CD4_CD8,CD4_NK,CD4_MO,CD4_NEU,CD8_MO,CD8_NEU,NK_MO,NK_NEU	1		GSE60424				-	first_junction			skip_junction
chr10:1043393:1048864	clu_4458	0.0684932	0.181034	0.0792079	0.16129	0.241935	0.227723	0.157143	0.203209	0.157143	0.265823	0.265306	0.146667	0.141667	0.22973	0.133333	0.220126	0.0909091	0.120482	0.102941	0.114943	0.162791	0.103896	0.0377358	0.0806452	IDI1	1.60397e-07	0.000928165	0.112468	Bcells_CD4,Bcells_CD8,Bcells_NK,Bcells_MO,Bcells_NEU,CD4_CD8,CD4_NK,CD4_MO,CD4_NEU,CD8_MO,CD8_NEU,NK_MO,NK_NEU	2		GSE60424		GSE115736		-	first_junction			skip_junction
chr10:1044171:1048264	clu_4458	0.109589	0.0517241	0.168317	0.0645161	0.0967742	0.138614	0.157143	0.13369	0.0428571	0.0379747	0.142857	0.0933333	0.116667	0.141892	0.253333	0.106918	0.102273	0.0481928	0.0588235	0.0344828	0.0310078	0.0584416	0.0188679	0.0107527	IDI1	1.60397e-07	0.000928165	0.124935	Bcells_CD4,Bcells_CD8,Bcells_NK,Bcells_MO,Bcells_NEU,CD4_CD8,CD4_NK,CD4_MO,CD4_NEU,CD8_MO,CD8_NEU,NK_MO,NK_NEU	2		GSE60424		GSE115736		-	first_junction	AFE		SE
chr10:1044171:1048864	clu_4458	0.479452	0.362069	0.356436	0.393548	0.354839	0.336634	0.285714	0.278075	0.357143	0.481013	0.367347	0.466667	0.375	0.277027	0.266667	0.339623	0.352273	0.349398	0.323529	0.310345	0.449612	0.396104	0.377358	0.424731	IDI1	1.60397e-07	0.000928165	0.104227	Bcells_CD4,Bcells_CD8,Bcells_NK,Bcells_MO,Bcells_NEU,CD4_CD8,CD4_NK,CD4_MO,CD4_NEU,CD8_MO,CD8_NEU,NK_MO,NK_NEU	2		GSE60424		GSE115736		-	first_junction	AFE		SE
chr10:6112361:6113508	clu_4499	0.55102	0.625	0.465116	0.578947	0.435897	0.482759	0.692308	0.647059	0.472527	0.563636	0.44898	0.638298	0.542857	0.625	0.583333	0.612903	0.764706	0.923077	0.923077	0.911111	0.818182	0.5	0.666667	0.769231	RBM17	0.000506126	0.00603665	0.349632	Bcells_MO,CD4_MO,CD8_MO,NK_MO	2		GSE60424		GSE115736	7	+					A5SS
chr10:6113068:6113508	clu_4499	0.44898	0.375	0.534884	0.421053	0.564103	0.517241	0.307692	0.352941	0.527473	0.436364	0.55102	0.361702	0.457143	0.375	0.416667	0.387097	0.235294	0.0769231	0.0769231	0.0888889	0.181818	0.5	0.333333	0.230769	RBM17	0.000506126	0.00603665	0.349632	Bcells_MO,CD4_MO,CD8_MO,NK_MO	2		GSE60424		GSE115736	8	+					A5SS
chr10:26751783:26759062	clu_4627	0.495238	0.486667	0.604938	0.4	0.355263	0.568182	0.491228	0.509615	0.344	0.455446	0.5	0.4	0.505051	0.506849	0.512195	0.60241	0.38806	0.448718	0.494737	0.397059	0.288	0.389474	0.336842	0.375	ABI1	0.00041148	7.54883e-05	0.184297	Bcells_NEU,CD4_NEU,CD8_NEU,NK_NEU,MO_NEU	1		GSE60424				-				SE
chr10:26751783:26765218	clu_4627	0.152381	0.14	0.148148	0.0761905	0.118421	0.102273	0.157895	0.125	0.192	0.168317	0.125	0.107692	0.232323	0.136986	0.195122	0.0963855	0.19403	0.179487	0.168421	0.132353	0.448	0.263158	0.484211	0.316667	ABI1	0.00041148	7.54883e-05	0.252112	Bcells_NEU,CD4_NEU,CD8_NEU,NK_NEU,MO_NEU	1		GSE60424				-				skip_junction
chr10:26759235:26765218	clu_4627	0.0761905	0.14	0.0987654	0.209524	0.171053	0.0909091	0.210526	0.115385	0.136	0.148515	0.214286	0.138462	0.121212	0.136986	0.121951	0.0481928	0.19403	0.128205	0.0947368	0.132353	0.04	0.136842	0.0105263	0.0833333	ABI1	0.00041148	7.54883e-05	0.0916401	Bcells_NEU,CD4_NEU,CD8_NEU,NK_NEU,MO_NEU	1		GSE60424				-				SE
chr10:26759238:26765218	clu_4627	0.27619	0.233333	0.148148	0.314286	0.355263	0.238636	0.140351	0.25	0.328	0.227723	0.160714	0.353846	0.141414	0.219178	0.170732	0.253012	0.223881	0.24359	0.242105	0.338235	0.224	0.210526	0.168421	0.225	ABI1	0.00041148	7.54883e-05	0.060584	Bcells_NEU,CD4_NEU,CD8_NEU,NK_NEU,MO_NEU	1		GSE60424				-				SE
chr10:27526889:27532507	clu_4644	0.916667	0.857143	0.875	0.733333	0.692308	0.72973	0.727273	0.763158	0.571429	0.8	0.714286	0.8	0.933333	0.8	0.894737	0.863636	0.95	0.95	1	0.9375	0.928571	0.948718	0.985075	0.927835	RAB18	0.000403536	0.000889076	0.237946	Bcells_MO,Bcells_NEU,CD4_NK,CD4_MO,CD4_NEU,CD8_NK,CD8_MO,CD8_NEU,NK_MO	1		GSE60424				+
chr10:27531615:27532507	clu_4644	0.0833333	0.142857	0.125	0.266667	0.307692	0.27027	0.272727	0.236842	0.428571	0.2	0.285714	0.2	0.0666667	0.2	0.105263	0.136364	0.05	0.05	0	0.0625	0.0714286	0.0512821	0.0149254	0.0721649	RAB18	0.000403536	0.000889076	0.237946	Bcells_MO,Bcells_NEU,CD4_NK,CD4_MO,CD4_NEU,CD8_NK,CD8_MO,CD8_NEU,NK_MO	1		GSE60424				+
chr10:32305931:32346763	clu_4684	0.243902	0.196629	0.349057	0.146341	0.125	0.259259	0.132075	0.316176	0.233333	0.177083	0.1875	0.202247	0.146341	0.333333	0.097561	0.27451	0.196078	0.16129	0.174603	0.0701754	0.482759	0.583333	0.846154	0.5	EPC1	3.46272e-06	0.012236	0.452525	Bcells_CD4,Bcells_CD8,Bcells_MO,Bcells_NEU,CD4_NK,CD4_MO,CD4_NEU,CD8_NK,CD8_MO,CD8_NEU,NK_NEU,MO_NEU	4	GSE64655	GSE60424	GSE107011	GSE115736	5	-	first_junction	AFE
chr10:32305931:32378491	clu_4684	0.0731707	0.0617978	0.0566038	0.0243902	0.208333	0.138889	0.301887	0.154412	0.266667	0.166667	0.28125	0.134831	0.0731707	0.0952381	0.0243902	0.0980392	0.0392157	0.016129	0.047619	0.0526316	0	0	0	0	EPC1	3.46272e-06	0.012236	0.212354	Bcells_CD4,Bcells_CD8,Bcells_MO,Bcells_NEU,CD4_NK,CD4_MO,CD4_NEU,CD8_NK,CD8_MO,CD8_NEU,NK_NEU,MO_NEU	4	GSE64655	GSE60424	GSE107011	GSE115736	5	-	first_junction	AFE
chr10:32345562:32346763	clu_4684	0.0853659	0.134831	0.0943396	0.105691	0.166667	0.0833333	0.150943	0.110294	0.155556	0.177083	0.09375	0.168539	0.182927	0.0857143	0.243902	0.107843	0.137255	0.258065	0.253968	0.210526	0.137931	0.111111	0.153846	0.230769	EPC1	3.46272e-06	0.012236	0.109896	Bcells_CD4,Bcells_CD8,Bcells_MO,Bcells_NEU,CD4_NK,CD4_MO,CD4_NEU,CD8_NK,CD8_MO,CD8_NEU,NK_NEU,MO_NEU	2		GSE60424		GSE115736		-	only_junction				A3SS
chr10:32345623:32346763	clu_4684	0.597561	0.606742	0.5	0.723577	0.5	0.518519	0.415094	0.419118	0.344444	0.479167	0.4375	0.494382	0.597561	0.485714	0.634146	0.519608	0.627451	0.564516	0.52381	0.666667	0.37931	0.305556	0	0.269231	EPC1	3.46272e-06	0.012236	0.368446	Bcells_CD4,Bcells_CD8,Bcells_MO,Bcells_NEU,CD4_NK,CD4_MO,CD4_NEU,CD8_NK,CD8_MO,CD8_NEU,NK_NEU,MO_NEU	4	GSE64655	GSE60424	GSE107011	GSE115736	3	-	only_junction				A3SS
chr10:43396590:43397185	clu_4725	0.233333	0.163265	0.26087	0.15	0.0588235	0	0	0.08	0.127273	0	0.0571429	0.08	0.333333	0.261905	0.266667	0.117647	0.116279	0.0882353	0.102564	0.27027	0.228571	0.243902	0.277778	0.266667	HNRNPF	0.000632346	0.0450267	0.219524	Bcells_CD4,Bcells_CD8,Bcells_NEU,CD4_NK,CD4_MO,CD4_NEU,CD8_NK,CD8_NEU,NK_NEU,MO_NEU	1		GSE60424				-	first_junction	AFE
chr10:43396590:43407717	clu_4725	0.133333	0.163265	0.217391	0.05	0.117647	0.380952	0.166667	0.32	0.290909	0.3125	0.4	0.44	0.266667	0.166667	0.0666667	0.0588235	0.186047	0.147059	0.230769	0.27027	0.371429	0.317073	0.555556	0.311111	HNRNPF	0.000632346	0.0450267	0.249086	Bcells_CD4,Bcells_CD8,Bcells_NEU,CD4_NK,CD4_MO,CD4_NEU,CD8_NK,CD8_NEU,NK_NEU,MO_NEU	2		GSE60424	GSE107011		5	-	first_junction	AFE
chr10:43396590:43409131	clu_4725	0.633333	0.673469	0.521739	0.8	0.823529	0.619048	0.833333	0.6	0.581818	0.6875	0.542857	0.48	0.4	0.571429	0.666667	0.823529	0.697674	0.764706	0.666667	0.459459	0.4	0.439024	0.166667	0.422222	HNRNPF	0.000632346	0.0450267	0.361999	Bcells_CD4,Bcells_CD8,Bcells_NEU,CD4_NK,CD4_MO,CD4_NEU,CD8_NK,CD8_NEU,NK_NEU,MO_NEU	2		GSE60424	GSE107011		10	-	first_junction	AFE
chr10:46015266:46016540	clu_4762_B	0.461538	0.537037	0.414634	0.619048	0.522727	0.694915	0.529412	0.5	0.546512	0.564516	0.645161	0.345455	0.483333	0.523077	0.5	0.619048	0.514403	0.552941	0.575	0.52356	0.480565	0.453936	0.480331	0.462487	NCOA4	1.90273e-11	4.37906e-10	0.0924335	Bcells_MO,Bcells_NEU,CD4_MO,CD4_NEU,CD8_MO,CD8_NEU,NK_MO,NK_NEU,MO_NEU	3	GSE64655	GSE60424	GSE107011			-
chr10:46015266:46030526	clu_4762_B	0.0512821	0	0.0487805	0.047619	0.0227273	0	0	0.0217391	0	0.016129	0.016129	0	0.0833333	0	0.0555556	0.0238095	0.0164609	0.0117647	0.0125	0.0052356	0.0471143	0.0552764	0.0383023	0.036999	NCOA4	1.90273e-11	4.37906e-10	0.0363585	Bcells_MO,Bcells_NEU,CD4_MO,CD4_NEU,CD8_MO,CD8_NEU,NK_MO,NK_NEU,MO_NEU	3	GSE64655	GSE60424	GSE107011
chr10:46016694:46023330	clu_4762_B	0	0	0	0	0.0227273	0	0	0	0	0	0.016129	0	0	0.0461538	0	0.0238095	0.271605	0.235294	0.246875	0.340314	0.182568	0.139028	0.213251	0.243577	NCOA4	1.90273e-11	4.37906e-10	0.273522	Bcells_MO,Bcells_NEU,CD4_MO,CD4_NEU,CD8_MO,CD8_NEU,NK_MO,NK_NEU,MO_NEU	4	GSE64655	GSE60424	GSE107011	GSE115736	5	-	first_junction	AFE
chr10:46016694:46030526	clu_4762_B	0.487179	0.462963	0.536585	0.333333	0.431818	0.305085	0.470588	0.478261	0.453488	0.419355	0.322581	0.654545	0.433333	0.430769	0.444444	0.333333	0.197531	0.2	0.165625	0.13089	0.289753	0.351759	0.268116	0.256937	NCOA4	1.90273e-11	4.37906e-10	0.288981	Bcells_MO,Bcells_NEU,CD4_MO,CD4_NEU,CD8_MO,CD8_NEU,NK_MO,NK_NEU,MO_NEU	4	GSE64655	GSE60424	GSE107011	GSE115736	8	-	first_junction	AFE
chr10:87933251:87952118	clu_5018	0.220339	0.384615	0.225806	0.244444	0.1	0.441176	0.0357143	0.188679	0.444444	0.508197	0.228571	0.105263	0.428571	0.0434783	0	0.433333	0.461538	0.5	0.464286	0.467391	0.35	0.435331	0.501818	0.44557	PTEN	0.00206183	0.00467289	0.281911	Bcells_MO,Bcells_NEU,CD4_MO,CD4_NEU,CD8_MO,CD8_NEU,NK_MO,NK_NEU	1		GSE60424				+
chr10:87933251:87957853	clu_5018	0.0677966	0.0384615	0.0967742	0.177778	0.0666667	0.147059	0.214286	0.207547	0.185185	0.0655738	0.142857	0.394737	0.0357143	0.130435	0.0714286	0.1	0.042735	0.0204082	0.0714286	0.0326087	0.0423077	0.0536278	0.0272727	0.0405063	PTEN	0.00206183	0.00467289	0.15616	Bcells_MO,Bcells_NEU,CD4_MO,CD4_NEU,CD8_MO,CD8_NEU,NK_MO,NK_NEU	1		GSE60424
chr10:87952259:87957853	clu_5018	0.711864	0.576923	0.677419	0.577778	0.833333	0.411765	0.75	0.603774	0.37037	0.42623	0.628571	0.5	0.535714	0.826087	0.928571	0.466667	0.495726	0.479592	0.464286	0.5	0.607692	0.511041	0.470909	0.513924	PTEN	0.00206183	0.00467289	0.204359	Bcells_MO,Bcells_NEU,CD4_MO,CD4_NEU,CD8_MO,CD8_NEU,NK_MO,NK_NEU	1		GSE60424				+
chr10:89010600:89010753	clu_5028	0.25	0.4	0.2	0.428571	0.142857	0.272727	0.333333	0.24	0.24	0.15625	0.269231	0.230769	0	0.2	0	0.272727	0.222222	0.333333	0.333333	0.294118	0.438424	0.403846	0.467593	0.497925	FAS	3.43136e-05	1.13802e-05	0.227884	CD4_NEU,MO_NEU	1		GSE60424				+				SE
chr10:89010600:89011999	clu_5028	0.25	0.6	0.6	0.571429	0.785714	0.636364	0.666667	0.72	0.42	0.75	0.576923	0.461538	1	0.4	0	0.636364	0.444444	0.47619	0.518519	0.470588	0.226601	0.278846	0.25	0.149378	FAS	3.43136e-05	1.13802e-05	0.325909	CD4_NEU,MO_NEU	1		GSE60424				+				skip_junction
chr10:89010815:89011999	clu_5028	0.5	0	0.2	0	0.0714286	0.0909091	0	0.04	0.34	0.09375	0.153846	0.307692	0	0.4	0	0.0909091	0.333333	0.190476	0.148148	0.235294	0.334975	0.317308	0.282407	0.352697	FAS	3.43136e-05	1.13802e-05	0.0980248	CD4_NEU,MO_NEU	1		GSE60424				+				SE
chr10:91163081:91222689	clu_5038	0.609756	0.422222	0.535714	0.564103	0.388889	0.558824	0.590909	0.533333	0.641026	0.673913	0.682927	0.551724	0.307692	0.5	0.533333	0.290323	0.0285714	0	0	0.0285714	0.0657895	0.0555556	0.0526316	0.0344828	PCGF5	2.59481e-06	1.58503e-05	0.623112	Bcells_MO,Bcells_NEU,CD4_NK,CD4_MO,CD4_NEU,CD8_MO,CD8_NEU,NK_MO,NK_NEU	3	GSE64655	GSE60424		GSE115736	3	+	first_junction	AFE
chr10:91220836:91222689	clu_5038	0.390244	0.577778	0.464286	0.435897	0.611111	0.441176	0.409091	0.466667	0.358974	0.326087	0.317073	0.448276	0.692308	0.5	0.466667	0.709677	0.971429	1	1	0.971429	0.934211	0.944444	0.947368	0.965517	PCGF5	2.59481e-06	1.58503e-05	0.623112	Bcells_MO,Bcells_NEU,CD4_NK,CD4_MO,CD4_NEU,CD8_MO,CD8_NEU,NK_MO,NK_NEU	3	GSE64655	GSE60424		GSE115736	7	+	first_junction	AFE
chr10:91222983:91227337	clu_5039	0.622222	0.559524	0.5	0.578125	0.37931	0.634146	0.446809	0.490909	0.539683	0.47541	0.468085	0.533333	0.714286	0.69697	0.608696	0.545455	0.84	0.869565	0.697674	0.769231	0.689655	0.803571	0.8125	0.789474	PCGF5	0.000749299	0.000202094	0.306324	Bcells_MO,Bcells_NEU,CD4_NK,CD4_MO,CD4_NEU,CD8_NK,CD8_MO,CD8_NEU,NK_MO,NK_NEU	3	GSE64655	GSE60424		GSE115736	7	+	last_junction		ALE
chr10:91222983:91240484	clu_5039	0.377778	0.440476	0.5	0.421875	0.62069	0.365854	0.553191	0.509091	0.460317	0.52459	0.531915	0.466667	0.285714	0.30303	0.391304	0.454545	0.16	0.130435	0.302326	0.230769	0.310345	0.196429	0.1875	0.210526	PCGF5	0.000749299	0.000202094	0.306324	Bcells_MO,Bcells_NEU,CD4_NK,CD4_MO,CD4_NEU,CD8_NK,CD8_MO,CD8_NEU,NK_MO,NK_NEU	3	GSE64655	GSE60424		GSE115736	8	+			ALE
chr10:96651651:96652698	clu_5099	0.453488	0.528455	0.47561	0.413793	0.25	0.45	0.4	0.5	0	1	1	1	0.382353	0.405797	0.318182	0.545455	0.529412	0.556818	0.46	0.57971	0.513889	0.613924	0.558442	0.522727	PIK3AP1	2.57782e-06	0.011671	0.139299	Bcells_NEU,NK_MO,NK_NEU,MO_NEU	1		GSE60424				-
chr10:96651651:96656798	clu_5099	0.174419	0.138211	0.134146	0.149425	0	0.2	0	0.125	0	0	0	0	0.220588	0.217391	0.272727	0.25	0.137255	0.136364	0.12	0.101449	0	0	0.00649351	0.0454545	PIK3AP1	2.57782e-06	0.011671	0.22719	Bcells_NEU,NK_MO,NK_NEU,MO_NEU	1		GSE60424
chr10:96652842:96656798	clu_5099	0.372093	0.333333	0.390244	0.436782	0.75	0.35	0.6	0.375	0	0	0	0	0.397059	0.376812	0.409091	0.204545	0.333333	0.306818	0.42	0.318841	0.486111	0.386076	0.435065	0.431818	PIK3AP1	2.57782e-06	0.011671	0.0900195	Bcells_NEU,NK_MO,NK_NEU,MO_NEU	1		GSE60424				-
chr10:96656934:96700803	clu_5100	0.59322	0.606742	0.596154	0.644444	0	0	0	0	0	0	0	0	0	0	0	0	0	0	0	0	0	0	0	0	PIK3AP1	6.62242e-08	2.51549e-08	0.61014	Bcells_NK,Bcells_MO,Bcells_NEU	2	GSE64655	GSE60424			2	-	first_junction	AFE
chr10:96656934:96709567	clu_5100	0.40678	0.393258	0.403846	0.355556	1	1	1	1	0	0	0	0	1	1	1	1	1	1	1	1	1	1	1	1	PIK3AP1	6.62242e-08	2.51549e-08	0.61014	Bcells_NK,Bcells_MO,Bcells_NEU	2	GSE64655	GSE60424			6	-		AFE
chr10:98430670:98431131	clu_5139	0.401786	0.408537	0.392857	0.384615	0.344828	0.388889	0.37931	0.423077	0.321839	0.453333	0.315789	0.438356	0.571429	0.416667	0.53125	0.516129	0.44898	0.434783	0.465753	0.38806	0.53125	0.555556	0.5	0.393939	HPS1	0.000248858	0.024327	0.0744747	Bcells_MO,CD4_MO,CD8_MO,NK_MO	1		GSE60424				-
chr10:98430670:98433940	clu_5139	0.125	0.146341	0.0982143	0.131868	0.137931	0.166667	0.0689655	0.128205	0.103448	0.0666667	0.131579	0.136986	0.1	0.0714286	0.125	0.129032	0.102041	0.0434783	0.0547945	0.0597015	0.125	0.111111	0.0384615	0.030303	HPS1	0.000248858	0.024327	0.0604383	Bcells_MO,CD4_MO,CD8_MO,NK_MO	1		GSE60424				-
chr10:98431291:98433940	clu_5139	0.133929	0.219512	0.205357	0.175824	0.258621	0.263889	0.189655	0.205128	0.16092	0.266667	0.315789	0.219178	0.128571	0.22619	0.09375	0.290323	0.0714286	0.0724638	0.123288	0.104478	0.1875	0.0555556	0.0769231	0.272727	HPS1	0.000248858	0.024327	0.147724	Bcells_MO,CD4_MO,CD8_MO,NK_MO	1		GSE60424				-					A5SS
chr10:98431291:98433983	clu_5139	0.339286	0.22561	0.303571	0.307692	0.258621	0.180556	0.362069	0.24359	0.413793	0.213333	0.236842	0.205479	0.2	0.285714	0.25	0.0645161	0.377551	0.449275	0.356164	0.447761	0.15625	0.277778	0.384615	0.30303	HPS1	0.000248858	0.024327	0.20763	Bcells_MO,CD4_MO,CD8_MO,NK_MO	1		GSE60424				-					A5SS
chr10:102111536:102114406	clu_5207	0.0357143	0.148148	0.1	0.025641	0.22449	0.233333	0.310345	0.15	0.183908	0.186441	0.27451	0.219178	0.277778	0.238095	0.222222	0.315789	0	0.222222	0.210526	0.185185	0.416667	0.416667	0.607143	0.5	LDB1	0.000740833	0.00174575	0.407743	Bcells_CD4,Bcells_CD8,Bcells_NK,Bcells_NEU,CD4_NEU,CD8_NEU,NK_NEU,MO_NEU	2	GSE64655	GSE60424			5	-	first_junction	AFE
chr10:102111536:102120086	clu_5207	0.964286	0.851852	0.9	0.974359	0.77551	0.766667	0.689655	0.85	0.816092	0.813559	0.72549	0.780822	0.722222	0.761905	0.777778	0.684211	1	0.777778	0.789474	0.814815	0.583333	0.583333	0.392857	0.5	LDB1	0.000740833	0.00174575	0.407743	Bcells_CD4,Bcells_CD8,Bcells_NK,Bcells_NEU,CD4_NEU,CD8_NEU,NK_NEU,MO_NEU	2	GSE64655	GSE60424			9	-	first_junction	AFE
chr10:110008299:110100625	clu_5284	0.5	0.409091	0.480519	0.288462	0.7	0.566038	0.595745	0.708333	0.659574	0.657143	0.696429	0.788235	0.526316	0.716418	0.465116	0.5	1	1	0.896552	0.789474	0.913043	0.962963	1	0.941176	ADD3	1.38471e-09	3.9402e-09	0.534778	Bcells_CD4,Bcells_CD8,Bcells_MO,Bcells_NEU,CD4_NK,CD4_MO,CD4_NEU,CD8_MO,CD8_NEU,NK_MO,NK_NEU	4	GSE64655	GSE60424	GSE107011	GSE115736	7	+	first_junction	AFE
chr10:110008982:110100625	clu_5284	0	0.00909091	0.012987	0	0.116667	0.0377358	0.212766	0.0208333	0.0921986	0.0666667	0.116071	0.0705882	0.0263158	0	0.0232558	0.04	0	0	0	0.0526316	0	0	0	0	ADD3	1.38471e-09	3.9402e-09	0.0970005	Bcells_CD4,Bcells_CD8,Bcells_MO,Bcells_NEU,CD4_NK,CD4_MO,CD4_NEU,CD8_MO,CD8_NEU,NK_MO,NK_NEU	3	GSE64655	GSE60424	GSE107011			+	first_junction
chr10:110077118:110079240	clu_5284	0.157895	0.136364	0.194805	0.307692	0.0333333	0.0377358	0.0638298	0.104167	0.0638298	0.047619	0.0357143	0.0470588	0.157895	0.0597015	0.139535	0.2	0	0	0	0	0	0	0	0	ADD3	1.38471e-09	3.9402e-09	0.199189	Bcells_CD4,Bcells_CD8,Bcells_MO,Bcells_NEU,CD4_NK,CD4_MO,CD4_NEU,CD8_MO,CD8_NEU,NK_MO,NK_NEU	4	GSE64655	GSE60424	GSE107011	GSE115736		+	first_junction			SE
chr10:110077118:110100625	clu_5284	0.171053	0.181818	0.12987	0.115385	0.05	0.207547	0.0425532	0.0208333	0.0496454	0.0952381	0.0625	0.0235294	0.0657895	0.179104	0.209302	0.02	0	0	0	0	0	0	0	0	ADD3	1.38471e-09	3.9402e-09	0.149531	Bcells_CD4,Bcells_CD8,Bcells_MO,Bcells_NEU,CD4_NK,CD4_MO,CD4_NEU,CD8_MO,CD8_NEU,NK_MO,NK_NEU	4	GSE64655	GSE60424	GSE107011	GSE115736		+	first_junction	AFE		skip_junction
chr10:110079297:110100625	clu_5284	0.171053	0.263636	0.181818	0.288462	0.1	0.150943	0.0851064	0.145833	0.134752	0.133333	0.0892857	0.0705882	0.223684	0.0447761	0.162791	0.24	0	0	0.103448	0.157895	0.0869565	0.037037	0	0.0588235	ADD3	1.38471e-09	3.9402e-09	0.180538	Bcells_CD4,Bcells_CD8,Bcells_MO,Bcells_NEU,CD4_NK,CD4_MO,CD4_NEU,CD8_MO,CD8_NEU,NK_MO,NK_NEU	4	GSE64655	GSE60424	GSE107011	GSE115736		+		AFE		SE
chr10:110130486:110132305	clu_5289	0.526667	0.510288	0.526316	0.559055	0.513369	0.49635	0.45977	0.504065	0.496203	0.513944	0.510417	0.543147	0.444444	0.459459	0.467532	0.504065	0.301587	0.408163	0.288462	0.25	0.306122	0.523077	0.509434	0.514706	ADD3	3.54165e-08	1.31854e-10	0.218528	Bcells_NK,Bcells_MO,Bcells_NEU,CD4_NK,CD4_MO,CD4_NEU,CD8_NK,CD8_MO,CD8_NEU,NK_MO,MO_NEU	3	GSE64655	GSE60424	GSE107011		3	+				SE
chr10:110130486:110133326	clu_5289	0.00666667	0.00823045	0.0116959	0	0.00534759	0.0218978	0.0114943	0.00813008	0.0126582	0.00796813	0.00520833	0	0.0444444	0.0810811	0.0649351	0.0325203	0.365079	0.204082	0.25	0.25	0.204082	0.0769231	0.0943396	0.0735294	ADD3	3.54165e-08	1.31854e-10	0.260832	Bcells_NK,Bcells_MO,Bcells_NEU,CD4_NK,CD4_MO,CD4_NEU,CD8_NK,CD8_MO,CD8_NEU,NK_MO,MO_NEU	3	GSE64655	GSE60424	GSE107011		5	+	last_junction			skip_junction
chr10:110132400:110133326	clu_5289	0.466667	0.481481	0.461988	0.440945	0.481283	0.481752	0.528736	0.487805	0.491139	0.478088	0.484375	0.456853	0.511111	0.459459	0.467532	0.463415	0.333333	0.387755	0.461538	0.5	0.489796	0.4	0.396226	0.411765	ADD3	3.54165e-08	1.31854e-10	0.0742372	Bcells_NK,Bcells_MO,Bcells_NEU,CD4_NK,CD4_MO,CD4_NEU,CD8_NK,CD8_MO,CD8_NEU,NK_MO,MO_NEU	3	GSE64655	GSE60424	GSE107011			+	last_junction			SE
chr10:110298790:110300547	clu_5293	0.282051	0.320755	0.289474	0.28	0.681818	0.333333	0.333333	0.393939	0.342857	0.272727	0.578947	0.352941	0.1875	0.391304	0.363636	0.65	0.310345	0.222222	0.388889	0.304348	0.214286	0.147059	0.105263	0.0769231	SMNDC1	0.000869713	0.00195497	0.299723	Bcells_MO,Bcells_NEU,CD4_MO,CD4_NEU,CD8_MO,CD8_NEU,NK_NEU,MO_NEU	2		GSE60424		GSE115736	8	-				SE
chr10:110298790:110303468	clu_5293	0.435897	0.528302	0.315789	0.44	0.181818	0.515152	0.333333	0.393939	0.4	0.424242	0.210526	0.529412	0.46875	0.413043	0.363636	0.3	0.551724	0.666667	0.5	0.608696	0.642857	0.735294	0.736842	0.807692	SMNDC1	0.000869713	0.00195497	0.374611	Bcells_MO,Bcells_NEU,CD4_MO,CD4_NEU,CD8_MO,CD8_NEU,NK_NEU,MO_NEU	2		GSE60424		GSE115736	4	-				skip_junction
chr10:110300736:110303468	clu_5293	0.282051	0.150943	0.394737	0.28	0.136364	0.151515	0.333333	0.212121	0.257143	0.30303	0.210526	0.117647	0.34375	0.195652	0.272727	0.05	0.137931	0.111111	0.111111	0.0869565	0.142857	0.117647	0.157895	0.115385	SMNDC1	0.000869713	0.00195497	0.165155	Bcells_MO,Bcells_NEU,CD4_MO,CD4_NEU,CD8_MO,CD8_NEU,NK_NEU,MO_NEU	2		GSE60424		GSE115736		-				SE
chr10:110872018:110875966	clu_5298	0.285714	0.313953	0.333333	0.15	0.265823	0.207547	0.26	0.192982	0.295238	0.216216	0.387097	0.266667	0.121212	0.108696	0.0625	0.25641	0.25	0.208333	0.35	0.1	0.265306	0.222222	0.391304	0.38	PDCD4	0.00155378	0.0347405	0.177504	Bcells_CD4,Bcells_NK,Bcells_NEU,CD4_CD8,CD4_NK,CD4_MO,CD4_NEU,CD8_NEU,NK_NEU	1		GSE60424				+	first_junction
chr10:110872018:110881233	clu_5298	0.25	0.197674	0.157895	0.4	0.253165	0.301887	0.2	0.473684	0.0857143	0.202703	0.112903	0.16	0.242424	0.326087	0.375	0.435897	0.25	0.333333	0.05	0.7	0.204082	0.142857	0.0869565	0.04	PDCD4	0.00155378	0.0347405	0.226378	Bcells_CD4,Bcells_NK,Bcells_NEU,CD4_CD8,CD4_NK,CD4_MO,CD4_NEU,CD8_NEU,NK_NEU	1		GSE60424
chr10:110876070:110876670	clu_5298	0.0892857	0.162791	0.140351	0.15	0.113924	0.113208	0.18	0.122807	0.171429	0.135135	0.145161	0.173333	0.121212	0.152174	0.125	0.0512821	0.05	0.0833333	0.05	0.1	0.122449	0.126984	0	0.1	PDCD4	0.00155378	0.0347405	0.0854312	Bcells_CD4,Bcells_NK,Bcells_NEU,CD4_CD8,CD4_NK,CD4_MO,CD4_NEU,CD8_NEU,NK_NEU	1		GSE60424				+
chr10:110876070:110881233	clu_5298	0.321429	0.255814	0.298246	0.225	0.151899	0.226415	0.28	0.122807	0.352381	0.27027	0.241935	0.266667	0.424242	0.23913	0.1875	0.230769	0.4	0.208333	0.5	0.1	0.387755	0.349206	0.521739	0.44	PDCD4	0.00155378	0.0347405	0.229395	Bcells_CD4,Bcells_NK,Bcells_NEU,CD4_CD8,CD4_NK,CD4_MO,CD4_NEU,CD8_NEU,NK_NEU	1		GSE60424				+
chr10:110876753:110881233	clu_5298	0.0535714	0.0697674	0.0701754	0.075	0.21519	0.150943	0.08	0.0877193	0.0952381	0.175676	0.112903	0.133333	0.0909091	0.173913	0.25	0.025641	0.05	0.166667	0.05	0	0.0204082	0.15873	0	0.04	PDCD4	0.00155378	0.0347405	0.0803312	Bcells_CD4,Bcells_NK,Bcells_NEU,CD4_CD8,CD4_NK,CD4_MO,CD4_NEU,CD8_NEU,NK_NEU	1		GSE60424				+
chr10:119576750:119576847	clu_5357	0.15	0.2	0.0571429	0.131579	0.236364	0.314286	0.36	0.162162	0.307692	0.1125	0.333333	0.273973	0.175439	0.0882353	0.08	0.189189	0.166667	0.0526316	0.233333	0.04	0	0.04	0.0909091	0.0357143	TIAL1	0.00380868	0.0151559	0.226547	Bcells_CD4,Bcells_CD8,Bcells_NEU,CD4_MO,CD4_NEU,CD8_MO,CD8_NEU,NK_MO,NK_NEU	1		GSE60424				-				SE	A5SS
chr10:119576750:119577080	clu_5357	0.65	0.56	0.571429	0.736842	0.381818	0.457143	0.4	0.567568	0.410256	0.525	0.488889	0.424658	0.491228	0.617647	0.68	0.486486	0.642857	0.736842	0.633333	0.84	0.722222	0.8	0.818182	0.785714	TIAL1	0.00380868	0.0151559	0.329897	Bcells_CD4,Bcells_CD8,Bcells_NEU,CD4_MO,CD4_NEU,CD8_MO,CD8_NEU,NK_MO,NK_NEU	1		GSE60424				-				skip_junction	A3SS
chr10:119576905:119577080	clu_5357	0.2	0.24	0.371429	0.131579	0.381818	0.228571	0.24	0.27027	0.282051	0.3625	0.177778	0.30137	0.333333	0.294118	0.24	0.324324	0.190476	0.210526	0.133333	0.12	0.277778	0.16	0.0909091	0.178571	TIAL1	0.00380868	0.0151559	0.13436	Bcells_CD4,Bcells_CD8,Bcells_NEU,CD4_MO,CD4_NEU,CD8_MO,CD8_NEU,NK_MO,NK_NEU	1		GSE60424				-				SE	A3SS
chr10:124517271:124613264	clu_5398	0.339286	0.47619	0.258065	0.3125	1	0.875	1	1	1	1	1	1	1	1	1	0.75	1	1	1	1	0	1	0	1	LHPP	2.33577e-08	3.27748e-08	0.65349	Bcells_CD4	1		GSE60424				+	last_junction
chr10:124605515:124613264	clu_5398	0.410714	0.309524	0.290323	0.1875	0	0	0	0	0	0	0	0	0	0	0	0	0	0	0	0	0	0	0	0	LHPP	2.33577e-08	3.27748e-08	0.299515	Bcells_CD4	1		GSE60424
chr10:124612950:124613264	clu_5398	0.25	0.214286	0.451613	0.5	0	0.125	0	0	0	0	0	0	0	0	0	0.25	0	0	0	0	0	0	0	0	LHPP	2.33577e-08	3.27748e-08	0.353975	Bcells_CD4	1		GSE60424
chr10:131934555:131934894	clu_5440_B	0.1	0.15	0.1	0.130435	0.157895	0.277778	0.111111	0.178571	0.189189	0.25	0.130435	0.272727	0.222222	0.125	0.285714	0.272727	0.111111	0.0714286	0.214286	0.181818	0.391304	0.428571	0.5	0.333333	PPP2R2D	3.72629e-06	1.20556e-05	0.293194	Bcells_NEU,CD4_NEU	1		GSE60424				+				SE
chr10:131934555:131940031	clu_5440_B	0.75	0.75	0.65	0.695652	0.842105	0.555556	0.777778	0.714286	0.756757	0.666667	0.782609	0.590909	0.666667	0.6875	0.571429	0.454545	0.777778	0.714286	0.571429	0.454545	0.173913	0.357143	0.2	0.259259	PPP2R2D	3.72629e-06	1.20556e-05	0.463834	Bcells_NEU,CD4_NEU	1		GSE60424				+				skip_junction
chr10:131935006:131940031	clu_5440_B	0.15	0.1	0.25	0.173913	0	0.166667	0.111111	0.107143	0.0540541	0.0833333	0.0869565	0.136364	0.111111	0.1875	0.142857	0.272727	0.111111	0.214286	0.214286	0.363636	0.434783	0.214286	0.3	0.407407	PPP2R2D	3.72629e-06	1.20556e-05	0.248942	Bcells_NEU,CD4_NEU	1		GSE60424				+				SE
chr14:21263336:21269298	clu_5521_B	0.556098	0.546828	0.678571	0.468421	0.616216	0.482353	0.606299	0.467391	0.645485	0.6	0.757396	0.430939	0.583893	0.5	0.512821	0.339744	0.743169	0.715232	0.755245	0.680851	0.836735	0.751515	0.914634	0.875	HNRNPC	0.00114514	0.00265532	0.360357	Bcells_MO,Bcells_NEU,CD4_NEU,CD8_MO,CD8_NEU,NK_MO,NK_NEU,MO_NEU	1		GSE60424				-	first_junction				A3SS
chr14:21263829:21269298	clu_5521_B	0.443902	0.453172	0.321429	0.531579	0.383784	0.517647	0.393701	0.532609	0.354515	0.4	0.242604	0.569061	0.416107	0.5	0.487179	0.660256	0.256831	0.284768	0.244755	0.319149	0.163265	0.248485	0.0853659	0.125	HNRNPC	0.00114514	0.00265532	0.360357	Bcells_MO,Bcells_NEU,CD4_NEU,CD8_MO,CD8_NEU,NK_MO,NK_NEU,MO_NEU	1		GSE60424				-	first_junction				A3SS
chr14:23066008:23067304	clu_5585	0.138889	0.0746269	0.15	0.09375	0.244898	0.105263	0.0689655	0.114754	0.17284	0.152542	0.0487805	0.0217391	0.394737	0	0.05	0.0512821	0.275862	0.047619	0.125	0	0.242424	0.205128	0.0967742	0.147059	ACIN1	1.17688e-05	1.9156e-05	0.073871	Bcells_MO,Bcells_NEU,CD4_MO,CD4_NEU,CD8_MO,CD8_NEU,NK_NEU	1		GSE60424
chr14:23066008:23067314	clu_5585	0.638889	0.58209	0.575	0.625	0.489796	0.5	0.793103	0.491803	0.493827	0.711864	0.512195	0.76087	0.342105	0.4	0.6	0.538462	0.172414	0.285714	0.34375	0.590909	0.30303	0.307692	0.290323	0.352941	ACIN1	1.17688e-05	1.9156e-05	0.306192	Bcells_MO,Bcells_NEU,CD4_MO,CD4_NEU,CD8_MO,CD8_NEU,NK_NEU	2		GSE60424		GSE115736	3	-
chr14:23066008:23069476	clu_5585	0.194444	0.223881	0.15	0.15625	0.163265	0.263158	0.103448	0.180328	0.185185	0.0847458	0.195122	0.0869565	0.131579	0.3	0.3	0.333333	0.448276	0.619048	0.46875	0.363636	0.454545	0.435897	0.580645	0.5	ACIN1	1.17688e-05	1.9156e-05	0.35477	Bcells_MO,Bcells_NEU,CD4_MO,CD4_NEU,CD8_MO,CD8_NEU,NK_NEU	2		GSE60424		GSE115736	5	-			ALE
chr14:23068464:23069476	clu_5585	0.0277778	0.119403	0.125	0.125	0.102041	0.131579	0.0344828	0.213115	0.148148	0.0508475	0.243902	0.130435	0.131579	0.3	0.05	0.0769231	0.103448	0.047619	0.0625	0.0454545	0	0.0512821	0.0322581	0	ACIN1	1.17688e-05	1.9156e-05	0.122448	Bcells_MO,Bcells_NEU,CD4_MO,CD4_NEU,CD8_MO,CD8_NEU,NK_NEU	1		GSE60424				-	last_junction		ALE
chr14:23081836:23089982	clu_5588	0.377049	0.302083	0.268657	0.409836	0.3	0.31746	0.333333	0.298246	0.26087	0.321839	0.45	0.4	0.227273	0.339623	0.518519	0.0810811	0.302326	0.388889	0.390244	0.517241	0.409836	0.396226	0.391304	0.354167	ACIN1	7.09226e-06	0.00214688	0.0962596	Bcells_NEU,CD4_NEU,CD8_NEU,NK_NEU,MO_NEU	2	GSE64655	GSE60424				-				SE
chr14:23081836:23090522	clu_5588	0.245902	0.302083	0.298507	0.262295	0.22	0.222222	0.25641	0.385965	0.282609	0.241379	0.2	0.244444	0.363636	0.339623	0.0740741	0.378378	0.27907	0.166667	0.268293	0.241379	0.0491803	0.0377358	0.0289855	0.104167	ACIN1	7.09226e-06	0.00214688	0.233911	Bcells_NEU,CD4_NEU,CD8_NEU,NK_NEU,MO_NEU	2	GSE64655	GSE60424			5	-				skip_junction
chr14:23090101:23090522	clu_5588	0.377049	0.395833	0.432836	0.327869	0.48	0.460317	0.410256	0.315789	0.456522	0.436782	0.35	0.355556	0.409091	0.320755	0.407407	0.540541	0.418605	0.444444	0.341463	0.241379	0.540984	0.566038	0.57971	0.541667	ACIN1	7.09226e-06	0.00214688	0.195627	Bcells_NEU,CD4_NEU,CD8_NEU,NK_NEU,MO_NEU	2	GSE64655	GSE60424				-				SE
chr14:24232788:24233219	clu_5660	0.285714	0.263158	0.153846	0.2	0.416667	0.5	0.111111	0.25	0.5	0.321429	0.588235	0.4	0.461538	0.454545	0.333333	0.75	0.269231	0.333333	0.4	0.333333	0.882353	0.603448	0.653846	0.724138	GMPR2	9.26082e-08	0.000234896	0.381972	CD4_MO,CD4_NEU,MO_NEU	2		GSE60424	GSE107011		4	+	first_junction	AFE			A5SS
chr14:24232847:24233219	clu_5660	0.285714	0.368421	0.153846	0.1	0.166667	0.25	0.444444	0.416667	0.25	0.464286	0.176471	0.6	0.538462	0.363636	0.333333	0.25	0.192308	0.1	0.16	0.166667	0.117647	0.362069	0.326923	0.258621	GMPR2	9.26082e-08	0.000234896	0.217945	CD4_MO,CD4_NEU,MO_NEU	2		GSE60424	GSE107011		5	+	first_junction	AFE			A5SS
chr14:24232977:24233219	clu_5660	0.428571	0.368421	0.692308	0.7	0.416667	0.25	0.444444	0.333333	0.25	0.214286	0.235294	0	0	0.181818	0.333333	0	0.538462	0.566667	0.44	0.5	0	0.0344828	0.0192308	0.0172414	GMPR2	9.26082e-08	0.000234896	0.493543	CD4_MO,CD4_NEU,MO_NEU	2		GSE60424	GSE107011		2	+	first_junction	AFE
chr14:24241776:24241890	clu_5664	0.4	0.390244	0.350649	0.320513	0.586207	0.45283	0.366667	0.340426	0.577465	0.42623	0.527778	0.193548	0.590361	0.390625	0.322581	0.4375	0.538462	0.537037	0.55102	0.545455	0.407407	0.555556	0.714286	0.487805	TINF2	0.000231003	0.000331488	0.177642	Bcells_MO,Bcells_NEU,CD8_MO,CD8_NEU,NK_MO	1		GSE60424				-				SE
chr14:24241776:24242141	clu_5664	0.275	0.378049	0.337662	0.474359	0.275862	0.339623	0.3	0.510638	0.112676	0.213115	0.138889	0.451613	0.192771	0.328125	0.290323	0.354167	0.0961538	0.203704	0.102041	0.0681818	0.148148	0.240741	0.0285714	0.170732	TINF2	0.000231003	0.000331488	0.248747	Bcells_MO,Bcells_NEU,CD8_MO,CD8_NEU,NK_MO	1		GSE60424				-	first_junction			skip_junction
chr14:24241994:24242141	clu_5664	0.325	0.231707	0.311688	0.205128	0.137931	0.207547	0.333333	0.148936	0.309859	0.360656	0.333333	0.354839	0.216867	0.28125	0.387097	0.208333	0.365385	0.259259	0.346939	0.386364	0.444444	0.203704	0.257143	0.341463	TINF2	0.000231003	0.000331488	0.13255	Bcells_MO,Bcells_NEU,CD8_MO,CD8_NEU,NK_MO	1		GSE60424				-	first_junction			SE
chr14:35046628:35050033	clu_5729	0.125	0.214286	0.333333	0.454545	0.117647	0.133333	0	0.228571	0.263158	0.3	0.25	0.166667	0.190476	0.4	0.636364	0.266667	0.363636	0.352941	0.153846	0.5	0.548387	0.642857	0.5	0.483333	FAM177A1	0.00142363	0.000511621	0.298688	CD4_NEU,NK_NEU	2		GSE60424		GSE115736	4
chr14:35046628:35053278	clu_5729	0.875	0.785714	0.666667	0.545455	0.882353	0.866667	1	0.771429	0.736842	0.7	0.75	0.833333	0.809524	0.6	0.363636	0.733333	0.636364	0.647059	0.846154	0.5	0.451613	0.357143	0.5	0.516667	FAM177A1	0.00142363	0.000511621	0.298688	CD4_NEU,NK_NEU	2		GSE60424		GSE115736	10	+	first_junction
chr14:50754867:50756492	clu_5821	0	0.0508475	0.0886076	0.0666667	0	0	0	0	0.0135135	0	0.0689655	0	0.04	0.0277778	0.222222	0.09375	0.148936	0.137255	0.25974	0.104167	0.139535	0.160377	0.191667	0.114286	NIN	1.49e-08	5.90848e-10	0.162524	Bcells_CD8,Bcells_MO,Bcells_NEU,CD4_MO,CD4_NEU,CD8_NK,CD8_MO,CD8_NEU,NK_MO,NK_NEU	2	GSE64655	GSE60424				-				SE
chr14:50754867:50759857	clu_5821	0.46	0.338983	0.316456	0.226667	0.372881	0.24	0.358491	0.411111	0.297297	0.328358	0.293103	0.232143	0.36	0.305556	0.5	0.15625	0.170213	0.0588235	0.0909091	0.166667	0.186047	0.169811	0.116667	0.207143	NIN	1.49e-08	5.90848e-10	0.223968	Bcells_CD8,Bcells_MO,Bcells_NEU,CD4_MO,CD4_NEU,CD8_NK,CD8_MO,CD8_NEU,NK_MO,NK_NEU	3	GSE64655	GSE60424		GSE115736	5	-				skip_junction
chr14:50754867:50761790	clu_5821	0.08	0.101695	0.0506329	0.12	0.0508475	0.2	0.226415	0.166667	0.121622	0.0895522	0.137931	0.160714	0.16	0.166667	0	0.3125	0.0851064	0.137255	0.103896	0.1875	0.127907	0.122642	0.0583333	0.114286	NIN	1.49e-08	5.90848e-10	0.0729003	Bcells_CD8,Bcells_MO,Bcells_NEU,CD4_MO,CD4_NEU,CD8_NK,CD8_MO,CD8_NEU,NK_MO,NK_NEU	2		GSE60424		GSE115736
chr14:50758630:50759857	clu_5821	0	0.0169492	0	0.04	0.0169492	0.04	0	0.0333333	0.0540541	0.0298507	0.0517241	0	0	0.0555556	0	0	0.191489	0.215686	0.194805	0.0625	0.127907	0.122642	0.141667	0.0714286	NIN	1.49e-08	5.90848e-10	0.152231	Bcells_CD8,Bcells_MO,Bcells_NEU,CD4_MO,CD4_NEU,CD8_NK,CD8_MO,CD8_NEU,NK_MO,NK_NEU	2	GSE64655	GSE60424				-				SE
chr14:50760359:50761790	clu_5821	0.46	0.491525	0.544304	0.546667	0.559322	0.52	0.415094	0.388889	0.513514	0.552239	0.448276	0.607143	0.44	0.444444	0.277778	0.4375	0.404255	0.45098	0.350649	0.479167	0.418605	0.424528	0.491667	0.492857	NIN	1.49e-08	5.90848e-10	0.10903	Bcells_CD8,Bcells_MO,Bcells_NEU,CD4_MO,CD4_NEU,CD8_NK,CD8_MO,CD8_NEU,NK_MO,NK_NEU	2		GSE60424		GSE115736		-
chr14:52721190:52723805	clu_5852	0.220339	0.135135	0.0571429	0.2	0.193548	0.291667	0.352941	0.277778	0.206349	0.244444	0.25	0.277778	0.254902	0.315789	0.0714286	0.166667	0.115385	0.181818	0.297297	0.0769231	0.142857	0	0.153846	0.0571429	PSMC6	8.41335e-06	3.05085e-06	0.190522	Bcells_CD4,Bcells_CD8,Bcells_NK,Bcells_MO,Bcells_NEU,CD4_NEU,CD8_NEU,NK_NEU,MO_NEU	2		GSE60424	GSE107011			+				SE
chr14:52721190:52723965	clu_5852	0.271186	0.243243	0.171429	0.133333	0.451613	0.375	0.294118	0.259259	0.444444	0.266667	0.5	0.277778	0.235294	0.263158	0.571429	0.404762	0.538462	0.409091	0.405405	0.384615	0.714286	0.714286	0.730769	0.885714	PSMC6	8.41335e-06	3.05085e-06	0.556466	Bcells_CD4,Bcells_CD8,Bcells_NK,Bcells_MO,Bcells_NEU,CD4_NEU,CD8_NEU,NK_NEU,MO_NEU	2		GSE60424	GSE107011		4	+				skip_junction
chr14:52723874:52723965	clu_5852	0.508475	0.621622	0.771429	0.666667	0.354839	0.333333	0.352941	0.462963	0.349206	0.488889	0.25	0.444444	0.509804	0.421053	0.357143	0.428571	0.346154	0.409091	0.297297	0.538462	0.142857	0.285714	0.115385	0.0571429	PSMC6	8.41335e-06	3.05085e-06	0.491773	Bcells_CD4,Bcells_CD8,Bcells_NK,Bcells_MO,Bcells_NEU,CD4_NEU,CD8_NEU,NK_NEU,MO_NEU	2		GSE60424	GSE107011		3	+				SE
chr14:55661612:55663955	clu_5877	0.194444	0.285714	0.230769	0.15942	0.306122	0.384615	0.387097	0.315789	0.233766	0.348485	0.333333	0.254902	0.333333	0.2	0.296296	0.272727	0.465517	0.40625	0.426829	0.314286	0.333333	0.5	0.6	0.5	KTN1	1.1477e-05	8.05788e-05	0.185633	Bcells_CD8,Bcells_MO,CD4_MO,CD8_MO,NK_MO	3	GSE64655	GSE60424		GSE115736		+				SE
chr14:55661612:55667241	clu_5877	0.513889	0.47619	0.557692	0.652174	0.408163	0.333333	0.419355	0.438596	0.545455	0.424242	0.333333	0.431373	0.425926	0.533333	0.333333	0.613636	0.206897	0.1875	0.256098	0.257143	0.333333	0.375	0.2	0.166667	KTN1	1.1477e-05	8.05788e-05	0.323077	Bcells_CD8,Bcells_MO,CD4_MO,CD8_MO,NK_MO	3	GSE64655	GSE60424		GSE115736	8	+				skip_junction
chr14:55664041:55667241	clu_5877	0.291667	0.238095	0.211538	0.188406	0.285714	0.282051	0.193548	0.245614	0.220779	0.227273	0.333333	0.313725	0.240741	0.266667	0.37037	0.113636	0.327586	0.40625	0.317073	0.428571	0.333333	0.125	0.2	0.333333	KTN1	1.1477e-05	8.05788e-05	0.137444	Bcells_CD8,Bcells_MO,CD4_MO,CD8_MO,NK_MO	3	GSE64655	GSE60424		GSE115736		+				SE
chr14:73282505:73284081	clu_6039	0.459459	0.395349	0.533333	0.411765	0.25	0.615385	0.5	0.352941	0.422222	0.419355	0.5	0.5	0.5	0.55	0.5	0.111111	0.377551	0.315789	0.426087	0.345679	0.486647	0.506098	0.501199	0.470732	NUMB	3.32764e-08	0.0365643	0.124892	Bcells_NEU,CD4_NEU,CD8_NEU,NK_NEU,MO_NEU	1		GSE60424				-
chr14:73282505:73287110	clu_6039	0.162162	0.139535	0.1	0.235294	0.166667	0.384615	0.15	0.0588235	0.266667	0.16129	0.181818	0.153846	0.208333	0.2	0.125	0.444444	0.22449	0.315789	0.156522	0.271605	0.0237389	0.0396341	0.0191847	0.0585366	NUMB	3.32764e-08	0.0365643	0.209171	Bcells_NEU,CD4_NEU,CD8_NEU,NK_NEU,MO_NEU	1		GSE60424
chr14:73284365:73287110	clu_6039	0.027027	0	0	0	0.0416667	0	0	0.117647	0.0222222	0	0.0454545	0	0.0833333	0	0	0	0	0.0131579	0.0173913	0.0123457	0.0474777	0.0182927	0.0191847	0.0463415	NUMB	3.32764e-08	0.0365643	0.0260674	Bcells_NEU,CD4_NEU,CD8_NEU,NK_NEU,MO_NEU	1		GSE60424
chr14:73284374:73287110	clu_6039	0.351351	0.465116	0.366667	0.352941	0.541667	0	0.35	0.470588	0.288889	0.419355	0.272727	0.346154	0.208333	0.25	0.375	0.444444	0.397959	0.355263	0.4	0.37037	0.442136	0.435976	0.460432	0.42439	NUMB	3.32764e-08	0.0365643	0.121289	Bcells_NEU,CD4_NEU,CD8_NEU,NK_NEU,MO_NEU	1		GSE60424				-
chr14:89412490:89416871	clu_6151	0.586207	0.688889	0.75	0.711538	0.04	0.2	0.125	0.220339	0	0.0882353	0.157895	0.0930233	0.206897	0.25	0.357143	0.344828	0.622951	0.653061	0.714286	0.585366	1	0.964286	1	1	FOXN3	1.7029e-05	0.0139673	0.906283	Bcells_CD4,Bcells_CD8,Bcells_NK,Bcells_NEU,CD4_NK,CD4_MO,CD4_NEU,CD8_NK,CD8_MO,CD8_NEU,NK_MO,NK_NEU,MO_NEU	2		GSE60424		GSE115736	1	-	first_junction
chr14:89412490:89486569	clu_6151	0.413793	0.311111	0.25	0.288462	0.96	0.8	0.875	0.779661	1	0.911765	0.842105	0.906977	0.793103	0.75	0.642857	0.655172	0.377049	0.346939	0.285714	0.414634	0	0.0357143	0	0	FOXN3	1.7029e-05	0.0139673	0.906283	Bcells_CD4,Bcells_CD8,Bcells_NK,Bcells_NEU,CD4_NK,CD4_MO,CD4_NEU,CD8_NK,CD8_MO,CD8_NEU,NK_MO,NK_NEU,MO_NEU	2		GSE60424		GSE115736	10
chr14:91114283:91145221	clu_6160	0.142857	0.153846	0.0769231	0.105263	0.125	0.296296	0.0714286	0	0.0869565	0.304348	0.125	0.214286	0.2	0.136364	0.222222	0.25	0.125	0.288889	0.191489	0.25	0	0.008	0	0	DGLUCY	5.9904e-20	2.46259e-06	0.211845	Bcells_NEU,CD4_MO,CD4_NEU,CD8_NEU,NK_NEU,MO_NEU	3	GSE64655	GSE60424	GSE107011		5	+	first_junction	AFE		SE
chr14:91114283:91157639	clu_6160	0.428571	0.333333	0.230769	0.105263	0.3125	0.296296	0.0714286	0.4	0.217391	0.26087	0.416667	0.178571	0.333333	0.181818	0.222222	0.214286	0.275	0.333333	0.319149	0.375	0.00819672	0	0	0	DGLUCY	5.9904e-20	2.46259e-06	0.323571	Bcells_NEU,CD4_MO,CD4_NEU,CD8_NEU,NK_NEU,MO_NEU	3	GSE64655	GSE60424	GSE107011		5	+	first_junction			skip_junction
chr14:91114994:91145221	clu_6160	0	0.0512821	0.115385	0.0526316	0.125	0.037037	0.142857	0.0666667	0.173913	0.0434783	0.125	0.0714286	0	0.0909091	0.0555556	0.178571	0	0	0.0212766	0.0208333	0.262295	0.392	0.354167	0.248366	DGLUCY	5.9904e-20	2.46259e-06	0.303679	Bcells_NEU,CD4_MO,CD4_NEU,CD8_NEU,NK_NEU,MO_NEU	3	GSE64655	GSE60424	GSE107011		5	+	first_junction	AFE
chr14:91114994:91157639	clu_6160	0.047619	0	0.115385	0.315789	0	0.111111	0.0714286	0.166667	0.130435	0.0869565	0	0	0.133333	0.0454545	0.0555556	0.0714286	0.025	0	0.0851064	0.0625	0.204918	0.12	0.208333	0.202614	DGLUCY	5.9904e-20	2.46259e-06	0.140815	Bcells_NEU,CD4_MO,CD4_NEU,CD8_NEU,NK_NEU,MO_NEU	3	GSE64655	GSE60424	GSE107011
chr14:91145313:91147781	clu_6160	0.190476	0.153846	0.115385	0.157895	0.3125	0.0740741	0.214286	0.133333	0.26087	0.0869565	0.166667	0.25	0.0333333	0.181818	0.222222	0.0714286	0.3	0.155556	0.148936	0.125	0.188525	0.264	0.1875	0.228758	DGLUCY	5.9904e-20	2.46259e-06	0.0899951	Bcells_NEU,CD4_MO,CD4_NEU,CD8_NEU,NK_NEU,MO_NEU	3	GSE64655	GSE60424	GSE107011			+
chr14:91145313:91157639	clu_6160	0.047619	0.0769231	0.0769231	0	0.0625	0.037037	0.142857	0.0666667	0.0869565	0.173913	0.0833333	0.107143	0.133333	0.0454545	0	0	0.075	0.0666667	0.0638298	0	0.114754	0.104	0.114583	0.124183	DGLUCY	5.9904e-20	2.46259e-06	0.0696831	Bcells_NEU,CD4_MO,CD4_NEU,CD8_NEU,NK_NEU,MO_NEU	3	GSE64655	GSE60424	GSE107011			+				SE
chr14:91147858:91157639	clu_6160	0.142857	0.230769	0.269231	0.263158	0.0625	0.148148	0.285714	0.166667	0.0434783	0.0434783	0.0833333	0.178571	0.166667	0.318182	0.222222	0.214286	0.2	0.155556	0.170213	0.166667	0.221311	0.112	0.135417	0.196078	DGLUCY	5.9904e-20	2.46259e-06	0.0858934	Bcells_NEU,CD4_MO,CD4_NEU,CD8_NEU,NK_NEU,MO_NEU	3	GSE64655	GSE60424	GSE107011			+
chr14:99400259:99404225	clu_6255	0.363636	0.421053	0.416667	0.444444	0.454545	0.333333	0.166667	0.4	0.314286	0.153846	0.294118	0.285714	0.282051	0.458333	0.368421	0.394737	0.489362	0.435897	0.4	0.486486	0.541667	0.333333	0.368421	0.233333	SETD3	0.00081198	0.00151251	0.190945	CD4_MO,CD4_NEU,NK_MO,NK_NEU	1		GSE60424				-
chr14:99400259:99405205	clu_6255	0.181818	0.263158	0.0833333	0.444444	0.181818	0.533333	0.5	0.266667	0.2	0.423077	0.235294	0.238095	0.333333	0.291667	0.210526	0.210526	0.0212766	0.0769231	0.114286	0.0810811	0.0833333	0.0666667	0.105263	0.0666667	SETD3	0.00081198	0.00151251	0.200725	CD4_MO,CD4_NEU,NK_MO,NK_NEU	1		GSE60424
chr14:99404310:99405205	clu_6255	0.454545	0.315789	0.5	0.111111	0.363636	0.133333	0.333333	0.333333	0.485714	0.423077	0.470588	0.47619	0.384615	0.25	0.421053	0.394737	0.489362	0.487179	0.485714	0.432432	0.375	0.6	0.526316	0.7	SETD3	0.00081198	0.00151251	0.187728	CD4_MO,CD4_NEU,NK_MO,NK_NEU	1		GSE60424				-
chr14:100361921:100369087	clu_6274	0.37037	0.445946	0.518519	0.41791	0.307692	0.375	0.461538	0.5625	0.432432	0.428571	0.5625	0.380952	0.206897	0.577778	0.4	0.375	0.444944	0.454373	0.431677	0.421333	0.398773	0.371429	0.518987	0.357576	WARS1	4.73497e-10	0.00026294	0.0611955	Bcells_CD4,Bcells_CD8,Bcells_MO,Bcells_NEU,CD4_NK,CD4_MO,CD4_NEU,CD8_MO,CD8_NEU,NK_MO,NK_NEU,MO_NEU	1		GSE60424				-
chr14:100361921:100375283	clu_6274	0	0	0	0.0149254	0	0.0416667	0	0	0.027027	0	0	0	0	0	0	0	0.0247191	0.0361217	0.0186335	0.0293333	0	0.0142857	0	0.00606061	WARS1	4.73497e-10	0.00026294	0.0272019	Bcells_CD4,Bcells_CD8,Bcells_MO,Bcells_NEU,CD4_NK,CD4_MO,CD4_NEU,CD8_MO,CD8_NEU,NK_MO,NK_NEU,MO_NEU	1		GSE60424				-	first_junction
chr14:100369258:100374136	clu_6274	0.111111	0.0810811	0.0185185	0.119403	0.0384615	0	0.0769231	0	0.162162	0.0952381	0	0.047619	0.0344828	0.0444444	0	0	0.0966292	0.0703422	0.068323	0.0666667	0.0736196	0.0809524	0.0506329	0.0545455	WARS1	4.73497e-10	0.00026294	0.056523	Bcells_CD4,Bcells_CD8,Bcells_MO,Bcells_NEU,CD4_NK,CD4_MO,CD4_NEU,CD8_MO,CD8_NEU,NK_MO,NK_NEU,MO_NEU	1		GSE60424				-
chr14:100369258:100375283	clu_6274	0.0740741	0.0945946	0.111111	0.0895522	0.0384615	0	0.0769231	0	0	0	0	0	0.0689655	0.0444444	0	0.1875	0.289888	0.340304	0.232919	0.296	0.214724	0.266667	0.139241	0.206061	WARS1	4.73497e-10	0.00026294	0.289778	Bcells_CD4,Bcells_CD8,Bcells_MO,Bcells_NEU,CD4_NK,CD4_MO,CD4_NEU,CD8_MO,CD8_NEU,NK_MO,NK_NEU,MO_NEU	2		GSE60424		GSE115736	5	-	first_junction	AFE
chr14:100369258:100376260	clu_6274	0.425926	0.337838	0.314815	0.313433	0.538462	0.583333	0.384615	0.4375	0.378378	0.47619	0.4375	0.571429	0.689655	0.266667	0.6	0.4375	0.11236	0.0760456	0.21118	0.146667	0.288344	0.238095	0.291139	0.351515	WARS1	4.73497e-10	0.00026294	0.361892	Bcells_CD4,Bcells_CD8,Bcells_MO,Bcells_NEU,CD4_NK,CD4_MO,CD4_NEU,CD8_MO,CD8_NEU,NK_MO,NK_NEU,MO_NEU	2		GSE60424		GSE115736	8	-	first_junction	AFE
chr14:100374244:100375283	clu_6274	0.0185185	0.0405405	0.037037	0.0447761	0.0769231	0	0	0	0	0	0	0	0	0.0666667	0	0	0.0314607	0.0228137	0.0372671	0.04	0.0245399	0.0285714	0	0.0242424	WARS1	4.73497e-10	0.00026294	0.0352181	Bcells_CD4,Bcells_CD8,Bcells_MO,Bcells_NEU,CD4_NK,CD4_MO,CD4_NEU,CD8_MO,CD8_NEU,NK_MO,NK_NEU,MO_NEU	1		GSE60424				-	first_junction
chr14:101786183:101856686	clu_6275	0.333333	0.0625	0.2	0.181818	0.285714	0.333333	0.586207	0.277108	0.204918	0.276316	0.238095	0.0925926	0.616279	0.380952	0.530612	0.606557	0.269231	0.333333	0.214286	0.322581	0.489362	0.483871	0.722222	0.634921	PPP2R5C,LOC107984659	2.46144e-05	0.00355761	0.388181	Bcells_CD4,Bcells_CD8,Bcells_NK,Bcells_NEU,CD4_CD8,CD4_NK,CD4_MO,CD4_NEU,CD8_NK,CD8_MO,CD8_NEU,NK_MO,NK_NEU,MO_NEU	2		GSE60424		GSE115736	4	+		AFE
chr14:101810036:101836169	clu_6275	0.153846	0.109375	0.0857143	0.151515	0.0714286	0.0666667	0.0517241	0.0843373	0.0983607	0.171053	0.0634921	0.148148	0.0581395	0.0793651	0.0204082	0.0655738	0	0.0333333	0.119048	0.129032	0.106383	0.112903	0.037037	0.047619	PPP2R5C,LOC107984659	2.46144e-05	0.00355761	0.069241	Bcells_CD4,Bcells_CD8,Bcells_NK,Bcells_NEU,CD4_CD8,CD4_NK,CD4_MO,CD4_NEU,CD8_NK,CD8_MO,CD8_NEU,NK_MO,NK_NEU,MO_NEU	1		GSE60424
chr14:101810036:101856686	clu_6275	0.461538	0.796875	0.685714	0.636364	0.5	0.386667	0.224138	0.325301	0.5	0.342105	0.52381	0.574074	0.232558	0.396825	0.265306	0.229508	0.653846	0.6	0.666667	0.516129	0.404255	0.387097	0.185185	0.285714	PPP2R5C,LOC107984659	2.46144e-05	0.00355761	0.364073	Bcells_CD4,Bcells_CD8,Bcells_NK,Bcells_NEU,CD4_CD8,CD4_NK,CD4_MO,CD4_NEU,CD8_NK,CD8_MO,CD8_NEU,NK_MO,NK_NEU,MO_NEU	2		GSE60424		GSE115736	3	+	first_junction	AFE
chr14:101824169:101836169	clu_6275	0	0.015625	0	0	0.0714286	0.12	0.0517241	0.0722892	0.0819672	0.157895	0.111111	0.0925926	0.0116279	0.0634921	0	0	0.0384615	0	0	0	0	0	0	0	PPP2R5C,LOC107984659	2.46144e-05	0.00355761	0.110891	Bcells_CD4,Bcells_CD8,Bcells_NK,Bcells_NEU,CD4_CD8,CD4_NK,CD4_MO,CD4_NEU,CD8_NK,CD8_MO,CD8_NEU,NK_MO,NK_NEU,MO_NEU	1		GSE60424
chr14:101831804:101836169	clu_6275	0.0512821	0.015625	0.0285714	0.030303	0.0714286	0.0933333	0.0862069	0.240964	0.114754	0.0526316	0.0634921	0.0925926	0.0813953	0.0793651	0.183673	0.0983607	0.0384615	0.0333333	0	0.0322581	0	0.016129	0.0555556	0.031746	PPP2R5C,LOC107984659	2.46144e-05	0.00355761	0.0971255	Bcells_CD4,Bcells_CD8,Bcells_NK,Bcells_NEU,CD4_CD8,CD4_NK,CD4_MO,CD4_NEU,CD8_NK,CD8_MO,CD8_NEU,NK_MO,NK_NEU,MO_NEU	2		GSE60424		GSE115736
chr14:104792722:104793127	clu_6334	0.444444	0.615385	0.615385	0.666667	0.769231	0.692308	0.857143	0.5	0.818182	0.454545	0.777778	0.888889	0.645161	0.84	0.785714	0.73913	0.470588	0.5625	0.625	0.461538	0.392857	0.447368	0.5	0.307692	AKT1	0.000321865	0.0455789	0.340522	NK_NEU	1		GSE60424				-	first_junction	AFE
chr14:104792722:104795484	clu_6334	0.555556	0.384615	0.384615	0.333333	0.230769	0.307692	0.142857	0.5	0.181818	0.545455	0.222222	0.111111	0.354839	0.16	0.214286	0.26087	0.529412	0.4375	0.375	0.538462	0.607143	0.552632	0.5	0.692308	AKT1	0.000321865	0.0455789	0.340522	NK_NEU	1		GSE60424				-	first_junction	AFE
chr22:17203773:17207071	clu_6395	0.714286	0.75	0.742857	0.666667	0.763158	0.9	0.6	0.795918	0.810345	0.75	0.857143	0.814815	0.888889	0.882353	0.75	0.857143	0.957692	0.969432	0.955056	0.971292	1	0	0	0.75	ADA2	8.71737e-06	4.93627e-05	0.244916	Bcells_NK,Bcells_MO,CD4_MO,CD8_MO,NK_MO	1		GSE60424				-
chr22:17203889:17207071	clu_6395	0.285714	0.25	0.257143	0.333333	0.236842	0.1	0.4	0.204082	0.189655	0.25	0.142857	0.185185	0.111111	0.117647	0.25	0.142857	0.0423077	0.0305677	0.0449438	0.0287081	0	0	0	0.25	ADA2	8.71737e-06	4.93627e-05	0.244916	Bcells_NK,Bcells_MO,CD4_MO,CD8_MO,NK_MO	1		GSE60424				-
chr22:24134415:24164400	clu_6540	0.363636	0.352941	0.333333	0.4	0.45	0.222222	0.392857	0.516129	0.74359	0.185185	0.6	0.454545	0.684211	0.375	0.545455	0.15	0.142857	0.5	0.411765	0.25	0	0	0	0.0125	CABIN1	2.16828e-05	0.000204468	0.492705	CD4_NEU,CD8_NEU,NK_NEU	3	GSE64655	GSE60424		GSE115736	8	+
chr22:24156076:24164400	clu_6540	0.636364	0.470588	0.416667	0.2	0.35	0.527778	0.25	0.258065	0.128205	0.518519	0.366667	0.454545	0.157895	0.208333	0.0909091	0.45	0.857143	0.25	0.588235	0.75	0.973684	0.8	0.962963	0.975	CABIN1	2.16828e-05	0.000204468	0.701128	CD4_NEU,CD8_NEU,NK_NEU	3	GSE64655	GSE60424		GSE115736	1
chr22:24156576:24164400	clu_6540	0	0.176471	0.25	0.4	0.2	0.25	0.357143	0.225806	0.128205	0.296296	0.0333333	0.0909091	0.157895	0.416667	0.363636	0.4	0	0.25	0	0	0.0263158	0.2	0.037037	0.0125	CABIN1	2.16828e-05	0.000204468	0.265586	CD4_NEU,CD8_NEU,NK_NEU	2	GSE64655	GSE60424			5
chr22:26526267:26527606	clu_6572	0.2	0.1875	0.105263	0.166667	0.214286	0.0857143	0.155556	0.0909091	0.27027	0.0909091	0	0.0689655	0.129771	0.132353	0.0923077	0.125984	0.0208333	0.111111	0.0222222	0.16129	0.147059	0.0740741	0.136364	0.0909091	TPST2	0.0144461	0.000192965	0.0859932	Bcells_NK,Bcells_MO,Bcells_NEU,CD8_MO,CD8_NEU	1		GSE60424
chr22:26526267:26528214	clu_6572	0.68	0.53125	0.736842	0.666667	0.642857	0.757143	0.666667	0.761364	0.459459	0.863636	0.933333	0.758621	0.78626	0.794118	0.861538	0.732283	0.916667	0.888889	0.933333	0.741935	0.823529	0.888889	0.795455	0.836364	TPST2	0.0144461	0.000192965	0.216516	Bcells_NK,Bcells_MO,Bcells_NEU,CD8_MO,CD8_NEU	1		GSE60424				-	last_junction
chr22:26527687:26528214	clu_6572	0.12	0.28125	0.157895	0.166667	0.142857	0.157143	0.177778	0.147727	0.27027	0.0454545	0.0666667	0.172414	0.0839695	0.0735294	0.0461538	0.141732	0.0625	0	0.0444444	0.0967742	0.0294118	0.037037	0.0681818	0.0727273	TPST2	0.0144461	0.000192965	0.130523	Bcells_NK,Bcells_MO,Bcells_NEU,CD8_MO,CD8_NEU	1		GSE60424
chr22:30020884:30022029	clu_6629	0.315789	0.25	0.136364	0.222222	0.2	0.157895	0	0.384615	0.285714	0.318182	0.25	0	0.368421	0.166667	0.222222	0.238095	0.225806	0.258065	0.257143	0.25	0.24359	0.37234	0.275	0.297872	MTMR3	0.00151501	0.00694282	0.0837266	Bcells_NEU,CD4_NEU,MO_NEU	1		GSE60424				+				SE
chr22:30020884:30022609	clu_6629	0.315789	0.1875	0.545455	0.481481	0.2	0.473684	0.333333	0.346154	0.333333	0.318182	0.416667	0.6	0.473684	0.333333	0.222222	0.571429	0.387097	0.387097	0.2	0.416667	0.166667	0.159574	0.15	0.170213	MTMR3	0.00151501	0.00694282	0.255432	Bcells_NEU,CD4_NEU,MO_NEU	1		GSE60424				+				skip_junction
chr22:30022139:30022609	clu_6629	0.368421	0.5625	0.318182	0.296296	0.6	0.368421	0.666667	0.269231	0.380952	0.363636	0.333333	0.4	0.157895	0.5	0.555556	0.190476	0.387097	0.354839	0.542857	0.333333	0.589744	0.468085	0.575	0.531915	MTMR3	0.00151501	0.00694282	0.171705	Bcells_NEU,CD4_NEU,MO_NEU	1		GSE60424				+				SE
chr22:30022697:30023457	clu_6630	0.227273	0.1875	0.25	0.133333	0.294118	0.111111	0.166667	0.190476	0.2	0.25	0.125	0.15	0.178571	0.25	0.181818	0.217391	0.347826	0.394737	0.236842	0.439024	0.323944	0.316456	0.3	0.403846	MTMR3	0.000389302	0.000104422	0.173357	Bcells_NEU,CD4_MO,CD4_NEU	3		GSE60424	GSE107011	GSE115736		+				SE
chr22:30022697:30025630	clu_6630	0.681818	0.5	0.45	0.533333	0.470588	0.722222	0.666667	0.714286	0.742857	0.46875	0.75	0.65	0.464286	0.4	0.545455	0.478261	0.347826	0.315789	0.605263	0.365854	0.352113	0.316456	0.4	0.269231	MTMR3	0.000389302	0.000104422	0.318452	Bcells_NEU,CD4_MO,CD4_NEU	3		GSE60424	GSE107011	GSE115736	3	+	last_junction			skip_junction
chr22:30023483:30025630	clu_6630	0.0909091	0.3125	0.3	0.333333	0.235294	0.166667	0.166667	0.0952381	0.0571429	0.28125	0.125	0.2	0.357143	0.35	0.272727	0.304348	0.304348	0.289474	0.157895	0.195122	0.323944	0.367089	0.3	0.326923	MTMR3	0.000389302	0.000104422	0.163641	Bcells_NEU,CD4_MO,CD4_NEU	3		GSE60424	GSE107011	GSE115736		+	last_junction			SE
chr22:36935687:36936549	clu_6732	0.333333	0.454545	0.461538	0.380952	0	1	0	0	0.5	0	0	0	0.333333	0.395833	0	0.366197	0.474227	0.486239	0.542484	0.573171	0.545575	0.558459	0.589114	0.568889	CSF2RB	3.34125e-07	9.54882e-05	0.291668	Bcells_MO,Bcells_NEU,NK_MO,NK_NEU,MO_NEU	1		GSE60424				+				SE
chr22:36935687:36937377	clu_6732	0.4	0.272727	0.230769	0.333333	0	0	0	0	0.5	1	0	0	0.333333	0.125	0	0.316901	0.134021	0.238532	0.104575	0.121951	0.0515192	0.0770289	0.040555	0.06	CSF2RB	3.34125e-07	9.54882e-05	0.251932	Bcells_MO,Bcells_NEU,NK_MO,NK_NEU,MO_NEU	1		GSE60424				+	last_junction			skip_junction
chr22:36936652:36937377	clu_6732	0.266667	0.272727	0.307692	0.285714	0	0	0	0	0	0	0	0	0.333333	0.479167	1	0.316901	0.391753	0.275229	0.352941	0.304878	0.402906	0.364512	0.370331	0.371111	CSF2RB	3.34125e-07	9.54882e-05	0.20115	Bcells_MO,Bcells_NEU,NK_MO,NK_NEU,MO_NEU	1		GSE60424				+	last_junction			SE
chr22:37608903:37614190	clu_6757	0.612903	0.675	0.55	0.684211	0.85	0.952381	0.636364	0.863636	0.961538	0.92	0.782609	0.846154	0.96	0.928571	0.875	0.666667	0.866667	1	0.9	0.944444	0.642857	0.875	1	1	GGA1	0.00263531	0.0117262	0.247047	Bcells_CD4,Bcells_CD8	1		GSE60424				+	first_junction	AFE
chr22:37613191:37614190	clu_6757	0.387097	0.325	0.45	0.315789	0.15	0.047619	0.363636	0.136364	0.0384615	0.08	0.217391	0.153846	0.04	0.0714286	0.125	0.333333	0.133333	0	0.1	0.0555556	0.357143	0.125	0	0	GGA1	0.00263531	0.0117262	0.247047	Bcells_CD4,Bcells_CD8	1		GSE60424				+	first_junction	AFE
chr22:38488115:38489223	clu_6811	0.3	0.313725	0.288136	0.307692	0.258065	0.35443	0.340909	0.333333	0.295455	0.377778	0.431373	0.372881	0.194444	0.3	0.285714	0.0526316	0	0	0.0232558	0.0294118	0.144928	0.0990991	0.0789474	0.0733945	DDX17	3.93469e-09	1.69328e-12	0.356205	Bcells_MO,Bcells_NEU,CD4_NK,CD4_MO,CD4_NEU,CD8_MO,CD8_NEU,NK_MO,NK_NEU,MO_NEU	2		GSE60424		GSE115736	5
chr22:38488115:38492056	clu_6811	0.14	0.147059	0.254237	0.169231	0.177419	0.151899	0.0454545	0.2	0.193182	0.133333	0.196078	0.169492	0.194444	0.225	0.190476	0.315789	0.783784	0.857143	0.790698	0.852941	0.391304	0.576577	0.644737	0.770642	DDX17	3.93469e-09	1.69328e-12	0.677448	Bcells_MO,Bcells_NEU,CD4_NK,CD4_MO,CD4_NEU,CD8_MO,CD8_NEU,NK_MO,NK_NEU,MO_NEU	2		GSE60424		GSE115736	4	-
chr22:38489458:38492056	clu_6811	0.26	0.147059	0.118644	0.138462	0.129032	0.113924	0.113636	0.116667	0.193182	0.155556	0.117647	0.152542	0.138889	0.075	0.142857	0.0526316	0	0	0.116279	0.0294118	0	0.00900901	0.0394737	0.0183486	DDX17	3.93469e-09	1.69328e-12	0.149333	Bcells_MO,Bcells_NEU,CD4_NK,CD4_MO,CD4_NEU,CD8_MO,CD8_NEU,NK_MO,NK_NEU,MO_NEU	1		GSE60424
chr22:38490436:38492056	clu_6811	0.3	0.392157	0.338983	0.384615	0.435484	0.379747	0.5	0.35	0.318182	0.333333	0.254902	0.305085	0.472222	0.4	0.380952	0.578947	0.216216	0.142857	0.0697674	0.0882353	0.463768	0.315315	0.236842	0.137615	DDX17	3.93469e-09	1.69328e-12	0.328761	Bcells_MO,Bcells_NEU,CD4_NK,CD4_MO,CD4_NEU,CD8_MO,CD8_NEU,NK_MO,NK_NEU,MO_NEU	2		GSE60424		GSE115736	5
chr22:38991626:39087011	clu_6843	0	0	0	0	0	0	0	0	0	0	0	0	0	0	0	0	0.859155	0.416667	0	0.666667	0.872881	0.5	0	0.529412	APOBEC3G,APOBEC3B	0.00648224	0.000237072	0.485622	Bcells_MO,Bcells_NEU,CD4_MO,CD4_NEU,CD8_MO,CD8_NEU,NK_MO,NK_NEU	4	GSE64655	GSE60424	GSE107011	GSE115736	5
chr22:39086567:39087011	clu_6843	1	1	1	1	1	1	1	1	1	1	1	1	1	1	1	1	0.140845	0.583333	1	0.333333	0.127119	0.5	1	0.470588	APOBEC3G,APOBEC3B	0.00648224	0.000237072	0.485622	Bcells_MO,Bcells_NEU,CD4_MO,CD4_NEU,CD8_MO,CD8_NEU,NK_MO,NK_NEU	4	GSE64655	GSE60424	GSE107011	GSE115736	9	+	last_junction
chr22:39313310:39313634	clu_6855	0.559845	0.55462	0.540379	0.569594	0.550517	0.572207	0.529429	0.56257	0.569442	0.580625	0.559796	0.547577	0.550092	0.5574	0.539701	0.534085	0.554628	0.565923	0.533582	0.549199	0.339623	0.540984	0.407407	0.45614	RPL3	2.3842e-09	1.33041e-08	0.128322	Bcells_CD4,Bcells_NK,Bcells_NEU,CD4_CD8,CD4_NK,CD4_MO,CD4_NEU,CD8_NK,CD8_NEU,NK_MO,NK_NEU,MO_NEU	2		GSE60424		GSE115736		-
chr22:39313310:39314107	clu_6855	0.0170984	0.0153747	0.0222222	0.0221859	0.0132883	0.017257	0.0208086	0.025608	0.0102514	0.0110362	0.00879019	0.014503	0.0491703	0.0359613	0.0345224	0.0456338	0.0236604	0.025693	0.0186567	0.0335622	0.301887	0.213115	0.259259	0.114035	RPL3	2.3842e-09	1.33041e-08	0.210929	Bcells_CD4,Bcells_NK,Bcells_NEU,CD4_CD8,CD4_NK,CD4_MO,CD4_NEU,CD8_NK,CD8_NEU,NK_MO,NK_NEU,MO_NEU	2		GSE60424		GSE115736	5
chr22:39313729:39314107	clu_6855	0.423057	0.430005	0.437398	0.40822	0.436195	0.410536	0.449762	0.411822	0.420306	0.408338	0.431413	0.43792	0.400738	0.406639	0.425777	0.420282	0.421712	0.408384	0.447761	0.417239	0.358491	0.245902	0.333333	0.429825	RPL3	2.3842e-09	1.33041e-08	0.0851911	Bcells_CD4,Bcells_NK,Bcells_NEU,CD4_CD8,CD4_NK,CD4_MO,CD4_NEU,CD8_NK,CD8_NEU,NK_MO,NK_NEU,MO_NEU	2		GSE60424		GSE115736		-
chr22:40431480:40435185	clu_6891	0.15625	0.139535	0.1	0.130435	0.195652	0.0689655	0.148148	0.12766	0.173913	0.0196078	0.0952381	0.117647	0.193548	0.136364	0.0666667	0.111111	0.137255	0.196078	0.204082	0.111111	0.333333	0.25	0.233333	0.358974	MRTFA	0.000391465	0.00212349	0.192309	Bcells_NEU,CD4_NEU,CD8_NEU,NK_NEU	1		GSE60424
chr22:40431480:40435499	clu_6891	0.65625	0.72093	0.675	0.782609	0.76087	0.758621	0.814815	0.808511	0.681159	0.862745	0.714286	0.794118	0.709677	0.772727	0.8	0.62963	0.529412	0.647059	0.428571	0.851852	0.484848	0.479167	0.5	0.461538	MRTFA	0.000391465	0.00212349	0.304316	Bcells_NEU,CD4_NEU,CD8_NEU,NK_NEU	1		GSE60424				-
chr22:40435244:40435499	clu_6891	0.1875	0.139535	0.225	0.0869565	0.0434783	0.172414	0.037037	0.0638298	0.144928	0.117647	0.190476	0.0882353	0.0967742	0.0909091	0.133333	0.259259	0.333333	0.156863	0.367347	0.037037	0.181818	0.270833	0.266667	0.179487	MRTFA	0.000391465	0.00212349	0.145512	Bcells_NEU,CD4_NEU,CD8_NEU,NK_NEU	1		GSE60424
chr22:44185872:44186577	clu_6969	0.639175	0.5	0.590909	0.666667	0.537037	0.634615	0.730769	0.6	0.5	0.530612	0.69697	0.441176	0.344828	0.27907	0.4	0.392857	0.275	0.288889	0.226087	0.338462	0.33913	0.340659	0.323944	0.314286	PARVG	0.000122676	1.50476e-06	0.343496	Bcells_NK,Bcells_MO,Bcells_NEU,CD4_NK,CD4_MO,CD4_NEU,CD8_NK,CD8_MO,CD8_NEU	3		GSE60424	GSE107011	GSE115736	3	+					A3SS
chr22:44185872:44187776	clu_6969	0.360825	0.5	0.409091	0.333333	0.462963	0.365385	0.269231	0.4	0.5	0.469388	0.30303	0.558824	0.655172	0.72093	0.6	0.607143	0.725	0.711111	0.773913	0.661538	0.66087	0.659341	0.676056	0.685714	PARVG	0.000122676	1.50476e-06	0.343496	Bcells_NK,Bcells_MO,Bcells_NEU,CD4_NK,CD4_MO,CD4_NEU,CD8_NK,CD8_MO,CD8_NEU	3		GSE60424	GSE107011	GSE115736	4	+					A3SS
chr22:50185976:50193027	clu_7030	0.666667	0.551724	0.571429	0.666667	0.5	0.446429	0.366667	0.346154	0.287671	0.285714	0.389831	0.393939	0.433333	0.365854	0.529412	0.463415	0.36	0.382353	0.468085	0.538462	0.111111	0.08	0.190476	0.210526	TRABD	1.31979e-07	1.40292e-05	0.466093	Bcells_CD4,Bcells_CD8,Bcells_NK,Bcells_MO,Bcells_NEU,CD4_NEU,CD8_NEU,NK_NEU,MO_NEU	3	GSE64655	GSE60424	GSE107011		3	+	first_junction	AFE			A5SS
chr22:50186001:50193027	clu_7030	0.190476	0.275862	0.238095	0.166667	0.0652174	0.125	0.0833333	0.153846	0.0958904	0.271429	0.101695	0.212121	0.0666667	0.097561	0.0882353	0.170732	0.12	0.117647	0	0.102564	0.0740741	0.08	0.047619	0.105263	TRABD	1.31979e-07	1.40292e-05	0.141036	Bcells_CD4,Bcells_CD8,Bcells_NK,Bcells_MO,Bcells_NEU,CD4_NEU,CD8_NEU,NK_NEU,MO_NEU	3	GSE64655	GSE60424	GSE107011			+	first_junction	AFE			A5SS
chr22:50190648:50193027	clu_7030	0.142857	0.172414	0.190476	0.166667	0.434783	0.428571	0.55	0.5	0.616438	0.442857	0.508475	0.393939	0.5	0.536585	0.382353	0.365854	0.52	0.5	0.531915	0.358974	0.814815	0.84	0.761905	0.684211	TRABD	1.31979e-07	1.40292e-05	0.607129	Bcells_CD4,Bcells_CD8,Bcells_NK,Bcells_MO,Bcells_NEU,CD4_NEU,CD8_NEU,NK_NEU,MO_NEU	3	GSE64655	GSE60424	GSE107011		4	+	first_junction	AFE
chr22:50246966:50247692	clu_7049	0.283333	0.25974	0.255319	0.208333	0.322581	0.416667	0.269841	0.256757	0.327869	0.355556	0.294118	0.333333	0.430556	0.266667	0.285714	0.3	0.43662	0.45	0.418182	0.306452	0.391304	0.472222	0.304348	0.30303	HDAC10	4.66021e-05	2.49272e-05	0.151132	Bcells_NK,Bcells_MO,CD4_MO,CD8_NK,CD8_MO,NK_MO,MO_NEU	2		GSE60424		GSE115736		-
chr22:50246966:50247890	clu_7049	0.433333	0.285714	0.382979	0.395833	0.33871	0.291667	0.349206	0.310811	0.270492	0.2	0.367647	0.291667	0.194444	0.226667	0.238095	0.16	0.084507	0.05	0.127273	0.145161	0.26087	0.194444	0.0869565	0.363636	HDAC10	4.66021e-05	2.49272e-05	0.27273	Bcells_NK,Bcells_MO,CD4_MO,CD8_NK,CD8_MO,NK_MO,MO_NEU	2		GSE60424		GSE115736	5
chr22:50247776:50247890	clu_7049	0.283333	0.454545	0.361702	0.395833	0.33871	0.291667	0.380952	0.432432	0.401639	0.444444	0.338235	0.375	0.375	0.506667	0.47619	0.54	0.478873	0.5	0.454545	0.548387	0.347826	0.333333	0.608696	0.333333	HDAC10	4.66021e-05	2.49272e-05	0.134511	Bcells_NK,Bcells_MO,CD4_MO,CD8_NK,CD8_MO,NK_MO,MO_NEU	2		GSE60424		GSE115736		-
chr22:50250905:50250974	clu_7052	0.16129	0.384615	0.375	0.0714286	0.466667	0.333333	0.277778	0.28	0.333333	0.52	0.346154	0.566667	0.615385	0.5	0.538462	0.615385	0.545455	0.5	0.5	0.652174	0.285714	0.4	0.363636	0.375	HDAC10	0.0185748	0.0198105	0.319224	Bcells_NK,Bcells_MO,CD8_NK,CD8_MO	1		GSE60424				-	first_junction
chr22:50250905:50251102	clu_7052	0.83871	0.615385	0.625	0.928571	0.533333	0.666667	0.722222	0.72	0.666667	0.48	0.653846	0.433333	0.384615	0.5	0.461538	0.384615	0.454545	0.5	0.5	0.347826	0.714286	0.6	0.636364	0.625	HDAC10	0.0185748	0.0198105	0.319224	Bcells_NK,Bcells_MO,CD8_NK,CD8_MO	1		GSE60424
chr11:502181:504427	clu_7156	0	0	0	0.1	0	0	0	0	0	0	0	0	0	0	0	0	0.0595238	0.118012	0.0915033	0.135135	0.285714	0	0	0	RNH1	1.85226e-11	0.000124924	0.101044	Bcells_MO,CD4_MO,CD8_MO,NK_MO	1		GSE60424				-	first_junction	AFE			A3SS
chr11:502181:504824	clu_7156	0.12	0.0909091	0.111111	0.133333	0.30303	0.195652	0.15625	0.215686	0.294872	0.119048	0.225	0.163265	0.176471	0.16129	0.0416667	0.104167	0.160714	0.21118	0.267974	0.162162	0	0	0	0.375	RNH1	1.85226e-11	0.000124924	0.0866692	Bcells_MO,CD4_MO,CD8_MO,NK_MO	3		GSE60424	GSE107011	GSE115736		-
chr11:502181:507113	clu_7156	0.64	0.527273	0.62963	0.5	0.424242	0.478261	0.59375	0.568627	0.333333	0.571429	0.55	0.510204	0.470588	0.483871	0.75	0.770833	0.303571	0.26087	0.281046	0.405405	0.285714	0.75	0	0.375	RNH1	1.85226e-11	0.000124924	0.3061	Bcells_MO,CD4_MO,CD8_MO,NK_MO	3		GSE60424	GSE107011	GSE115736	3	-	first_junction	AFE			A3SS
chr11:502249:504427	clu_7156	0	0.0363636	0	0.0666667	0	0	0	0	0	0	0	0	0	0	0	0.0208333	0.14881	0.111801	0.137255	0.101351	0	0	0	0	RNH1	1.85226e-11	0.000124924	0.124804	Bcells_MO,CD4_MO,CD8_MO,NK_MO	2		GSE60424	GSE107011			-	first_junction	AFE			A3SS
chr11:502249:504824	clu_7156	0.02	0.145455	0.037037	0.0333333	0.121212	0.0869565	0.0625	0.0196078	0.153846	0.0238095	0.025	0.0612245	0.0294118	0.0322581	0.0416667	0.0208333	0.178571	0.167702	0.117647	0.141892	0	0	0.5	0	RNH1	1.85226e-11	0.000124924	0.120411	Bcells_MO,CD4_MO,CD8_MO,NK_MO	3		GSE60424	GSE107011	GSE115736		-		AFE
chr11:502249:507113	clu_7156	0.22	0.2	0.222222	0.166667	0.151515	0.23913	0.1875	0.196078	0.217949	0.285714	0.2	0.265306	0.323529	0.322581	0.166667	0.0833333	0.14881	0.130435	0.104575	0.0540541	0.428571	0.25	0.5	0.25	RNH1	1.85226e-11	0.000124924	0.132774	Bcells_MO,CD4_MO,CD8_MO,NK_MO	3		GSE60424	GSE107011	GSE115736		-	first_junction	AFE			A3SS
chr11:2299568:2302844	clu_7219	0.125	0.25	0.0625	0	0.706667	0.288136	0.3	0.267857	0	0	0	0	0	0	0	0	0	0	0	0	0	0	0	0	TSPAN32	0.000105655	0.00118561	0.390665	CD4_CD8,CD8_NK	3		GSE60424	GSE107011	GSE115736	5	+	first_junction	AFE
chr11:2302215:2302844	clu_7219	0.875	0.75	0.9375	1	0.293333	0.711864	0.7	0.732143	1	1	1	1	1	1	1	1	1	1	1	1	1	1	1	1	TSPAN32	0.000105655	0.00118561	0.390665	CD4_CD8,CD8_NK	3		GSE60424	GSE107011	GSE115736	7	+	first_junction	AFE
chr11:2945646:2949227	clu_7235	0.285714	0.315789	0.289474	0.125	0.37234	0.309735	0.271186	0.327586	0.317757	0.327434	0.291667	0.342857	0.31746	0.223529	0.225806	0.321429	0.2	0.16	0.375	0.0909091	0	0.333333	0.111111	0.2	NAP1L4	0.00150586	0.00672108	0.113735	Bcells_MO,CD4_MO,CD8_MO,NK_MO	1		GSE60424				-	last_junction			SE
chr11:2945646:2951259	clu_7235	0.257143	0.223684	0.210526	0.46875	0.255319	0.309735	0.338983	0.344828	0.401869	0.212389	0.291667	0.209524	0.31746	0.341176	0.451613	0.285714	0.75	0.52	0.375	0.909091	0.285714	0.2	0.777778	0.533333	NAP1L4	0.00150586	0.00672108	0.35966	Bcells_MO,CD4_MO,CD8_MO,NK_MO	1		GSE60424				-	last_junction			skip_junction
chr11:2949264:2951259	clu_7235	0.457143	0.460526	0.5	0.40625	0.37234	0.380531	0.389831	0.327586	0.280374	0.460177	0.416667	0.447619	0.365079	0.435294	0.322581	0.392857	0.05	0.32	0.25	0	0.714286	0.466667	0.111111	0.266667	NAP1L4	0.00150586	0.00672108	0.30098	Bcells_MO,CD4_MO,CD8_MO,NK_MO	1		GSE60424				-				SE
chr11:6617153:6617301	clu_7315	0.775	0.692308	0.75	0.666667	0.842105	0.894737	0.96875	0.827586	0.95	0.857143	0.972222	0.842105	1	0.925926	0.896552	0.894737	0.96861	0.946746	0.972222	0.953216	1	0.95122	0.933333	1	TPP1	3.45514e-05	2.07759e-06	0.250145	Bcells_CD4,Bcells_CD8,Bcells_NK,Bcells_MO,Bcells_NEU,CD8_MO	1		GSE60424				-
chr11:6617153:6617359	clu_7315	0.225	0.307692	0.25	0.333333	0.157895	0.105263	0.03125	0.172414	0.05	0.142857	0.0277778	0.157895	0	0.0740741	0.103448	0.105263	0.0313901	0.0532544	0.0277778	0.0467836	0	0.0487805	0.0666667	0	TPP1	3.45514e-05	2.07759e-06	0.250145	Bcells_CD4,Bcells_CD8,Bcells_NK,Bcells_MO,Bcells_NEU,CD8_MO	1		GSE60424
chr11:33257889:33286413	clu_7470	1	0.956522	1	1	1	1	1	1	0.894737	0.9375	1	1	1	0.928571	1	1	0.6	0.933333	0.7	0.47619	0.666667	0.583333	0.575	0.685714	HIPK3	4.56383e-05	8.95943e-06	0.361452	Bcells_MO,Bcells_NEU	2	GSE64655	GSE60424			9	+	first_junction	AFE
chr11:33258690:33286413	clu_7470	0	0.0434783	0	0	0	0	0	0	0.105263	0.0625	0	0	0	0.0714286	0	0	0.4	0.0666667	0.3	0.52381	0.333333	0.416667	0.425	0.314286	HIPK3	4.56383e-05	8.95943e-06	0.361452	Bcells_MO,Bcells_NEU	2	GSE64655	GSE60424			5	+	first_junction	AFE
chr11:34090678:34091906	clu_7478	0.207547	0.287879	0.193548	0.21875	0.285714	0.177778	0.290323	0.27027	0.3625	0.375	0.377778	0.315789	0.196078	0.195652	0.36	0.186047	0.375	0.35	0.4	0.392857	0.4	0.47619	0.5	0.25	CAPRIN1	0.00244723	0.00537665	0.179617	Bcells_MO,Bcells_NEU,CD4_NK,CD8_MO,CD8_NEU,NK_MO,NK_NEU	1		GSE60424				+				SE
chr11:34090678:34096479	clu_7478	0.264151	0.272727	0.16129	0.46875	0.190476	0.355556	0.290323	0.27027	0.1875	0.09375	0.0888889	0.333333	0.372549	0.282609	0.2	0.395349	0.125	0.133333	0.133333	0.232143	0.08	0.047619	0	0.178571	CAPRIN1	0.00244723	0.00537665	0.236079	Bcells_MO,Bcells_NEU,CD4_NK,CD8_MO,CD8_NEU,NK_MO,NK_NEU	1		GSE60424				+				skip_junction
chr11:34092056:34096479	clu_7478	0.528302	0.439394	0.645161	0.3125	0.52381	0.466667	0.419355	0.459459	0.45	0.53125	0.533333	0.350877	0.431373	0.521739	0.44	0.418605	0.5	0.516667	0.466667	0.375	0.52	0.47619	0.5	0.571429	CAPRIN1	0.00244723	0.00537665	0.0639757	Bcells_MO,Bcells_NEU,CD4_NK,CD8_MO,CD8_NEU,NK_MO,NK_NEU	1		GSE60424				+				SE
chr11:45917493:45917700	clu_7537	0.62963	0.548387	0.722222	0.714286	0.95	0.857143	1	0.962963	1	1	1	0.866667	1	1	1	1	1	1	1	1	1	1	1	1	PEX16	0.000477782	1.12219e-06	0.313036	Bcells_CD4,Bcells_CD8	1		GSE60424				-	first_junction
chr11:45917493:45923254	clu_7537	0.37037	0.451613	0.277778	0.285714	0.05	0.142857	0	0.037037	0	0	0	0.133333	0	0	0	0	0	0	0	0	0	0	0	0	PEX16	0.000477782	1.12219e-06	0.313036	Bcells_CD4,Bcells_CD8	1		GSE60424
chr11:46345585:46367291	clu_7549	0	0.0869565	0.0952381	0	0.0144928	0	0.0294118	0.0188679	0.116279	0.11236	0.101449	0.178571	0.0365854	0.0420168	0.030303	0.174419	1	0.981132	1	1	0.913043	0.888889	0.888889	0.853659	DGKZ	3.9081e-07	6.07537e-06	0.97959	Bcells_MO,Bcells_NEU,CD4_CD8,CD4_MO,CD4_NEU,CD8_NK,CD8_MO,CD8_NEU,NK_MO,NK_NEU,MO_NEU	3	GSE64655	GSE60424		GSE115736	1	+	first_junction	AFE
chr11:46347820:46367291	clu_7549	1	0.913043	0.904762	1	0.985507	1	0.970588	0.981132	0.883721	0.88764	0.898551	0.821429	0.963415	0.957983	0.969697	0.825581	0	0.0188679	0	0	0.0869565	0.111111	0.111111	0.146341	DGKZ	3.9081e-07	6.07537e-06	0.97959	Bcells_MO,Bcells_NEU,CD4_CD8,CD4_MO,CD4_NEU,CD8_NK,CD8_MO,CD8_NEU,NK_MO,NK_NEU,MO_NEU	3	GSE64655	GSE60424		GSE115736	10	+	first_junction	AFE
chr11:60937373:60937516	clu_7683	0.142857	0.157895	0.137931	0.142857	0	0	0	0	0	0	0	0	0	0	0	0	0.0763359	0.075188	0.0887097	0.131148	0	0.0336134	0.0125	0.00675676	SLC15A3	8.34081e-06	0.0075633	0.132167	Bcells_NEU,MO_NEU	1		GSE60424				-	last_junction			SE
chr11:60937373:60937870	clu_7683	0.785714	0.815789	0.724138	0.761905	0	0	1	1	0.333333	1	1	1	1	1	0	0	0.824427	0.834586	0.870968	0.803279	1	0.941176	0.975	0.97973	SLC15A3	8.34081e-06	0.0075633	0.20209	Bcells_NEU,MO_NEU	1		GSE60424				-	last_junction			skip_junction
chr11:60937566:60937870	clu_7683	0.0714286	0.0263158	0.137931	0.0952381	1	0	0	0	0.666667	0	0	0	0	0	0	0	0.0992366	0.0902256	0.0403226	0.0655738	0	0.0252101	0.0125	0.0135135	SLC15A3	8.34081e-06	0.0075633	0.0699225	Bcells_NEU,MO_NEU	1		GSE60424				-				SE
chr11:61430182:61437625	clu_7708	0.697674	0.682353	0.744681	0.591837	0.630769	0.5375	0.393939	0.583333	0.6	0.489583	0.62069	0.555556	0.491525	0.567901	0.592593	0.589286	0.522388	0.571429	0.546875	0.531915	0.432836	0.45977	0.571429	0.451613	SDHAF2	5.01987e-06	5.66674e-05	0.200224	Bcells_CD4,Bcells_NK,Bcells_MO,Bcells_NEU	2	GSE64655	GSE60424			10	+	first_junction
chr11:61430182:61445941	clu_7708	0.0232558	0.0117647	0.0212766	0.0204082	0.0307692	0.1875	0.181818	0.0138889	0.0740741	0.239583	0.0862069	0.0952381	0.0847458	0.0864198	0.148148	0.142857	0.119403	0.160714	0.078125	0.191489	0.208955	0.229885	0.155844	0.193548	SDHAF2	5.01987e-06	5.66674e-05	0.177882	Bcells_CD4,Bcells_NK,Bcells_MO,Bcells_NEU	2	GSE64655	GSE60424
chr11:61438113:61445941	clu_7708	0.27907	0.305882	0.234043	0.387755	0.338462	0.275	0.424242	0.402778	0.325926	0.270833	0.293103	0.349206	0.423729	0.345679	0.259259	0.267857	0.358209	0.267857	0.375	0.276596	0.358209	0.310345	0.272727	0.354839	SDHAF2	5.01987e-06	5.66674e-05	0.0224436	Bcells_CD4,Bcells_NK,Bcells_MO,Bcells_NEU	2	GSE64655	GSE60424				+	last_junction
chr11:62491831:62535003	clu_7723	0	0.0208333	0.0204082	0.25	0.217391	0.138889	0.05	0.18	0.0645161	0.101449	0.0833333	0.205128	0.131148	0.135802	0.16129	0.211538	0.363636	0.466667	0.211111	0.367347	0	0	0	0	AHNAK	0.0107305	0.00250979	0.27938	Bcells_MO,CD4_MO,CD8_MO,NK_MO	2		GSE60424		GSE115736	5	-			ALE
chr11:62534074:62535003	clu_7723	1	0.979167	0.979592	0.75	0.782609	0.861111	0.95	0.82	0.935484	0.898551	0.916667	0.794872	0.868852	0.864198	0.83871	0.788462	0.636364	0.533333	0.788889	0.632653	0	0	0	1	AHNAK	0.0107305	0.00250979	0.27938	Bcells_MO,CD4_MO,CD8_MO,NK_MO	2		GSE60424		GSE115736	9	-	last_junction		ALE
chr11:62677634:62677740	clu_7769	0.0824742	0.128342	0.117647	0.2	0.107843	0.125	0.0547945	0.153153	0.0793651	0.0992908	0.130435	0.105263	0.229508	0.217391	0.275862	0.297297	0.0847458	0.183099	0.105882	0.144578	0.40625	0.5	0.354839	0.456522	UBXN1	3.45929e-05	0.0010016	0.325814	Bcells_NK,Bcells_NEU,CD4_NK,CD4_NEU,CD8_NK,CD8_NEU,NK_MO,NK_NEU,MO_NEU	4	GSE64655	GSE60424	GSE107011	GSE115736	5
chr11:62677634:62677781	clu_7769	0.917526	0.871658	0.882353	0.8	0.892157	0.875	0.945205	0.846847	0.920635	0.900709	0.869565	0.894737	0.770492	0.782609	0.724138	0.702703	0.915254	0.816901	0.894118	0.855422	0.59375	0.5	0.645161	0.543478	UBXN1	3.45929e-05	0.0010016	0.325814	Bcells_NK,Bcells_NEU,CD4_NK,CD4_NEU,CD8_NK,CD8_NEU,NK_MO,NK_NEU,MO_NEU	4	GSE64655	GSE60424	GSE107011	GSE115736	9	-
chr11:64740163:64740368	clu_7869	0.14653	0.123348	0.10574	0.105263	0.135838	0.121795	0.192825	0.162242	0.122966	0.173127	0.141343	0.14881	0.148148	0.122905	0.104167	0.197452	0.0634921	0.0625	0.0555556	0.0392157	0.025	0.0153846	0.0140845	0.0111111	RASGRP2	3.50806e-08	2.80046e-06	0.13678	Bcells_CD8,Bcells_MO,Bcells_NEU,CD4_MO,CD4_NEU,CD8_MO,CD8_NEU,NK_MO,NK_NEU,MO_NEU	3	GSE64655	GSE60424		GSE115736		-	last_junction			SE
chr11:64740163:64740948	clu_7869	0.735219	0.726872	0.76435	0.782456	0.708092	0.737179	0.64574	0.675516	0.76311	0.713178	0.681979	0.72619	0.717593	0.675978	0.802083	0.66879	0.84127	0.854167	0.925926	0.882353	0.975	0.923077	0.957746	0.966667	RASGRP2	3.50806e-08	2.80046e-06	0.26399	Bcells_CD8,Bcells_MO,Bcells_NEU,CD4_MO,CD4_NEU,CD8_MO,CD8_NEU,NK_MO,NK_NEU,MO_NEU	3	GSE64655	GSE60424		GSE115736	7	-				skip_junction
chr11:64740449:64740948	clu_7869	0.118252	0.14978	0.129909	0.112281	0.156069	0.141026	0.161435	0.162242	0.113924	0.113695	0.176678	0.125	0.134259	0.201117	0.09375	0.133758	0.0952381	0.0833333	0.0185185	0.0784314	0	0.0615385	0.028169	0.0222222	RASGRP2	3.50806e-08	2.80046e-06	0.127211	Bcells_CD8,Bcells_MO,Bcells_NEU,CD4_MO,CD4_NEU,CD8_MO,CD8_NEU,NK_MO,NK_NEU,MO_NEU	3	GSE64655	GSE60424		GSE115736		-				SE
chr11:65181782:65182701	clu_7915	0.205882	0.255319	0.37931	0.24	0.0769231	0.0555556	0.153846	0	0.0689655	0.03125	0.0555556	0	0.16129	0.289474	0	0.125	0.047619	0.133333	0.0363636	0	0	0	0	0.0869565	CAPN1	1.14453e-05	3.82888e-05	0.248389	Bcells_CD4,Bcells_MO,Bcells_NEU,CD4_NK,NK_MO,NK_NEU	1		GSE60424				+	first_junction	AFE
chr11:65181843:65182701	clu_7915	0.382353	0.234043	0.206897	0.32	0.153846	0.166667	0.153846	0.277778	0	0.15625	0.222222	0.130435	0.258065	0.210526	0.238095	0.166667	0.142857	0.0333333	0.0363636	0.105263	0	0	0	0.130435	CAPN1	1.14453e-05	3.82888e-05	0.253214	Bcells_CD4,Bcells_MO,Bcells_NEU,CD4_NK,NK_MO,NK_NEU	1		GSE60424				+	first_junction	AFE
chr11:65182013:65182701	clu_7915	0.411765	0.510638	0.413793	0.44	0.769231	0.777778	0.692308	0.722222	0.931034	0.8125	0.722222	0.869565	0.580645	0.5	0.761905	0.708333	0.809524	0.833333	0.927273	0.894737	1	1	1	0.782609	CAPN1	1.14453e-05	3.82888e-05	0.501603	Bcells_CD4,Bcells_MO,Bcells_NEU,CD4_NK,NK_MO,NK_NEU	1		GSE60424				+	first_junction	AFE
chr11:65343837:65343991	clu_7922	0.416667	0.450704	0.419355	0.342105	0.4	0.289474	0.333333	0.382979	0.516667	0.384615	0.384615	0.275862	0.3125	0.5	0.230769	0.375	0.375	0.421053	0.470588	0.423077	0.416667	0.474359	0.434211	0.567568	DPF2	1.54222e-05	0.0276758	0.121754	Bcells_CD8,Bcells_NEU,CD4_CD8,CD4_NEU,CD8_NEU,NK_NEU,MO_NEU	1		GSE60424				+				SE
chr11:65343837:65345666	clu_7922	0.104167	0.140845	0.0967742	0.236842	0.28	0.315789	0.277778	0.340426	0.1	0.192308	0.153846	0.206897	0.375	0.214286	0.230769	0.208333	0.125	0.263158	0.147059	0.192308	0.0277778	0.0641026	0.0657895	0.0135135	DPF2	1.54222e-05	0.0276758	0.260702	Bcells_CD8,Bcells_NEU,CD4_CD8,CD4_NEU,CD8_NEU,NK_NEU,MO_NEU	1		GSE60424				+				skip_junction
chr11:65344069:65345666	clu_7922	0.479167	0.408451	0.483871	0.421053	0.32	0.394737	0.388889	0.276596	0.383333	0.423077	0.461538	0.517241	0.3125	0.285714	0.538462	0.416667	0.5	0.315789	0.382353	0.384615	0.555556	0.461538	0.5	0.418919	DPF2	1.54222e-05	0.0276758	0.138948	Bcells_CD8,Bcells_NEU,CD4_CD8,CD4_NEU,CD8_NEU,NK_NEU,MO_NEU	1		GSE60424				+				SE
chr11:65581251:65584241	clu_7947	0	0	0.0666667	0.111111	0	0	0.0434783	0.0333333	0.0566038	0.030303	0.0434783	0	0.030303	0.0625	0.0714286	0.138889	0.02	0.00952381	0.0762712	0.0641026	0.0412371	0.108911	0.0247934	0.0909091	EHBP1L1	0.000314254	0.038071	0.0472597	Bcells_NEU,CD4_NEU,CD8_NEU,NK_NEU,MO_NEU	1		GSE60424
chr11:65581965:65584241	clu_7947	0.322581	0.333333	0.511111	0.277778	0.148148	0.25641	0.217391	0.533333	0.320755	0.212121	0.391304	0.133333	0.363636	0.3125	0.0714286	0.138889	0.26	0.342857	0.237288	0.230769	0.824742	0.643564	0.603306	0.481818	EHBP1L1	0.000314254	0.038071	0.416744	Bcells_NEU,CD4_NEU,CD8_NEU,NK_NEU,MO_NEU	2		GSE60424		GSE115736	4	+					A5SS
chr11:65583765:65584241	clu_7947	0.677419	0.666667	0.422222	0.611111	0.851852	0.74359	0.73913	0.433333	0.622642	0.757576	0.565217	0.866667	0.606061	0.625	0.857143	0.722222	0.72	0.647619	0.686441	0.705128	0.134021	0.247525	0.371901	0.427273	EHBP1L1	0.000314254	0.038071	0.407846	Bcells_NEU,CD4_NEU,CD8_NEU,NK_NEU,MO_NEU	2		GSE60424		GSE115736	10	+					A5SS
chr11:65638182:65640831	clu_7966	0.68	0.705882	0.671233	0.689655	0.553191	0.666667	0.709677	0.616667	0.625	0.777778	0.766667	0.6875	0.54878	0.75	0.707317	0.711111	0.864865	1	1	0.971429	0.869565	0.742857	0.857143	0.892473	SIPA1	3.87152e-05	0.000710126	0.322523	Bcells_MO,Bcells_NEU,CD4_MO,CD4_NEU,CD8_MO,CD8_NEU,NK_MO,NK_NEU,MO_NEU	3	GSE64655	GSE60424		GSE115736	7	+	first_junction	AFE
chr11:65640021:65640831	clu_7966	0.213333	0.22549	0.273973	0.224138	0.382979	0.231884	0.193548	0.266667	0.25	0.155556	0	0.21875	0.292683	0.103448	0.243902	0.166667	0.135135	0	0	0	0.101449	0.214286	0.12987	0.0860215	SIPA1	3.87152e-05	0.000710126	0.234986	Bcells_MO,Bcells_NEU,CD4_MO,CD4_NEU,CD8_MO,CD8_NEU,NK_MO,NK_NEU,MO_NEU	3	GSE64655	GSE60424		GSE115736	5	+	first_junction	AFE
chr11:65640099:65640831	clu_7966	0.106667	0.0686275	0.0547945	0.0862069	0.0638298	0.101449	0.0967742	0.116667	0.125	0.0666667	0.233333	0.09375	0.158537	0.146552	0.0487805	0.122222	0	0	0	0.0285714	0.0289855	0.0428571	0.012987	0.0215054	SIPA1	3.87152e-05	0.000710126	0.122545	Bcells_MO,Bcells_NEU,CD4_MO,CD4_NEU,CD8_MO,CD8_NEU,NK_MO,NK_NEU,MO_NEU	3	GSE64655	GSE60424		GSE115736
chr11:66617057:66624214	clu_8032	0.0886076	0.146154	0.130435	0.0657895	0.0769231	0	0	0.03125	0.0894309	0.0471698	0.0740741	0.08	0.148649	0.102564	0.0540541	0.0428571	0.0632911	0.105263	0.109756	0.0704225	0.0166667	0.0508475	0.0208333	0.0508475	RBM14,RBM4,RBM14-RBM4	4.13725e-08	2.8482e-08	0.0807032	Bcells_CD4,Bcells_CD8,Bcells_MO,Bcells_NEU,CD4_MO,CD4_NEU,CD8_MO,CD8_NEU,NK_NEU,MO_NEU	1		GSE60424				+	first_junction
chr11:66617057:66639700	clu_8032	0.278481	0.192308	0.15942	0.289474	0.107692	0.232558	0.197368	0.208333	0.0894309	0.113208	0.197531	0.08	0.148649	0.128205	0.027027	0.242857	0.0253165	0.0175439	0.158537	0.0985915	0	0.0338983	0	0.0169492	RBM14,RBM4,RBM14-RBM4	4.13725e-08	2.8482e-08	0.217209	Bcells_CD4,Bcells_CD8,Bcells_MO,Bcells_NEU,CD4_MO,CD4_NEU,CD8_MO,CD8_NEU,NK_NEU,MO_NEU	2		GSE60424		GSE115736	5
chr11:66623968:66624214	clu_8032	0.101266	0.0923077	0.144928	0.0789474	0.153846	0.0348837	0.105263	0.03125	0.203252	0.0283019	0.0740741	0.146667	0.135135	0.0512821	0.027027	0.0714286	0.0253165	0	0.0121951	0.0422535	0	0.0169492	0	0	RBM14,RBM4,RBM14-RBM4	4.13725e-08	2.8482e-08	0.108836	Bcells_CD4,Bcells_CD8,Bcells_MO,Bcells_NEU,CD4_MO,CD4_NEU,CD8_MO,CD8_NEU,NK_NEU,MO_NEU	1		GSE60424
chr11:66638752:66639700	clu_8032	0.531646	0.569231	0.565217	0.565789	0.661538	0.732558	0.697368	0.729167	0.617886	0.811321	0.654321	0.693333	0.567568	0.717949	0.891892	0.642857	0.886076	0.877193	0.719512	0.788732	0.983333	0.898305	0.979167	0.932203	RBM14,RBM4,RBM14-RBM4	4.13725e-08	2.8482e-08	0.390281	Bcells_CD4,Bcells_CD8,Bcells_MO,Bcells_NEU,CD4_MO,CD4_NEU,CD8_MO,CD8_NEU,NK_NEU,MO_NEU	2		GSE60424		GSE115736	7	+	first_junction
chr11:66640123:66643450	clu_8033	0.322034	0.37069	0.344828	0.390244	0.289474	0.388889	0.333333	0.317757	0.314286	0.310345	0.30303	0.274725	0.446429	0.295455	0.342105	0.314286	0.329787	0.309859	0.348485	0.193548	0.457143	0.304348	0.442857	0.488372	RBM14-RBM4,RBM4	5.0303e-07	0.0191229	0.12776	Bcells_CD4,Bcells_NEU,CD4_CD8,CD4_MO,CD4_NEU,CD8_NEU,NK_NEU,MO_NEU	2	GSE64655	GSE60424				+				SE
chr11:66640123:66646027	clu_8033	0.372881	0.293103	0.396552	0.243902	0.355263	0.244444	0.368421	0.327103	0.371429	0.390805	0.424242	0.274725	0.303571	0.409091	0.394737	0.242857	0.393617	0.338028	0.227273	0.322581	0.1	0.184783	0.1	0.151163	RBM14-RBM4,RBM4	5.0303e-07	0.0191229	0.231314	Bcells_CD4,Bcells_NEU,CD4_CD8,CD4_MO,CD4_NEU,CD8_NEU,NK_NEU,MO_NEU	2	GSE64655	GSE60424			5	+	last_junction			skip_junction
chr11:66640123:66665856	clu_8033	0	0.0258621	0.0344828	0.0365854	0.0657895	0.0555556	0.0526316	0.0280374	0.0952381	0.0804598	0.0606061	0.164835	0.0357143	0.125	0	0.128571	0.0531915	0.028169	0.0151515	0.0430108	0.0285714	0	0.0142857	0	RBM14-RBM4,RBM4	5.0303e-07	0.0191229	0.0895705	Bcells_CD4,Bcells_NEU,CD4_CD8,CD4_MO,CD4_NEU,CD8_NEU,NK_NEU,MO_NEU	2	GSE64655	GSE60424				+	last_junction
chr11:66644140:66646027	clu_8033	0.305085	0.310345	0.224138	0.329268	0.289474	0.311111	0.245614	0.327103	0.219048	0.218391	0.212121	0.285714	0.214286	0.170455	0.263158	0.314286	0.223404	0.323944	0.409091	0.44086	0.414286	0.51087	0.442857	0.360465	RBM14-RBM4,RBM4	5.0303e-07	0.0191229	0.198301	Bcells_CD4,Bcells_NEU,CD4_CD8,CD4_MO,CD4_NEU,CD8_NEU,NK_NEU,MO_NEU	2	GSE64655	GSE60424				+	last_junction			SE
chr11:67231960:67243009	clu_8047	0.375	0.430769	0.459459	0.363636	0.7375	0.626667	0.46988	0.466667	0.554217	0.523077	0.613636	0.315789	0.607143	0.566038	0.619048	0.402985	0.863636	0.571429	0.8	0.947368	1	1	1	1	KDM2A	2.17153e-06	2.2978e-06	0.592784	Bcells_CD8,Bcells_NK,Bcells_MO,Bcells_NEU,CD4_MO,CD4_NEU,CD8_MO,CD8_NEU,NK_MO,NK_NEU,MO_NEU	3	GSE64655	GSE60424		GSE115736	7	+		AFE
chr11:67240369:67243009	clu_8047	0.625	0.569231	0.540541	0.636364	0.2625	0.373333	0.53012	0.533333	0.445783	0.476923	0.386364	0.684211	0.392857	0.433962	0.380952	0.597015	0.136364	0.428571	0.2	0.0526316	0	0	0	0	KDM2A	2.17153e-06	2.2978e-06	0.592784	Bcells_CD8,Bcells_NK,Bcells_MO,Bcells_NEU,CD4_MO,CD4_NEU,CD8_MO,CD8_NEU,NK_MO,NK_NEU,MO_NEU	3	GSE64655	GSE60424		GSE115736	3	+	first_junction	AFE
chr11:67289550:67289829	clu_8062	0.0571429	0.14	0	0.0434783	0.119048	0.0789474	0.0285714	0.117647	0.03125	0.0727273	0.0243902	0.0408163	0.0869565	0.107143	0.12	0	0.257143	0.196078	0.166667	0.0238095	0.247934	0.12782	0.175926	0.174603	ANKRD13D	0.000127494	3.82888e-05	0.139275	Bcells_MO,Bcells_NEU,CD4_MO,CD4_NEU,CD8_MO,CD8_NEU,NK_MO,NK_NEU	2	GSE64655	GSE60424				+	first_junction			SE
chr11:67289550:67290078	clu_8062	0.885714	0.86	0.88	0.913043	0.833333	0.842105	0.914286	0.803922	0.921875	0.890909	0.853659	0.857143	0.869565	0.75	0.72	1	0.514286	0.627451	0.611111	0.761905	0.644628	0.676692	0.666667	0.666667	ANKRD13D	0.000127494	3.82888e-05	0.256001	Bcells_MO,Bcells_NEU,CD4_MO,CD4_NEU,CD8_MO,CD8_NEU,NK_MO,NK_NEU	2	GSE64655	GSE60424			9	+	first_junction			skip_junction
chr11:67289965:67290078	clu_8062	0.0571429	0	0.12	0.0434783	0.047619	0.0789474	0.0571429	0.0784314	0.046875	0.0363636	0.121951	0.102041	0.0434783	0.142857	0.16	0	0.228571	0.176471	0.222222	0.214286	0.107438	0.195489	0.157407	0.15873	ANKRD13D	0.000127494	3.82888e-05	0.155232	Bcells_MO,Bcells_NEU,CD4_MO,CD4_NEU,CD8_MO,CD8_NEU,NK_MO,NK_NEU	2	GSE64655	GSE60424				+				SE
chr11:67290446:67290592	clu_8064	0.318182	0.467742	0.257143	0.375	0.46	0.325581	0.533333	0.46	0.4	0.521127	0.5	0.295455	0.282609	0.42	0.333333	0.27907	0.333333	0.373134	0.345679	0.367647	0.1875	0.268966	0.18254	0.217391	ANKRD13D	0.002659	0.00766032	0.23063	Bcells_NEU,CD4_NEU,CD8_NEU,NK_NEU,MO_NEU	3	GSE64655	GSE60424		GSE115736	8
chr11:67290446:67291476	clu_8064	0.681818	0.532258	0.742857	0.625	0.54	0.674419	0.466667	0.54	0.6	0.478873	0.5	0.704545	0.717391	0.58	0.666667	0.72093	0.666667	0.626866	0.654321	0.632353	0.8125	0.731034	0.81746	0.782609	ANKRD13D	0.002659	0.00766032	0.23063	Bcells_NEU,CD4_NEU,CD8_NEU,NK_NEU,MO_NEU	3	GSE64655	GSE60424		GSE115736	7	+
chr11:67438501:67438632	clu_8093	0.125	0.466667	0.5	0.533333	0.588235	1	0.846154	0.770833	0.2375	0.222222	0.460526	0.422222	0.111111	0.181818	1	0.454545	0	0	0	0.0163934	0	0	0	0	CORO1B	6.05471e-05	0.000108333	0.801306	CD4_CD8,CD4_MO,CD4_NEU,CD8_MO,CD8_NEU	2	GSE64655	GSE60424			8
chr11:67438501:67438671	clu_8093	0.875	0.533333	0.5	0.466667	0.411765	0	0.153846	0.229167	0.7625	0.777778	0.539474	0.577778	0.888889	0.818182	0	0.545455	1	1	1	0.983607	1	1	1	1	CORO1B	6.05471e-05	0.000108333	0.801306	CD4_CD8,CD4_MO,CD4_NEU,CD8_MO,CD8_NEU	2	GSE64655	GSE60424			7	-	last_junction
chr11:72035975:72040959	clu_8194	0.842105	0.627451	0.757576	0.62963	0.736842	0.758621	0.575758	0.692308	0.557377	0.541667	0.527778	0.631579	0.344828	0.222222	0.4	0.473684	0.428571	0.3125	0.25	0.0833333	1	0	0	0.333333	NUMA1	2.69379e-05	5.17827e-09	0.354007	Bcells_NK,CD4_NK,CD8_NK	2	GSE64655	GSE60424			10	-	first_junction	AFE
chr11:72035975:72041823	clu_8194	0.0789474	0.196078	0.181818	0.37037	0.210526	0.137931	0.272727	0.307692	0.311475	0.3125	0.305556	0.315789	0.206897	0.111111	0.133333	0.0263158	0.0714286	0	0	0	0	0	0	0.166667	NUMA1	2.69379e-05	5.17827e-09	0.191916	Bcells_NK,CD4_NK,CD8_NK	2	GSE64655	GSE60424				-	first_junction	AFE
chr11:72035975:72069842	clu_8194	0.0789474	0.176471	0.0606061	0	0.0526316	0.103448	0.151515	0	0.131148	0.145833	0.166667	0.0526316	0.448276	0.666667	0.466667	0.5	0.5	0.6875	0.75	0.916667	0	1	1	0.5	NUMA1	2.69379e-05	5.17827e-09	0.443504	Bcells_NK,CD4_NK,CD8_NK	2	GSE64655	GSE60424			4	-		AFE
chr11:72688537:72692753	clu_8214	0.638889	0.6	0.710145	0.589286	0.0588235	0.166667	0.1	0.205882	0.148148	0.15	0.0909091	0.368421	0.318841	0.3	0.214286	0.297297	0.427586	0.394904	0.376812	0.358491	0.20229	0.222222	0.169492	0.273312	ARAP1	2.43864e-10	0.00268909	0.501737	Bcells_CD4,Bcells_CD8,Bcells_NK,Bcells_MO,Bcells_NEU,CD4_MO,CD8_NK,CD8_MO,NK_MO,MO_NEU	2		GSE60424	GSE107011		2	-				SE
chr11:72688537:72693325	clu_8214	0.0416667	0.0888889	0.0144928	0.0892857	0.882353	0.7	0.733333	0.676471	0.722222	0.825	0.636364	0.526316	0.57971	0.65	0.607143	0.567568	0.310345	0.407643	0.347826	0.377358	0.717557	0.62724	0.742373	0.617363	ARAP1	2.43864e-10	0.00268909	0.689456	Bcells_CD4,Bcells_CD8,Bcells_NK,Bcells_MO,Bcells_NEU,CD4_MO,CD8_NK,CD8_MO,NK_MO,MO_NEU	2		GSE60424	GSE107011		7	-				skip_junction
chr11:72692785:72693325	clu_8214	0.319444	0.311111	0.275362	0.321429	0.0588235	0.133333	0.166667	0.117647	0.12963	0.025	0.272727	0.105263	0.101449	0.05	0.178571	0.135135	0.262069	0.197452	0.275362	0.264151	0.0801527	0.150538	0.0881356	0.109325	ARAP1	2.43864e-10	0.00268909	0.199799	Bcells_CD4,Bcells_CD8,Bcells_NK,Bcells_MO,Bcells_NEU,CD4_MO,CD8_NK,CD8_MO,NK_MO,MO_NEU	2		GSE60424	GSE107011			-				SE
chr11:72727172:72732515	clu_8225	0.534884	0.561404	0.6875	0.612903	0.5	0.75	0.5	0.5	0.777778	0.866667	0.5	0.7	0.702128	0.666667	0.555556	0.54	0.602151	0.569767	0.5125	0.575758	0.523148	0.608333	0.589147	0.524138	ARAP1	3.63666e-09	1.05756e-09	0.0548958	Bcells_MO,Bcells_NEU,NK_MO,NK_NEU,MO_NEU	2	GSE64655	GSE60424				-
chr11:72727172:72738953	clu_8225	0	0.0175439	0.03125	0	0	0	0	0	0	0	0	0	0.0212766	0	0	0.06	0.11828	0.0581395	0.0875	0.0606061	0.0277778	0.0166667	0.0426357	0.0310345	ARAP1	3.63666e-09	1.05756e-09	0.0689328	Bcells_MO,Bcells_NEU,NK_MO,NK_NEU,MO_NEU	2	GSE64655	GSE60424
chr11:72732597:72738008	clu_8225	0.0465116	0	0	0.0322581	0	0	0	0	0	0	0	0	0	0	0	0	0	0.0348837	0.0375	0.0151515	0.0925926	0.075	0.0813953	0.0793103	ARAP1	3.63666e-09	1.05756e-09	0.0820746	Bcells_MO,Bcells_NEU,NK_MO,NK_NEU,MO_NEU	3	GSE64655	GSE60424		GSE115736
chr11:72732597:72738953	clu_8225	0.0697674	0.0701754	0.03125	0.0967742	0	0	0.125	0	0	0	0	0	0.0851064	0.0909091	0.166667	0.12	0.247312	0.290698	0.2625	0.333333	0.222222	0.1875	0.182171	0.275862	ARAP1	3.63666e-09	1.05756e-09	0.216469	Bcells_MO,Bcells_NEU,NK_MO,NK_NEU,MO_NEU	3	GSE64655	GSE60424		GSE115736	5
chr11:72732597:72752328	clu_8225	0.348837	0.350877	0.25	0.258065	0.5	0.25	0.375	0.5	0.222222	0.133333	0.5	0.3	0.191489	0.242424	0.277778	0.28	0.0322581	0.0465116	0.1	0.0151515	0.134259	0.1125	0.104651	0.0896552	ARAP1	3.63666e-09	1.05756e-09	0.253464	Bcells_MO,Bcells_NEU,NK_MO,NK_NEU,MO_NEU	3	GSE64655	GSE60424		GSE115736	5	-	first_junction
chr11:75268959:75271701	clu_8282	0	0	0	0	0.233333	0.115385	0.428571	0.28	0.222222	0.1	0.222222	0.214286	0.211538	0.2	0.333333	0.347826	0.191781	0.177083	0.2875	0.271186	0.333333	0.274194	0.46875	0.369565	ARRB1	0.0182336	0.00983454	0.129573	CD8_NEU,NK_NEU,MO_NEU	1		GSE60424				-				SE
chr11:75268959:75272895	clu_8282	0	1	0	0	0.6	0.846154	0.428571	0.6	0.722222	0.9	0.666667	0.5	0.730769	0.733333	0.5	0.521739	0.643836	0.677083	0.475	0.559322	0.407407	0.451613	0.21875	0.5	ARRB1	0.0182336	0.00983454	0.227018	CD8_NEU,NK_NEU,MO_NEU	1		GSE60424				-				skip_junction
chr11:75271724:75272895	clu_8282	0	0	0	0	0.166667	0.0384615	0.142857	0.12	0.0555556	0	0.111111	0.285714	0.0576923	0.0666667	0.166667	0.130435	0.164384	0.145833	0.2375	0.169492	0.259259	0.274194	0.3125	0.130435	ARRB1	0.0182336	0.00983454	0.138732	CD8_NEU,NK_NEU,MO_NEU	1		GSE60424				-				SE
chr11:85976682:85978070	clu_8365_B	0	0.1	0	0	0	0	0	0	0.0344828	0	0	0	0.0882353	0.108696	0	0.03125	0.0756303	0.166667	0.147826	0.10989	0.143911	0.108911	0.173077	0.121951	PICALM	5.04836e-08	1.04491e-11	0.136963	Bcells_MO,Bcells_NEU,CD4_MO,CD4_NEU,CD8_NK,CD8_MO,CD8_NEU,NK_MO,NK_NEU	3	GSE64655	GSE60424	GSE107011			-				SE
chr11:85976682:85981129	clu_8365_B	1	0.9	1	1	1	1	1	1	0.931034	1	1	1	0.911765	0.891304	1	0.9375	0.840336	0.696078	0.765217	0.791209	0.690037	0.762376	0.646154	0.759146	PICALM	5.04836e-08	1.04491e-11	0.285572	Bcells_MO,Bcells_NEU,CD4_MO,CD4_NEU,CD8_NK,CD8_MO,CD8_NEU,NK_MO,NK_NEU	3	GSE64655	GSE60424	GSE107011		9	-				skip_junction
chr11:85978093:85981129	clu_8365_B	0	0	0	0	0	0	0	0	0.0344828	0	0	0	0	0	0	0.03125	0.0840336	0.137255	0.0869565	0.0989011	0.166052	0.128713	0.180769	0.118902	PICALM	5.04836e-08	1.04491e-11	0.148609	Bcells_MO,Bcells_NEU,CD4_MO,CD4_NEU,CD8_NK,CD8_MO,CD8_NEU,NK_MO,NK_NEU	3	GSE64655	GSE60424	GSE107011			-				SE
chr11:85983973:85990250	clu_8367	0.6	0.563636	0.409091	0.666667	0.511111	0.527778	0.592593	0.595745	0.533333	0.625	0.444444	0.545455	0.490909	0.507246	0.470588	0.602564	0.545946	0.52381	0.373563	0.492647	0.384615	0.455882	0.318644	0.447423	PICALM	4.97812e-07	8.74262e-13	0.158207	Bcells_NK,Bcells_MO,Bcells_NEU,CD4_MO,CD4_NEU,CD8_MO,CD8_NEU,NK_MO,NK_NEU	1		GSE60424				-				SE
chr11:85983973:85996826	clu_8367	0.0333333	0	0	0.0277778	0.0444444	0.0972222	0.037037	0.0638298	0.0333333	0.0208333	0.111111	0.0606061	0.145455	0.115942	0.235294	0.0128205	0.167568	0.210884	0.33908	0.176471	0.387097	0.254902	0.450847	0.239175	PICALM	4.97812e-07	8.74262e-13	0.317728	Bcells_NK,Bcells_MO,Bcells_NEU,CD4_MO,CD4_NEU,CD8_MO,CD8_NEU,NK_MO,NK_NEU	1		GSE60424				-				skip_junction
chr11:85990378:85996826	clu_8367	0.1	0.0727273	0.136364	0	0.133333	0.0416667	0.037037	0.0425532	0.0666667	0.125	0.111111	0.0606061	0.0181818	0.057971	0.0588235	0.0769231	0.0756757	0.0816327	0.0402299	0.0367647	0.0521092	0.0465686	0.0305085	0.0412371	PICALM	4.97812e-07	8.74262e-13	0.0482401	Bcells_NK,Bcells_MO,Bcells_NEU,CD4_MO,CD4_NEU,CD8_MO,CD8_NEU,NK_MO,NK_NEU	1		GSE60424				-				SE
chr11:85990399:85996826	clu_8367	0.266667	0.363636	0.454545	0.305556	0.311111	0.333333	0.333333	0.297872	0.366667	0.229167	0.333333	0.333333	0.345455	0.318841	0.235294	0.307692	0.210811	0.183673	0.247126	0.294118	0.176179	0.242647	0.2	0.272165	PICALM	4.97812e-07	8.74262e-13	0.124853	Bcells_NK,Bcells_MO,Bcells_NEU,CD4_MO,CD4_NEU,CD8_MO,CD8_NEU,NK_MO,NK_NEU	1		GSE60424				-				SE
chr11:105041719:105043483	clu_8449	0.166667	0.257143	0.203704	0.181818	0.304348	0.225806	0.269231	0.238095	0.231707	0.114754	0.12766	0.24	0.166667	0.244898	0.325	0.142857	0.247368	0.241667	0.277027	0.273684	0.296024	0.277641	0.28125	0.277419	CARD16	2.99412e-06	0.00243185	0.104553	Bcells_NEU,CD4_MO,CD4_NEU,CD8_NEU,NK_MO,NK_NEU,MO_NEU	2		GSE60424		GSE115736		-	last_junction			SE
chr11:105041719:105044392	clu_8449	0.314815	0.328571	0.537037	0.477273	0.304348	0.370968	0.423077	0.452381	0.378049	0.491803	0.468085	0.42	0.551282	0.44898	0.4	0.545455	0.355263	0.35	0.361486	0.357895	0.266568	0.248157	0.292614	0.283871	CARD16	2.99412e-06	0.00243185	0.213626	Bcells_NEU,CD4_MO,CD4_NEU,CD8_NEU,NK_MO,NK_NEU,MO_NEU	2		GSE60424		GSE115736	8	-	last_junction			skip_junction
chr11:105043545:105044392	clu_8449	0.518519	0.414286	0.259259	0.340909	0.391304	0.403226	0.307692	0.309524	0.390244	0.393443	0.404255	0.34	0.282051	0.306122	0.275	0.311688	0.397368	0.408333	0.361486	0.368421	0.437408	0.474201	0.426136	0.43871	CARD16	2.99412e-06	0.00243185	0.150398	Bcells_NEU,CD4_MO,CD4_NEU,CD8_NEU,NK_MO,NK_NEU,MO_NEU	2		GSE60424		GSE115736		-				SE
chr11:118196821:118197968	clu_8571	0	0	0	0	0.424242	0.666667	0.36	0.433333	0.487179	0.407407	0.571429	0.368421	0	0.166667	0	1	0.222707	0.266667	0.200873	0.22807	0.249091	0.312369	0.209804	0.272059	JAML	0.000418393	0.000784328	0.241481	CD4_MO,CD4_NEU,CD8_MO,CD8_NEU	1		GSE60424				-					A5SS
chr11:118196821:118197998	clu_8571	0	0	0	0	0.575758	0.333333	0.64	0.566667	0.512821	0.592593	0.428571	0.631579	1	0.833333	1	0	0.777293	0.733333	0.799127	0.77193	0.750909	0.687631	0.790196	0.727941	JAML	0.000418393	0.000784328	0.241481	CD4_MO,CD4_NEU,CD8_MO,CD8_NEU	1		GSE60424				-					A5SS
chr11:118572550:118581246	clu_8597	0.28125	0.421053	0.3	0.26087	0.25	0.183673	0.333333	0.285714	0.313433	0.333333	0.222222	0.333333	0.0322581	0.566667	0.333333	0.192308	0.142857	0.285714	0.264706	0.363636	0.446809	0.404255	0.276596	0.425926	ARCN1	0.000208805	0.012912	0.125216	Bcells_NEU,CD4_NEU,CD8_NEU,NK_NEU,MO_NEU	1		GSE60424				+	first_junction			SE
chr11:118572550:118583179	clu_8597	0.28125	0.245614	0.15	0.434783	0.4375	0.44898	0.2	0.4	0.149254	0.380952	0.138889	0.313725	0.451613	0.166667	0.222222	0.384615	0.357143	0.357143	0.117647	0.318182	0.148936	0.0212766	0.0638298	0.0185185	ARCN1	0.000208805	0.012912	0.30848	Bcells_NEU,CD4_NEU,CD8_NEU,NK_NEU,MO_NEU	1		GSE60424				+	first_junction			skip_junction
chr11:118581509:118583179	clu_8597	0.4375	0.333333	0.55	0.304348	0.3125	0.367347	0.466667	0.314286	0.537313	0.285714	0.638889	0.352941	0.516129	0.266667	0.444444	0.423077	0.5	0.357143	0.617647	0.318182	0.404255	0.574468	0.659574	0.555556	ARCN1	0.000208805	0.012912	0.183264	Bcells_NEU,CD4_NEU,CD8_NEU,NK_NEU,MO_NEU	1		GSE60424				+				SE
chr9:271729:286461	clu_8759	0.103448	0.0625	0.111111	0.2	0	0	0.111111	0.0294118	0	0	0.0434783	0	0.192308	0.0666667	0.214286	0.206897	0.892857	0.966667	0.954545	0.846154	0.915663	0.939759	0.853659	0.950413	DOCK8	3.17553e-06	0.000114734	0.904186	Bcells_CD4,Bcells_CD8,Bcells_MO,Bcells_NEU,CD4_NK,CD4_MO,CD4_NEU,CD8_NK,CD8_MO,CD8_NEU,NK_MO,NK_NEU	4	GSE64655	GSE60424	GSE107011	GSE115736	1	+		AFE
chr9:273100:286461	clu_8759	0.896552	0.9375	0.888889	0.8	1	1	0.888889	0.970588	1	1	0.956522	1	0.807692	0.933333	0.785714	0.793103	0.107143	0.0333333	0.0454545	0.153846	0.0843373	0.060241	0.146341	0.0495868	DOCK8	3.17553e-06	0.000114734	0.904186	Bcells_CD4,Bcells_CD8,Bcells_MO,Bcells_NEU,CD4_NK,CD4_MO,CD4_NEU,CD8_NK,CD8_MO,CD8_NEU,NK_MO,NK_NEU	4	GSE64655	GSE60424	GSE107011	GSE115736	10	+	first_junction	AFE
chr9:33026616:33026813	clu_8874	0.257143	0.375	0.413043	0.310345	0.15625	0.208333	0.355556	0.27957	0.361111	0.416667	0.214286	0.43662	0.27907	0.333333	0.25	0.289855	0.285714	0.377358	0.325	0.3375	0.371901	0.431579	0.477064	0.436364	DNAJA1	1.49113e-05	3.35292e-05	0.1793	Bcells_NEU,CD4_NEU,CD8_NEU,NK_NEU,MO_NEU	1		GSE60424				+				SE
chr9:33026616:33029885	clu_8874	0.457143	0.285714	0.26087	0.482759	0.4375	0.3125	0.444444	0.322581	0.416667	0.25	0.404762	0.309859	0.372093	0.288889	0.458333	0.333333	0.163265	0.245283	0.2125	0.3375	0.0991736	0.115789	0.0550459	0.136364	DNAJA1	1.49113e-05	3.35292e-05	0.277663	Bcells_NEU,CD4_NEU,CD8_NEU,NK_NEU,MO_NEU	1		GSE60424				+				skip_junction
chr9:33026990:33029885	clu_8874	0.285714	0.339286	0.326087	0.206897	0.40625	0.479167	0.2	0.397849	0.222222	0.333333	0.380952	0.253521	0.348837	0.377778	0.291667	0.376812	0.55102	0.377358	0.4625	0.325	0.528926	0.452632	0.46789	0.427273	DNAJA1	1.49113e-05	3.35292e-05	0.179684	Bcells_NEU,CD4_NEU,CD8_NEU,NK_NEU,MO_NEU	1		GSE60424				+				SE
chr9:33261169:33262105	clu_8881	0.340426	0.474359	0.446809	0.333333	0.310345	0.414634	0.366667	0.333333	0.15	0.288889	0.275862	0.358974	0.26087	0.458333	0.30303	0.407407	0.219512	0.12	0.163636	0.208333	0.361111	0.294118	0.266667	0.266667	BAG1	0.00148968	0.00222913	0.220861	Bcells_CD4,Bcells_MO,Bcells_NEU,CD4_NK,CD8_MO,CD8_NEU,NK_MO,NK_NEU	2		GSE60424		GSE115736	5
chr9:33261169:33262702	clu_8881	0.340426	0.205128	0.425532	0.313725	0.413793	0.292683	0.466667	0.266667	0.575	0.488889	0.551724	0.384615	0.463768	0.1875	0.393939	0.222222	0.536585	0.66	0.709091	0.541667	0.555556	0.558824	0.566667	0.555556	BAG1	0.00148968	0.00222913	0.294978	Bcells_CD4,Bcells_MO,Bcells_NEU,CD4_NK,CD8_MO,CD8_NEU,NK_MO,NK_NEU	2		GSE60424		GSE115736	4	-
chr9:33262246:33262702	clu_8881	0.319149	0.320513	0.12766	0.352941	0.275862	0.292683	0.166667	0.4	0.275	0.222222	0.172414	0.25641	0.275362	0.354167	0.30303	0.37037	0.243902	0.22	0.127273	0.25	0.0833333	0.147059	0.166667	0.177778	BAG1	0.00148968	0.00222913	0.182023	Bcells_CD4,Bcells_MO,Bcells_NEU,CD4_NK,CD8_MO,CD8_NEU,NK_MO,NK_NEU	2		GSE60424		GSE115736
chr9:71750385:71768357	clu_9044	0.678571	0.681818	0.541667	0.904762	0.894737	0.927273	0.9	0.821429	0.931034	0.961538	1	0.954545	0.8	0.73913	0.857143	0.79661	1	1	1	1	1	1	1	1	CEMIP2	0.00345357	0.00175899	0.260075	Bcells_CD4,Bcells_CD8,CD4_NK	2		GSE60424		GSE115736	7	-	first_junction	AFE
chr9:71750385:71769372	clu_9044	0.321429	0.318182	0.458333	0.0952381	0.105263	0.0727273	0.1	0.178571	0.0689655	0.0384615	0	0.0454545	0.2	0.26087	0.142857	0.20339	0	0	0	0	0	0	0	0	CEMIP2	0.00345357	0.00175899	0.260075	Bcells_CD4,Bcells_CD8,CD4_NK	2		GSE60424		GSE115736	5	-	first_junction	AFE
chr9:86301601:86301740	clu_9115	0.315789	0.30303	0.514286	0.55	0.428571	0.375	0.583333	0.222222	0.315789	0.4375	0.6	0.411765	0.37037	0.333333	0.2	0.391304	0.466667	0.333333	0.227273	0.461538	0.30303	0.294964	0.172414	0.34375	TUT7	0.0017843	1.33569e-05	0.142237	Bcells_NEU	1		GSE60424				-				SE
chr9:86301601:86303086	clu_9115	0.105263	0.242424	0.171429	0.1	0.0714286	0.0625	0.0833333	0.111111	0.210526	0.25	0.2	0.117647	0.296296	0.190476	0.4	0.217391	0.2	0.190476	0.454545	0.269231	0.424242	0.42446	0.586207	0.328125	TUT7	0.0017843	1.33569e-05	0.28598	Bcells_NEU	1		GSE60424				-				skip_junction
chr9:86301828:86303086	clu_9115	0.578947	0.454545	0.314286	0.35	0.5	0.5625	0.333333	0.666667	0.473684	0.3125	0.2	0.470588	0.333333	0.47619	0.4	0.391304	0.333333	0.47619	0.318182	0.269231	0.272727	0.280576	0.241379	0.328125	TUT7	0.0017843	1.33569e-05	0.143743	Bcells_NEU	1		GSE60424				-				SE
chr9:89455953:89474539	clu_9139	0	0.2	0	0	0.333333	0.357143	0.434783	0.367347	0.261905	0.346154	0.40625	0.352941	0.333333	0.6	0.214286	0.315789	0.375	0.272727	0.333333	0.222222	0.242424	0.294118	0.314286	0.2	SEMA4D	2.40369e-08	3.92941e-05	0.110445	CD4_CD8,CD4_NEU,CD8_NEU	1		GSE60424				-		AFE
chr9:89455953:89479572	clu_9139	0	0	0.1	0.142857	0.377778	0.321429	0.391304	0.428571	0.142857	0.192308	0.28125	0.294118	0	0	0	0.0526316	0	0	0.111111	0	0	0	0.0571429	0	SEMA4D	2.40369e-08	3.92941e-05	0.365485	CD4_CD8,CD4_NEU,CD8_NEU	1		GSE60424				-	first_junction	AFE
chr9:89455953:89497919	clu_9139	1	0.8	0.9	0.857143	0.288889	0.321429	0.173913	0.204082	0.595238	0.461538	0.3125	0.352941	0.666667	0.4	0.785714	0.631579	0.625	0.727273	0.555556	0.777778	0.757576	0.705882	0.628571	0.8	SEMA4D	2.40369e-08	3.92941e-05	0.475929	CD4_CD8,CD4_NEU,CD8_NEU	1		GSE60424				-	first_junction	AFE
chr9:90801893:90843858	clu_9141	0.482143	0.782609	0.711538	0.839286	0	0	0	0	0	0	0	0	1	1	1	1	1	0.96875	1	1	0.9375	0.971429	0.983871	0.970588	SYK	0.000591996	0.000955323	0.288294	Bcells_MO,Bcells_NEU	3	GSE64655	GSE60424	GSE107011		6	+	first_junction	AFE
chr9:90827579:90843858	clu_9141	0.517857	0.217391	0.288462	0.160714	0	0	0	0	0	0	0	0	0	0	0	0	0	0.03125	0	0	0.0625	0.0285714	0.016129	0.0294118	SYK	0.000591996	0.000955323	0.288294	Bcells_MO,Bcells_NEU	3	GSE64655	GSE60424	GSE107011		5	+	first_junction	AFE
chr9:113536918:113583450	clu_9342	0	0	0	0	1	1	1	1	1	0.333333	0.5	0.5	1	0.97619	1	1	0	0	0	0	0	0	0	0.037037	RGS3	2.23077e-09	0.0003668	0.984788	NK_NEU	3	GSE64655	GSE60424	GSE107011		8	+	first_junction	AFE
chr9:113565730:113583450	clu_9342	0	0	0	0	0	0	0	0	0	0	0	0	0	0.0238095	0	0	0	0	0.2	0	0.277778	0.52381	0.555556	0.518519	RGS3	2.23077e-09	0.0003668	0.462963	NK_NEU	3	GSE64655	GSE60424	GSE107011		5
chr9:113582242:113583450	clu_9342	1	1	1	1	0	0	0	0	0	0.666667	0.5	0.5	0	0	0	0	1	1	0.8	1	0.722222	0.47619	0.444444	0.444444	RGS3	2.23077e-09	0.0003668	0.521825	NK_NEU	3	GSE64655	GSE60424	GSE107011		1	+		AFE
chr9:114381446:114387188	clu_9351	0	0.00884956	0.0121951	0	0	0	0	0	0	0.00724638	0	0	0.00588235	0.00518135	0	0	0.0545455	0.0923077	0	0.0163934	0.11194	0.0544218	0.0697674	0.111111	AKNA	1.41227e-07	0.0078383	0.0868102	Bcells_CD4,Bcells_CD8,Bcells_NK,Bcells_MO,Bcells_NEU,CD4_NK,CD4_MO,CD4_NEU,CD8_NK,CD8_MO,CD8_NEU,NK_MO,NK_NEU,MO_NEU	1		GSE60424				-	first_junction
chr9:114381446:114387860	clu_9351	0.686869	0.743363	0.634146	0.684211	0.885714	0.932927	0.932584	0.90604	0.886076	0.898551	0.948718	0.858491	0.976471	0.958549	0.989583	0.93865	0.745455	0.646154	0.825	0.737705	0.679104	0.687075	0.534884	0.555556	AKNA	1.41227e-07	0.0078383	0.351659	Bcells_CD4,Bcells_CD8,Bcells_NK,Bcells_MO,Bcells_NEU,CD4_NK,CD4_MO,CD4_NEU,CD8_NK,CD8_MO,CD8_NEU,NK_MO,NK_NEU,MO_NEU	1		GSE60424				-	first_junction	AFE
chr9:114381446:114394357	clu_9351	0.313131	0.247788	0.353659	0.315789	0.114286	0.0670732	0.0674157	0.0939597	0.113924	0.0942029	0.0512821	0.141509	0.0176471	0.0362694	0.0104167	0.0613497	0.2	0.261538	0.175	0.245902	0.208955	0.258503	0.395349	0.333333	AKNA	1.41227e-07	0.0078383	0.276171	Bcells_CD4,Bcells_CD8,Bcells_NK,Bcells_MO,Bcells_NEU,CD4_NK,CD4_MO,CD4_NEU,CD8_NK,CD8_MO,CD8_NEU,NK_MO,NK_NEU,MO_NEU	1		GSE60424				-	first_junction	AFE
chr9:117704565:117708199	clu_9358	0	0	0	0.5	0	0	0	0	0	0	0	0	0	0.666667	0	0	0.0540541	0.126316	0.106667	0.0933333	0.184397	0.213333	0.173077	0.22043	TLR4	2.47971e-08	0.00335188	0.102717	MO_NEU	1		GSE60424				+	first_junction
chr9:117704565:117708563	clu_9358	0.5	1	0	0	0	0	0	0	0	0	0	0	0	0	0	0	0.117117	0.126316	0.186667	0.133333	0.124113	0.106667	0.125	0.0645161	TLR4	2.47971e-08	0.00335188	0.0357842	MO_NEU	1		GSE60424				+	first_junction
chr9:117704565:117712389	clu_9358	0	0	0	0	0	0	0	0	0	0	0	0	0	0.333333	1	0	0.45045	0.315789	0.32	0.506667	0.195035	0.196667	0.158654	0.193548	TLR4	2.47971e-08	0.00335188	0.212251	MO_NEU	1		GSE60424				+	only_junction
chr9:117708318:117708563	clu_9358	0	0	0	0	0	0	0	0	0	0	0	0	0	0	0	0	0.0990991	0.0631579	0.04	0.0533333	0.0886525	0.123333	0.163462	0.145161	TLR4	2.47971e-08	0.00335188	0.0662546	MO_NEU	1		GSE60424				+
chr9:117708729:117712389	clu_9358	0.5	0	0	0.5	0	0	0	0	0	0	0	0	0	0	0	0	0.279279	0.368421	0.346667	0.213333	0.407801	0.36	0.379808	0.376344	TLR4	2.47971e-08	0.00335188	0.0790632	MO_NEU	1		GSE60424				+	last_junction
chr9:121118540:121123931	clu_9386	0.666667	0.627451	0.647059	0.75	0.125	0.521739	0.75	0.88	0.533333	0.625	0.266667	0.428571	0.785714	0.7	0.333333	0.714286	0.894737	1	0.923077	1	1	1	1	1	CNTRL	0.0316053	0.0111511	0.209401	Bcells_CD4	1		GSE60424				+		AFE
chr9:121121951:121123931	clu_9386	0.333333	0.372549	0.352941	0.25	0.875	0.478261	0.25	0.12	0.466667	0.375	0.733333	0.571429	0.214286	0.3	0.666667	0.285714	0.105263	0	0.0769231	0	0	0	0	0	CNTRL	0.0316053	0.0111511	0.209401	Bcells_CD4	1		GSE60424				+	first_junction	AFE
chr9:129489299:129493419	clu_9571	0	0	0	0	0	0.125	0.4	0	0.7	0.25	0.3	0	0	0	0	0.666667	0.388889	0.333333	0.297872	0.275862	0.396825	0.470588	0.333333	0.527778	LINC00963	0.00088988	3.48231e-05	0.108142	MO_NEU	1		GSE60424
chr9:129489299:129503323	clu_9571	0	0	0	0	1	0.75	0.6	1	0.2	0.5	0.5	0.777778	0	0.833333	0.666667	0.333333	0.361111	0.428571	0.446809	0.413793	0.190476	0.264706	0.148148	0.180556	LINC00963	0.00088988	3.48231e-05	0.2166	MO_NEU	1		GSE60424
chr9:129493595:129503323	clu_9571	0	0	0	1	0	0.125	0	0	0.1	0.25	0.2	0.222222	1	0.166667	0.333333	0	0.25	0.238095	0.255319	0.310345	0.412698	0.264706	0.518519	0.291667	LINC00963	0.00088988	3.48231e-05	0.108458	MO_NEU	1		GSE60424
chr9:131492260:131494405	clu_9616	0.318681	0.271845	0.267327	0.328767	0.225352	0.258621	0.245614	0.225	0.268041	0.272727	0.295775	0.149254	0.218391	0.192982	0.181818	0.145833	0.193548	0.16	0.27907	0.208333	0.0909091	0.25	0.5	0.166667	PRRC2B	0.000781865	0.0455767	0.111899	Bcells_CD4,Bcells_CD8,Bcells_NK	1		GSE60424				+				SE
chr9:131492260:131495740	clu_9616	0.307692	0.417476	0.346535	0.369863	0.507042	0.396552	0.491228	0.525	0.474227	0.454545	0.408451	0.61194	0.551724	0.526316	0.545455	0.75	0.516129	0.48	0.372093	0.5	0.454545	0.25	0.25	0.5	PRRC2B	0.000781865	0.0455767	0.232982	Bcells_CD4,Bcells_CD8,Bcells_NK	1		GSE60424				+	last_junction			skip_junction
chr9:131494486:131495740	clu_9616	0.373626	0.31068	0.386139	0.30137	0.267606	0.344828	0.263158	0.25	0.257732	0.272727	0.295775	0.238806	0.229885	0.280702	0.272727	0.104167	0.290323	0.36	0.348837	0.291667	0.454545	0.5	0.25	0.333333	PRRC2B	0.000781865	0.0455767	0.121083	Bcells_CD4,Bcells_CD8,Bcells_NK	1		GSE60424				+	last_junction			SE
chr9:133112152:133120972	clu_9665	0.25	0	0.166667	0	0.0384615	0.025974	0.0606061	0.0384615	0.0714286	0.0487805	0	0.105263	0.0652174	0.0930233	0.0487805	0.285714	0.5	0.5	0.625	1	1	1	1	1	RALGDS	0.00900334	3.35292e-05	0.0668158	CD4_NK	2		GSE60424		GSE115736		-	first_junction
chr9:133112152:133130952	clu_9665	0.25	0.1	0	0.333333	0.692308	0.844156	0.787879	0.307692	0.357143	0.560976	0.724138	0.368421	0.782609	0.860465	0.804878	0.52381	0	0	0	0	0	0	0	0	RALGDS	0.00900334	3.35292e-05	0.240271	CD4_NK	2		GSE60424		GSE115736	8	-	first_junction	AFE
chr9:133112152:133148963	clu_9665	0.5	0.9	0.833333	0.666667	0.269231	0.12987	0.151515	0.653846	0.571429	0.390244	0.275862	0.526316	0.152174	0.0465116	0.146341	0.190476	0.5	0.5	0.375	0	0	0	0	0	RALGDS	0.00900334	3.35292e-05	0.307087	CD4_NK	2		GSE60424		GSE115736	3	-	first_junction	AFE
chr3:10115819:10118906	clu_9922	0.215909	0.21875	0.155556	0.294737	0.229508	0.270833	0.265306	0.391892	0.212389	0.204082	0.220588	0.202381	0.204301	0.307692	0.191489	0.302632	0.0903955	0.124352	0.127907	0.147436	0.179245	0.150538	0.111111	0.192771	BRK1	0.000330662	0.00589016	0.166862	Bcells_MO,CD4_MO,CD8_MO,CD8_NEU,NK_MO,NK_NEU	2		GSE60424		GSE115736
chr3:10115819:10125626	clu_9922	0.579545	0.65625	0.744444	0.526316	0.622951	0.583333	0.653061	0.459459	0.681416	0.673469	0.632353	0.583333	0.645161	0.549451	0.680851	0.486842	0.841808	0.756477	0.819767	0.75	0.754717	0.709677	0.796296	0.638554	BRK1	0.000330662	0.00589016	0.212312	Bcells_MO,CD4_MO,CD8_MO,CD8_NEU,NK_MO,NK_NEU	2		GSE60424		GSE115736	7	+	first_junction
chr3:10118970:10125626	clu_9922	0.204545	0.125	0.1	0.178947	0.147541	0.145833	0.0816327	0.148649	0.106195	0.122449	0.147059	0.214286	0.150538	0.142857	0.12766	0.210526	0.0677966	0.119171	0.0523256	0.102564	0.0660377	0.139785	0.0925926	0.168675	BRK1	0.000330662	0.00589016	0.0724308	Bcells_MO,CD4_MO,CD8_MO,CD8_NEU,NK_MO,NK_NEU	2		GSE60424		GSE115736
chr3:12941865:13015578	clu_9960	0	0.0547945	0.0384615	0.0222222	1	1	1	1	1	1	1	1	1	1	1	1	1	1	1	1	1	1	1	1	IQSEC1	6.52675e-06	6.27939e-07	0.97113	Bcells_CD8,Bcells_NK,Bcells_MO,Bcells_NEU	3	GSE64655	GSE60424		GSE115736	7	-	first_junction	AFE
chr3:12941865:13022033	clu_9960	1	0.945205	0.961538	0.977778	0	0	0	0	0	0	0	0	0	0	0	0	0	0	0	0	0	0	0	0	IQSEC1	6.52675e-06	6.27939e-07	0.97113	Bcells_CD8,Bcells_NK,Bcells_MO,Bcells_NEU	3	GSE64655	GSE60424		GSE115736	2	-	first_junction	AFE
chr3:38129388:38131596	clu_10148	0.410714	0.2	0.392157	0.320755	0.407407	0.30303	0.320755	0.32	0.352941	0.430556	0.333333	0.306452	0.30137	0.340426	0.382979	0.229167	0.453901	0.46281	0.469231	0.460317	0.443299	0.407767	0.419355	0.337209	ACAA1	5.49724e-06	1.46098e-06	0.14808	Bcells_MO,Bcells_NEU,CD4_MO,CD4_NEU,CD8_MO,CD8_NEU,NK_MO,NK_NEU	3		GSE60424	GSE107011	GSE115736		-				SE
chr3:38129388:38131926	clu_10148	0.25	0.4	0.235294	0.358491	0.277778	0.409091	0.245283	0.22	0.270588	0.236111	0.272727	0.306452	0.219178	0.234043	0.191489	0.4375	0.0851064	0.0909091	0.0923077	0.0793651	0.103093	0.145631	0.141935	0.116279	ACAA1	5.49724e-06	1.46098e-06	0.224024	Bcells_MO,Bcells_NEU,CD4_MO,CD4_NEU,CD8_MO,CD8_NEU,NK_MO,NK_NEU	3		GSE60424	GSE107011	GSE115736	5	-				skip_junction
chr3:38131638:38131926	clu_10148	0.339286	0.4	0.372549	0.320755	0.314815	0.287879	0.433962	0.46	0.376471	0.333333	0.393939	0.387097	0.479452	0.425532	0.425532	0.333333	0.460993	0.446281	0.438462	0.460317	0.453608	0.446602	0.43871	0.546512	ACAA1	5.49724e-06	1.46098e-06	0.113211	Bcells_MO,Bcells_NEU,CD4_MO,CD4_NEU,CD8_MO,CD8_NEU,NK_MO,NK_NEU	3		GSE60424	GSE107011	GSE115736		-				SE
chr3:46979912:46988669	clu_10251	1	1	1	1	1	1	1	0.928571	0.818182	0.944444	0.909091	0.913043	0.966667	0.878049	0.909091	0.933333	0.666667	0.684211	0.481481	0.709677	0.170213	0.227273	0.177419	0.190476	NBEAL2	2.21779e-07	1.5211e-10	0.73044	NK_MO,NK_NEU,MO_NEU	3	GSE64655	GSE60424		GSE115736	9	+	first_junction	AFE
chr3:46988077:46988669	clu_10251	0	0	0	0	0	0	0	0.0714286	0.181818	0.0555556	0.0909091	0.0869565	0.0333333	0.121951	0.0909091	0.0666667	0.333333	0.315789	0.518519	0.290323	0.829787	0.772727	0.822581	0.809524	NBEAL2	2.21779e-07	1.5211e-10	0.73044	NK_MO,NK_NEU,MO_NEU	3	GSE64655	GSE60424		GSE115736	5	+	first_junction	AFE
chr3:46991946:46992475	clu_10253	0.0909091	0.133333	0.136364	0.235294	0.0555556	0.157143	0.08	0.1	0.0833333	0.0645161	0.170732	0.28	0.171429	0.196429	0.0185185	0.123077	0.141026	0.257143	0.243243	0.214286	0.220588	0.286585	0.253086	0.324324	NBEAL2	4.88294e-05	6.816e-05	0.172971	CD4_MO,CD4_NEU,CD8_MO,CD8_NEU,NK_MO,NK_NEU,MO_NEU	2	GSE64655	GSE60424				+				SE
chr3:46991946:46993937	clu_10253	0.545455	0.533333	0.772727	0.705882	0.888889	0.657143	0.72	0.666667	0.722222	0.806452	0.634146	0.6	0.742857	0.616071	0.722222	0.715385	0.641026	0.457143	0.527027	0.482143	0.455882	0.371951	0.469136	0.317568	NBEAL2	4.88294e-05	6.816e-05	0.32954	CD4_MO,CD4_NEU,CD8_MO,CD8_NEU,NK_MO,NK_NEU,MO_NEU	2	GSE64655	GSE60424			10	+				skip_junction
chr3:46992555:46993937	clu_10253	0.363636	0.333333	0.0909091	0.0588235	0.0555556	0.185714	0.2	0.233333	0.194444	0.129032	0.195122	0.12	0.0857143	0.1875	0.259259	0.161538	0.217949	0.285714	0.22973	0.303571	0.323529	0.341463	0.277778	0.358108	NBEAL2	4.88294e-05	6.816e-05	0.16557	CD4_MO,CD4_NEU,CD8_MO,CD8_NEU,NK_MO,NK_NEU,MO_NEU	2	GSE64655	GSE60424				+				SE
chr3:48469843:48473010	clu_10308	0.623762	0.828358	0.654762	0.833333	0.742857	0.744681	0.616667	0.82716	0.672727	0.677165	0.666667	0.731707	0.633663	0.635036	0.704545	0.656716	0.421569	0.532468	0.359649	0.402597	0.493976	0.572178	0.299728	0.363889	SHISA5	0.000558959	1.27539e-05	0.305983	Bcells_MO,Bcells_NEU,CD4_MO,CD4_NEU,CD8_MO,CD8_NEU,NK_MO,NK_NEU	3	GSE64655	GSE60424	GSE107011		10	-	first_junction	AFE
chr3:48469843:48479177	clu_10308	0.376238	0.171642	0.345238	0.166667	0.257143	0.255319	0.383333	0.17284	0.327273	0.322835	0.333333	0.268293	0.366337	0.364964	0.295455	0.343284	0.578431	0.467532	0.640351	0.597403	0.506024	0.427822	0.700272	0.636111	SHISA5	0.000558959	1.27539e-05	0.305983	Bcells_MO,Bcells_NEU,CD4_MO,CD4_NEU,CD8_MO,CD8_NEU,NK_MO,NK_NEU	3	GSE64655	GSE60424	GSE107011		4	-		AFE
chr3:48600151:48600482	clu_10318	0.43662	0.469388	0.333333	0.351852	0.357143	0.30303	0.433333	0.372881	0.373626	0.529412	0.433333	0.5	0.358209	0.386364	0.413793	0.333333	0.427536	0.491525	0.464052	0.5	0.521739	0.361111	0.5	0.547619	UQCRC1	4.90703e-07	1.0089e-05	0.11602	Bcells_CD4,Bcells_MO,Bcells_NEU,CD4_CD8,CD4_NK,CD4_MO,CD4_NEU,CD8_MO,CD8_NEU,NK_MO,NK_NEU	2		GSE60424		GSE115736		-
chr3:48600151:48600680	clu_10318	0.0985915	0.214286	0.212121	0.259259	0.238095	0.333333	0.233333	0.288136	0.120879	0.0588235	0.0833333	0.107143	0.208955	0.181818	0.241379	0.263158	0.0289855	0.039548	0	0.0258621	0	0.0277778	0	0.047619	UQCRC1	4.90703e-07	1.0089e-05	0.254375	Bcells_CD4,Bcells_MO,Bcells_NEU,CD4_CD8,CD4_NK,CD4_MO,CD4_NEU,CD8_MO,CD8_NEU,NK_MO,NK_NEU	2		GSE60424		GSE115736	5
chr3:48600567:48600680	clu_10318	0.464789	0.316327	0.454545	0.388889	0.404762	0.363636	0.333333	0.338983	0.505495	0.411765	0.483333	0.392857	0.432836	0.431818	0.344828	0.403509	0.543478	0.468927	0.535948	0.474138	0.478261	0.611111	0.5	0.404762	UQCRC1	4.90703e-07	1.0089e-05	0.145444	Bcells_CD4,Bcells_MO,Bcells_NEU,CD4_CD8,CD4_NK,CD4_MO,CD4_NEU,CD8_MO,CD8_NEU,NK_MO,NK_NEU	2		GSE60424		GSE115736		-
chr3:49674621:49675183	clu_10383	0.32	0.303571	0.344828	0.625	0.212121	0.333333	0.4	0.388889	0.361111	0.41791	0.326923	0.321429	0.323529	0.459459	0.5	0.481481	0.466667	0.509434	0.5	0.5	0.266667	0.421053	0.571429	0.363636	APEH	0.00154471	0.00302387	0.160439	Bcells_MO,CD4_MO,CD8_NK,CD8_MO	1		GSE60424				+				SE
chr3:49674621:49675694	clu_10383	0.2	0.214286	0.206897	0.15625	0.333333	0.296296	0.16	0.388889	0.291667	0.208955	0.153846	0.357143	0.205882	0.0810811	0.25	0	0.155556	0.0377358	0.0555556	0.0526316	0	0	0.285714	0.136364	APEH	0.00154471	0.00302387	0.21926	Bcells_MO,CD4_MO,CD8_NK,CD8_MO	1		GSE60424				+				skip_junction
chr3:49675309:49675694	clu_10383	0.48	0.482143	0.448276	0.21875	0.454545	0.37037	0.44	0.222222	0.347222	0.373134	0.519231	0.321429	0.470588	0.459459	0.25	0.518519	0.377778	0.45283	0.444444	0.447368	0.733333	0.578947	0.142857	0.5	APEH	0.00154471	0.00302387	0.0588207	Bcells_MO,CD4_MO,CD8_NK,CD8_MO	1		GSE60424				+				SE
chr3:50332154:50336760	clu_10427	0.163636	0.107692	0.0810811	0.25	0.189189	0.182692	0.225	0.170455	0.0666667	0.146341	0.0384615	0.176471	0.242188	0.172414	0.287671	0.310924	0.545455	0.272727	0.365854	0.363636	0.176471	0.136364	0	0.294118	RASSF1	7.14898e-05	0.00603331	0.279933	Bcells_CD4,Bcells_NK,Bcells_MO,CD4_CD8,CD4_NK,CD4_MO,CD8_MO,NK_MO	2		GSE60424		GSE115736	5	-	first_junction	AFE
chr3:50332154:50337173	clu_10427	0.181818	0.276923	0.243243	0.318182	0.459459	0.269231	0.05	0.306818	0.7	0.317073	0.615385	0.558824	0.1875	0.165517	0.123288	0.168067	0.0909091	0.121212	0	0.121212	0	0.0909091	0	0	RASSF1	7.14898e-05	0.00603331	0.464487	Bcells_CD4,Bcells_NK,Bcells_MO,CD4_CD8,CD4_NK,CD4_MO,CD8_MO,NK_MO	3		GSE60424	GSE107011	GSE115736	5	-	first_junction	AFE			A5SS
chr3:50332154:50337905	clu_10427	0.654545	0.615385	0.675676	0.431818	0.351351	0.548077	0.725	0.522727	0.233333	0.536585	0.346154	0.264706	0.570312	0.662069	0.589041	0.521008	0.363636	0.606061	0.634146	0.515152	0.823529	0.772727	1	0.705882	RASSF1	7.14898e-05	0.00603331	0.249161	Bcells_CD4,Bcells_NK,Bcells_MO,CD4_CD8,CD4_NK,CD4_MO,CD8_MO,NK_MO	3		GSE60424	GSE107011	GSE115736	6	-		AFE			A5SS
chr3:71299880:71305878	clu_10646	0.757143	0.617021	0.705882	1	0.769231	0.444444	1	0.5	0.522727	0.47619	0.46875	0.586207	0.2	0	0	0.25	0	0	0	0	0	0	0	0	FOXP1	0.0292224	1.36471e-07	0.256543	Bcells_CD4	2		GSE60424	GSE107011		3
chr3:71299880:71359150	clu_10646	0.242857	0.382979	0.294118	0	0.230769	0.555556	0	0.5	0.477273	0.52381	0.53125	0.413793	0.8	1	0	0.75	1	1	1	1	1	1	1	1	FOXP1	0.0292224	1.36471e-07	0.256543	Bcells_CD4	2		GSE60424	GSE107011		7	-
chr3:108047292:108049619	clu_10723	0.233161	0.235043	0.179104	0.247525	0.277372	0.237805	0.22449	0.285047	0.270408	0.197452	0.222222	0.254335	0.239631	0.184397	0.151515	0.232258	0.0958904	0.0434783	0.16129	0.0961538	0	0.0754717	0.0487805	0.0363636	CD47	9.30701e-15	5.38587e-18	0.216024	Bcells_CD8,Bcells_NK,Bcells_MO,Bcells_NEU,CD4_CD8,CD4_MO,CD4_NEU,CD8_NK,CD8_MO,CD8_NEU,NK_MO,NK_NEU,MO_NEU	2	GSE64655	GSE60424			5	-	last_junction			SE
chr3:108047292:108050578	clu_10723	0.0414508	0.0470085	0.0497512	0.039604	0.0364964	0.0853659	0.0612245	0.046729	0.0255102	0.0700637	0.0512821	0.0924855	0.0276498	0.120567	0.212121	0.154839	0.0684932	0.0869565	0.0806452	0.173077	0.125	0.0943396	0.121951	0.127273	CD47	9.30701e-15	5.38587e-18	0.0843406	Bcells_CD8,Bcells_NK,Bcells_MO,Bcells_NEU,CD4_CD8,CD4_MO,CD4_NEU,CD8_NK,CD8_MO,CD8_NEU,NK_MO,NK_NEU,MO_NEU	2	GSE64655	GSE60424				-	last_junction			SE
chr3:108047292:108051939	clu_10723	0.186528	0.136752	0.218905	0.143564	0.124088	0.097561	0.0918367	0.0654206	0.142857	0.254777	0.230769	0.0982659	0.142857	0.134752	0.19697	0.135484	0.575342	0.550725	0.419355	0.403846	0.696429	0.660377	0.634146	0.618182	CD47	9.30701e-15	5.38587e-18	0.557557	Bcells_CD8,Bcells_NK,Bcells_MO,Bcells_NEU,CD4_CD8,CD4_MO,CD4_NEU,CD8_NK,CD8_MO,CD8_NEU,NK_MO,NK_NEU,MO_NEU	2	GSE64655	GSE60424			5	-	last_junction			skip_junction
chr3:108049651:108050578	clu_10723	0.233161	0.239316	0.19403	0.237624	0.218978	0.231707	0.234694	0.252336	0.239796	0.165605	0.153846	0.231214	0.290323	0.219858	0.0909091	0.141935	0.0684932	0.057971	0.112903	0.0576923	0.0178571	0.0377358	0.0487805	0.0363636	CD47	9.30701e-15	5.38587e-18	0.199245	Bcells_CD8,Bcells_NK,Bcells_MO,Bcells_NEU,CD4_CD8,CD4_MO,CD4_NEU,CD8_NK,CD8_MO,CD8_NEU,NK_MO,NK_NEU,MO_NEU	2	GSE64655	GSE60424				-				SE
chr3:108050602:108051939	clu_10723	0.305699	0.34188	0.358209	0.331683	0.343066	0.347561	0.387755	0.350467	0.321429	0.312102	0.34188	0.323699	0.299539	0.340426	0.348485	0.335484	0.191781	0.26087	0.225806	0.269231	0.160714	0.132075	0.146341	0.181818	CD47	9.30701e-15	5.38587e-18	0.201975	Bcells_CD8,Bcells_NK,Bcells_MO,Bcells_NEU,CD4_CD8,CD4_MO,CD4_NEU,CD8_NK,CD8_MO,CD8_NEU,NK_MO,NK_NEU,MO_NEU	2	GSE64655	GSE60424			5	-				SE
chr3:134482931:134485320	clu_10962	0.333333	0.64	0.416667	0.384615	0.428571	0.5	0.375	0.7	0.5	0.3	0.684211	0.9	0.833333	0.625	0.555556	0.8	0.0909091	0.0952381	0.296296	0.222222	0.176471	0.195122	0.324324	0.310345	ANAPC13,CEP63	0.00762294	0.038539	0.419886	CD4_MO,CD4_NEU	2		GSE60424	GSE107011		8	-	first_junction	AFE
chr3:134482931:134485952	clu_10962	0.666667	0.36	0.583333	0.615385	0.571429	0.5	0.625	0.3	0.5	0.7	0.315789	0.1	0.166667	0.375	0.444444	0.2	0.909091	0.904762	0.703704	0.777778	0.823529	0.804878	0.675676	0.689655	ANAPC13,CEP63	0.00762294	0.038539	0.419886	CD4_MO,CD4_NEU	2		GSE60424	GSE107011		7	-	first_junction	AFE
chr3:136152738:136194395	clu_10972	0.121212	0.12	0.04	0.0491803	0.177419	0.0377358	0.147059	0.0638298	0.08	0.12	0.1	0.282609	0.0422535	0.0724638	0	0.0545455	0	0	0	0	0	0	0	0	MSL2	5.12566e-06	3.10192e-05	0.145652	Bcells_NEU,CD4_NK,CD4_NEU,CD8_NK,CD8_NEU,NK_NEU	1		GSE60424				-	only_junction
chr3:136152738:136194972	clu_10972	0.818182	0.84	0.92	0.852459	0.596774	0.90566	0.794118	0.829787	0.84	0.7	0.8	0.652174	0.915493	0.913043	0.947368	0.945455	1	1	1	1	1	1	1	1	MSL2	5.12566e-06	3.10192e-05	0.251957	Bcells_NEU,CD4_NK,CD4_NEU,CD8_NK,CD8_NEU,NK_NEU	1		GSE60424				-	only_junction
chr3:136152738:136197209	clu_10972	0.0606061	0.04	0.04	0.0983607	0.225806	0.0566038	0.0588235	0.106383	0.08	0.18	0.1	0.0652174	0.0422535	0.0144928	0.0526316	0	0	0	0	0	0	0	0	0	MSL2	5.12566e-06	3.10192e-05	0.111904	Bcells_NEU,CD4_NK,CD4_NEU,CD8_NK,CD8_NEU,NK_NEU	1		GSE60424				-	only_junction
chr3:146517167:146521544	clu_11038	0.461538	0.458333	0.142857	0.416667	0.352941	0.363636	0.7	0.3125	0.4	0.375	0.5	0.555556	0.333333	0.575	0.6	0.466667	0.316327	0.5	0.454545	0.464286	0.596899	0.576471	0.514151	0.591195	PLSCR1	0.000707611	0.00222913	0.19983	Bcells_NEU,MO_NEU	1		GSE60424				-
chr3:146517167:146525605	clu_11038	0.346154	0.291667	0.428571	0.333333	0.470588	0.181818	0.2	0.4375	0.24	0.0833333	0.285714	0.222222	0.185185	0.225	0	0.333333	0.265306	0.223684	0.121212	0.285714	0.139535	0.1	0.0754717	0.113208	PLSCR1	0.000707611	0.00222913	0.242878	Bcells_NEU,MO_NEU	1		GSE60424
chr3:146522053:146525605	clu_11038	0.192308	0.25	0.428571	0.25	0.176471	0.454545	0.1	0.25	0.36	0.541667	0.214286	0.222222	0.481481	0.2	0.4	0.2	0.418367	0.276316	0.424242	0.25	0.263566	0.323529	0.410377	0.295597	PLSCR1	0.000707611	0.00222913	0.0430478	Bcells_NEU,MO_NEU	1		GSE60424				-
chr3:146525647:146528614	clu_11039	0.230769	0.111111	0.0588235	0.142857	0.2	0.0833333	0	0.1	0.217391	0	0.444444	0	0.0869565	0.304348	0.0909091	0.25	0.300971	0.2	0.383178	0.194805	0.348837	0.31677	0.353211	0.298013	PLSCR1	5.33262e-07	2.09262e-09	0.146155	NK_MO,NK_NEU,MO_NEU	3	GSE64655	GSE60424	GSE107011			-				SE
chr3:146525647:146533470	clu_11039	0.769231	0.703704	0.882353	0.714286	0.75	0.75	1	0.8	0.391304	0.666667	0.555556	1	0.73913	0.478261	0.636364	0.666667	0.398058	0.516129	0.224299	0.493506	0.131783	0.204969	0.151376	0.258278	PLSCR1	5.33262e-07	2.09262e-09	0.443504	NK_MO,NK_NEU,MO_NEU	3	GSE64655	GSE60424	GSE107011		10	-				skip_junction
chr3:146528831:146533470	clu_11039	0	0.185185	0.0588235	0.142857	0.05	0.166667	0	0.1	0.391304	0.333333	0	0	0.173913	0.217391	0.272727	0.0833333	0.300971	0.283871	0.392523	0.311688	0.51938	0.478261	0.495413	0.443709	PLSCR1	5.33262e-07	2.09262e-09	0.297349	NK_MO,NK_NEU,MO_NEU	3	GSE64655	GSE60424	GSE107011		5	-				SE
chr3:149895560:149902072	clu_11053	0.608696	0.65625	0.705882	0.75	0.8	0.692308	0.625	0.916667	0.826087	0.857143	0.625	0.714286	1	0.75	0.5	0.833333	0.878788	0.947368	0.928571	0.825	0.946429	0.903704	0.884956	0.902256	RNF13	0.000373207	3.35292e-05	0.229129	Bcells_MO,Bcells_NEU,CD4_NEU	2		GSE60424	GSE107011		7	+					A5SS
chr3:149895570:149902072	clu_11053	0.391304	0.34375	0.294118	0.25	0.2	0.307692	0.375	0.0833333	0.173913	0.142857	0.375	0.285714	0	0.25	0.5	0.166667	0.121212	0.0526316	0.0714286	0.175	0.0535714	0.0962963	0.115044	0.0977444	RNF13	0.000373207	3.35292e-05	0.229129	Bcells_MO,Bcells_NEU,CD4_NEU	2		GSE60424	GSE107011		5	+					A5SS
chr3:150603499:150618709	clu_11060	0.102941	0.154545	0.327273	0.213483	0.214286	0.229167	0.177778	0.144231	0.186813	0.106667	0.214286	0.246154	0.0681818	0.1875	0.0952381	0.0879121	0.101266	0.00943396	0.0561798	0.0416667	0.0679612	0.0543478	0.0344828	0.0438596	SELENOT	1.56664e-07	6.85207e-10	0.149398	Bcells_MO,Bcells_NEU,CD4_MO,CD4_NEU,CD8_MO,CD8_NEU,NK_MO,NK_NEU	1		GSE60424
chr3:150603499:150622385	clu_11060	0.647059	0.554545	0.436364	0.505618	0.589286	0.520833	0.577778	0.653846	0.615385	0.613333	0.666667	0.523077	0.670455	0.585938	0.714286	0.615385	0.835443	0.933962	0.865169	0.895833	0.883495	0.923913	0.942529	0.912281	SELENOT	1.56664e-07	6.85207e-10	0.379658	Bcells_MO,Bcells_NEU,CD4_MO,CD4_NEU,CD8_MO,CD8_NEU,NK_MO,NK_NEU	1		GSE60424				+	first_junction
chr3:150618928:150622385	clu_11060	0.25	0.290909	0.236364	0.280899	0.196429	0.25	0.244444	0.201923	0.197802	0.28	0.119048	0.230769	0.261364	0.226562	0.190476	0.296703	0.0632911	0.0566038	0.0786517	0.0625	0.0485437	0.0217391	0.0229885	0.0438596	SELENOT	1.56664e-07	6.85207e-10	0.23026	Bcells_MO,Bcells_NEU,CD4_MO,CD4_NEU,CD8_MO,CD8_NEU,NK_MO,NK_NEU	1		GSE60424
chr3:158814067:158818661	clu_11090	0.227273	0.269231	0.263158	0.333333	0.235294	0.333333	0.272727	0.238095	0.277778	0.142857	0.142857	0.5	0.0769231	0	0.111111	0.2	0.107438	0.125	0.0638298	0.102273	0	0.0357143	0	0	MFSD1	0.000100256	1.22255e-05	0.26432	Bcells_MO,Bcells_NEU,MO_NEU	1		GSE60424
chr3:158814067:158819649	clu_11090	0.772727	0.730769	0.736842	0.666667	0.764706	0.666667	0.727273	0.761905	0.722222	0.857143	0.857143	0.5	0.923077	1	0.888889	0.8	0.892562	0.875	0.93617	0.897727	1	0.964286	1	1	MFSD1	0.000100256	1.22255e-05	0.26432	Bcells_MO,Bcells_NEU,MO_NEU	1		GSE60424				+
chr3:158821653:158821984	clu_11091	0.294118	0.283582	0.282609	0.333333	0.36	0.157895	0.5	0.153846	0.404255	0.25	0.3125	0.384615	0.428571	0.375	0.375	0.166667	0.405063	0.41784	0.400794	0.421348	0.333333	0.314815	0.40625	0.528736	MFSD1	3.25069e-06	1.21272e-06	0.112851	Bcells_MO,Bcells_NEU,CD4_MO,CD4_NEU	1		GSE60424				+				SE
chr3:158821653:158823428	clu_11091	0.264706	0.358209	0.23913	0.444444	0.32	0.421053	0.25	0.538462	0.297872	0.321429	0.375	0.538462	0.178571	0.3125	0.25	0.333333	0.105485	0.107981	0.0992063	0.134831	0.153846	0.0925926	0.09375	0.137931	MFSD1	3.25069e-06	1.21272e-06	0.271315	Bcells_MO,Bcells_NEU,CD4_MO,CD4_NEU	1		GSE60424				+				skip_junction
chr3:158822140:158823428	clu_11091	0.441176	0.358209	0.478261	0.222222	0.32	0.421053	0.25	0.307692	0.297872	0.428571	0.3125	0.0769231	0.392857	0.3125	0.375	0.5	0.489451	0.474178	0.5	0.44382	0.512821	0.592593	0.5	0.333333	MFSD1	3.25069e-06	1.21272e-06	0.20572	Bcells_MO,Bcells_NEU,CD4_MO,CD4_NEU	1		GSE60424				+				SE
chr3:167697126:167697851	clu_11109	0.233333	0.348837	0.162162	0.272727	0.352941	0.3	0.0555556	0.433333	0.153846	0.2	0.105263	0.142857	0.137931	0.190476	0.142857	0.25	0.333333	0.368421	0.1	0.214286	0	0	0.027027	0.121212	PDCD10	0.0112446	0.0138112	0.248398	Bcells_NEU,CD4_NEU,CD8_NEU,NK_NEU	1		GSE60424				-
chr3:167697126:167704842	clu_11109	0.766667	0.651163	0.837838	0.727273	0.647059	0.7	0.944444	0.566667	0.846154	0.8	0.894737	0.857143	0.862069	0.809524	0.857143	0.75	0.666667	0.631579	0.9	0.785714	1	1	0.972973	0.878788	PDCD10	0.0112446	0.0138112	0.248398	Bcells_NEU,CD4_NEU,CD8_NEU,NK_NEU	1		GSE60424				-
chr3:186787882:186788310	clu_11240	0.407569	0.404372	0.378523	0.406739	0.344118	0.39547	0.382114	0.379932	0.320888	0.373223	0.34396	0.399481	0.407547	0.455769	0.412281	0.4	0.338667	0.322674	0.390476	0.349206	0.205128	0.296296	0.214286	0.252747	EIF4A2	2.80179e-06	0.000436067	0.176785	Bcells_CD4,Bcells_MO,Bcells_NEU,CD4_CD8,CD4_NK,CD4_MO,CD4_NEU,CD8_MO,CD8_NEU,NK_MO,NK_NEU,MO_NEU	1		GSE60424
chr3:186787882:186789125	clu_11240	0.213974	0.195811	0.234899	0.115523	0.276471	0.195122	0.223577	0.155581	0.350151	0.277251	0.338926	0.224384	0.166038	0.132692	0.245614	0.116832	0.288	0.331395	0.231746	0.228571	0.487179	0.382716	0.589286	0.351648	EIF4A2	2.80179e-06	0.000436067	0.287413	Bcells_CD4,Bcells_MO,Bcells_NEU,CD4_CD8,CD4_NK,CD4_MO,CD4_NEU,CD8_MO,CD8_NEU,NK_MO,NK_NEU,MO_NEU	1		GSE60424				+	last_junction
chr3:186788416:186789125	clu_11240	0.104803	0.0765027	0.0697987	0.0914561	0.0823529	0.0783972	0.0691057	0.0732807	0.0887992	0.0734597	0.045302	0.0648508	0.103774	0.0846154	0.0570175	0.114851	0.122667	0.116279	0.133333	0.107937	0.0512821	0.0864198	0.0535714	0.0769231	EIF4A2	2.80179e-06	0.000436067	0.0530048	Bcells_CD4,Bcells_MO,Bcells_NEU,CD4_CD8,CD4_NK,CD4_MO,CD4_NEU,CD8_MO,CD8_NEU,NK_MO,NK_NEU,MO_NEU	1		GSE60424
chr3:186788420:186789125	clu_11240	0.273654	0.323315	0.316779	0.386282	0.297059	0.33101	0.325203	0.391206	0.240161	0.276066	0.271812	0.311284	0.322642	0.326923	0.285088	0.368317	0.250667	0.229651	0.244444	0.314286	0.25641	0.234568	0.142857	0.318681	EIF4A2	2.80179e-06	0.000436067	0.0979906	Bcells_CD4,Bcells_MO,Bcells_NEU,CD4_CD8,CD4_NK,CD4_MO,CD4_NEU,CD8_MO,CD8_NEU,NK_MO,NK_NEU,MO_NEU	1		GSE60424
chr3:186963926:187038742	clu_11244	0.577465	0.579439	0.409639	0.564516	0.470588	0.7	0.823529	0.782609	0.396825	0.688889	0.565217	0.722222	0.965517	1	1	1	1	1	1	1	1	1	1	1	ST6GAL1	2.211e-08	1.01317e-06	0.458615	Bcells_CD4,Bcells_CD8,Bcells_NK,CD4_NK,CD8_NK	3	GSE64655	GSE60424	GSE107011		7	+
chr3:186996673:187038742	clu_11244	0.422535	0.392523	0.554217	0.387097	0	0	0	0	0	0	0	0	0	0	0	0	0	0	0	0	0	0	0	0	ST6GAL1	2.211e-08	1.01317e-06	0.439093	Bcells_CD4,Bcells_CD8,Bcells_NK,CD4_NK,CD8_NK	3	GSE64655	GSE60424	GSE107011		2
chr3:187025517:187038742	clu_11244	0	0.0280374	0.0361446	0.0483871	0.529412	0.3	0.176471	0.217391	0.603175	0.311111	0.434783	0.277778	0.0344828	0	0	0	0	0	0	0	0	0	0	0	ST6GAL1	2.211e-08	1.01317e-06	0.398091	Bcells_CD4,Bcells_CD8,Bcells_NK,CD4_NK,CD8_NK	3	GSE64655	GSE60424	GSE107011		5
chr3:187734907:187736090	clu_11251	0	0	0	0	0.5	0	0	0.166667	0.25	0.333333	0	0	0.133333	0	0.5	0.181818	0.0616438	0.021978	0.0824742	0.0707071	0.447205	0.422535	0.4	0.41129	BCL6	6.72391e-08	0.00196967	0.420258	Bcells_MO,Bcells_NEU,MO_NEU	3	GSE64655	GSE60424		GSE115736	5	-	first_junction	AFE
chr3:187734907:187745410	clu_11251	1	1	1	1	0.5	1	1	0.833333	0.75	0.666667	1	1	0.866667	1	0.5	0.818182	0.938356	0.978022	0.917526	0.929293	0.552795	0.577465	0.6	0.58871	BCL6	6.72391e-08	0.00196967	0.420258	Bcells_MO,Bcells_NEU,MO_NEU	3	GSE64655	GSE60424		GSE115736	9	-	first_junction	AFE
chr3:195868709:195869497	clu_11279	0.245283	0.21978	0.196078	0.315789	0.14	0.212766	0.0967742	0.257143	0.102564	0.106383	0.15625	0.14	0.409091	0.318182	0.153846	0.4	0.408163	0.372093	0.307692	0.378378	0.369565	0.489362	0.36	0.513514	TNK2	0.00035155	0.00153811	0.306811	Bcells_CD4,Bcells_MO,Bcells_NEU,CD4_NK,CD4_MO,CD4_NEU,CD8_NK,CD8_MO,CD8_NEU	2		GSE60424		GSE115736	4	-
chr3:195868709:195870114	clu_11279	0.754717	0.78022	0.803922	0.684211	0.86	0.787234	0.903226	0.742857	0.897436	0.893617	0.84375	0.86	0.590909	0.681818	0.846154	0.6	0.591837	0.627907	0.692308	0.621622	0.630435	0.510638	0.64	0.486486	TNK2	0.00035155	0.00153811	0.306811	Bcells_CD4,Bcells_MO,Bcells_NEU,CD4_NK,CD4_MO,CD4_NEU,CD8_NK,CD8_MO,CD8_NEU	2		GSE60424		GSE115736	10	-
chr3:195885033:195885413	clu_11283	0.24359	0.296703	0.270833	0.1875	0.142857	0.214286	0.217391	0.0754717	0.133333	0.172414	0.215686	0.0895522	0.181818	0.117647	0.15	0.24	0.0833333	0.133333	0.0588235	0.0857143	0.0545455	0.0847458	0.03125	0.0243902	TNK2	3.74942e-05	8.84443e-07	0.200924	Bcells_CD4,Bcells_MO,Bcells_NEU,CD4_NEU,CD8_MO,CD8_NEU,NK_MO,NK_NEU	2	GSE64655	GSE60424			5	-	first_junction			SE
chr3:195885033:195886977	clu_11283	0.615385	0.527473	0.5625	0.6875	0.714286	0.553571	0.565217	0.773585	0.716667	0.643678	0.666667	0.791045	0.651515	0.705882	0.65	0.54	0.770833	0.777778	0.823529	0.828571	0.872727	0.813559	0.9375	0.95122	TNK2	3.74942e-05	8.84443e-07	0.295537	Bcells_CD4,Bcells_MO,Bcells_NEU,CD4_NEU,CD8_MO,CD8_NEU,NK_MO,NK_NEU	2	GSE64655	GSE60424			7	-				skip_junction
chr3:195885543:195886977	clu_11283	0.141026	0.175824	0.166667	0.125	0.142857	0.232143	0.217391	0.150943	0.15	0.183908	0.117647	0.119403	0.166667	0.176471	0.2	0.22	0.145833	0.0888889	0.117647	0.0857143	0.0727273	0.101695	0.03125	0.0243902	TNK2	3.74942e-05	8.84443e-07	0.133269	Bcells_CD4,Bcells_MO,Bcells_NEU,CD4_NEU,CD8_MO,CD8_NEU,NK_MO,NK_NEU	2	GSE64655	GSE60424				-				SE
chr5:37052566:37057186	clu_11481	0.193548	0.282609	0.333333	0.15625	0.277778	0.235294	0.294118	0.323529	0.25	0.327586	0.482759	0.483871	0.481481	0.172414	0.176471	0.288889	0.352941	0.571429	0.571429	0.294118	0.322034	0.303571	0.25974	0.301587	NIPBL	6.71505e-07	0.000192965	0.0893207	Bcells_NEU,CD4_NEU,CD8_NEU,NK_NEU	1		GSE60424				+
chr5:37052566:37060844	clu_11481	0.225806	0.282609	0.222222	0.21875	0.305556	0.176471	0.294118	0.294118	0.208333	0.172414	0.103448	0.193548	0.259259	0.344828	0.294118	0.333333	0.294118	0.0714286	0.047619	0.352941	0.0847458	0.125	0.0649351	0.142857	NIPBL	6.71505e-07	0.000192965	0.2035	Bcells_NEU,CD4_NEU,CD8_NEU,NK_NEU	1		GSE60424				+	last_junction
chr5:37057332:37058891	clu_11481	0.258065	0.130435	0.177778	0.125	0.111111	0.0882353	0.117647	0.0294118	0.145833	0.0862069	0.172414	0.225806	0.185185	0.103448	0.294118	0.0888889	0.117647	0.142857	0.190476	0.0588235	0.237288	0.321429	0.337662	0.31746	NIPBL	6.71505e-07	0.000192965	0.216859	Bcells_NEU,CD4_NEU,CD8_NEU,NK_NEU	1		GSE60424				+
chr5:37057332:37060844	clu_11481	0.129032	0.130435	0.177778	0.375	0.111111	0.382353	0.117647	0.176471	0.208333	0.241379	0.137931	0	0.037037	0.206897	0.0588235	0.2	0.117647	0.142857	0.142857	0.176471	0.0169492	0.0714286	0.012987	0.015873	NIPBL	6.71505e-07	0.000192965	0.173752	Bcells_NEU,CD4_NEU,CD8_NEU,NK_NEU	1		GSE60424
chr5:37059165:37060844	clu_11481	0.193548	0.173913	0.0888889	0.125	0.194444	0.117647	0.176471	0.176471	0.1875	0.172414	0.103448	0.0967742	0.037037	0.172414	0.176471	0.0888889	0.117647	0.0714286	0.047619	0.117647	0.338983	0.178571	0.324675	0.222222	NIPBL	6.71505e-07	0.000192965	0.14741	Bcells_NEU,CD4_NEU,CD8_NEU,NK_NEU	1		GSE60424				+
chr5:38947441:38949356	clu_11493	0.166667	0.40625	0.5	0.26087	0.4	0.285714	0.2	0.333333	0.15625	0.4375	0.409091	0.210526	0.2	0.208333	0.235294	0.2	0.0909091	0.2	0.166667	0	0.15	0.08	0.230769	0.166667	RICTOR	0.0229929	0.00184598	0.176588	Bcells_NEU,CD4_NEU,CD8_NEU	1		GSE60424				-				SE
chr5:38947441:38949712	clu_11493	0.5	0.4375	0.3125	0.478261	0.35	0.571429	0.533333	0.333333	0.40625	0.375	0.363636	0.421053	0.533333	0.625	0.470588	0.6	0.727273	0.4	0.333333	0.5	0.625	0.7	0.634615	0.592593	RICTOR	0.0229929	0.00184598	0.246567	Bcells_NEU,CD4_NEU,CD8_NEU	1		GSE60424				-				skip_junction
chr5:38949427:38949712	clu_11493	0.333333	0.15625	0.1875	0.26087	0.25	0.142857	0.266667	0.333333	0.4375	0.1875	0.227273	0.368421	0.266667	0.166667	0.294118	0.2	0.181818	0.4	0.5	0.5	0.225	0.22	0.134615	0.240741	RICTOR	0.0229929	0.00184598	0.100084	Bcells_NEU,CD4_NEU,CD8_NEU	1		GSE60424				-				SE
chr5:39124278:39125972	clu_11498	0	0	0	0	0.036036	0.038835	0.0151515	0.0202703	0.0538117	0.0456853	0.00714286	0.0350877	0.0277778	0	0	0	0	0.00483092	0.00378788	0.00510204	0.0160643	0.00914077	0.015083	0.00670017	FYB1	4.08502e-15	1.31738e-11	0.0320017	CD4_NK,CD4_MO,CD4_NEU,CD8_NK,CD8_MO,CD8_NEU,NK_MO,NK_NEU,MO_NEU	1		GSE60424				-				SE
chr5:39124278:39125998	clu_11498	0	0	0	0	0.234234	0.174757	0.19697	0.209459	0.192825	0.213198	0.214286	0.19883	0.388889	0.267606	0.294118	0.377358	0.45641	0.463768	0.469697	0.443878	0.405622	0.440585	0.429864	0.375209	FYB1	4.08502e-15	1.31738e-11	0.254583	CD4_NK,CD4_MO,CD4_NEU,CD8_NK,CD8_MO,CD8_NEU,NK_MO,NK_NEU,MO_NEU	4	GSE64655	GSE60424	GSE107011	GSE115736	5	-				SE
chr5:39124278:39127741	clu_11498	0	0	0	0	0.405405	0.504854	0.5	0.405405	0.502242	0.35533	0.55	0.461988	0.305556	0.295775	0.235294	0.301887	0.00512821	0.0144928	0.00757576	0.0306122	0.0702811	0.0676417	0.0467572	0.117253	FYB1	4.08502e-15	1.31738e-11	0.452938	CD4_NK,CD4_MO,CD4_NEU,CD8_NK,CD8_MO,CD8_NEU,NK_MO,NK_NEU,MO_NEU	4	GSE64655	GSE60424	GSE107011	GSE115736	5	-				skip_junction
chr5:39126135:39127741	clu_11498	0	0	0	0	0.324324	0.281553	0.287879	0.364865	0.251121	0.385787	0.228571	0.304094	0.277778	0.43662	0.470588	0.320755	0.538462	0.516908	0.518939	0.520408	0.508032	0.482633	0.508296	0.500838	FYB1	4.08502e-15	1.31738e-11	0.231286	CD4_NK,CD4_MO,CD4_NEU,CD8_NK,CD8_MO,CD8_NEU,NK_MO,NK_NEU,MO_NEU	4	GSE64655	GSE60424	GSE107011	GSE115736	4	-				SE
chr5:39202987:39208864	clu_11504	0	0	0	0	0.0769231	0	0	0.037037	0	0	0	0	0.0909091	0.0714286	0	0	0.0392157	0.0192308	0.0147059	0.025	0.056338	0.0838323	0.0255102	0.0678733	FYB1	1.01399e-07	2.73488e-19	0.0298984	CD8_NK,CD8_MO,CD8_NEU,NK_MO,NK_NEU	2		GSE60424	GSE107011			-
chr5:39202987:39212678	clu_11504	0	0	0	0	0	0.04	0	0.111111	0.153846	0.166667	0	0.166667	0.0454545	0	0.0769231	0.1	0.176471	0	0.102941	0.05	0.0422535	0.101796	0.112245	0.0678733	FYB1	1.01399e-07	2.73488e-19	0.0445752	CD8_NK,CD8_MO,CD8_NEU,NK_MO,NK_NEU	3	GSE64655	GSE60424	GSE107011			-
chr5:39202987:39217637	clu_11504	0	0	0	0	0.846154	0.32	0.714286	0.481481	0.769231	0.416667	1	0.833333	0	0	0	0	0	0	0	0	0	0	0	0	FYB1	1.01399e-07	2.73488e-19	0.59048	CD8_NK,CD8_MO,CD8_NEU,NK_MO,NK_NEU	3	GSE64655	GSE60424	GSE107011		5	-	first_junction	AFE
chr5:39202987:39219443	clu_11504	0	0	0	0	0	0	0	0	0	0	0	0	0	0.25	0	0	0.72549	0.961538	0.705882	0.775	0.887324	0.712575	0.75	0.823529	FYB1	1.01399e-07	2.73488e-19	0.793357	CD8_NK,CD8_MO,CD8_NEU,NK_MO,NK_NEU	3	GSE64655	GSE60424	GSE107011		1	-	first_junction	AFE
chr5:39202987:39270569	clu_11504	0	0	0	0	0.0769231	0.64	0.285714	0.37037	0.0769231	0.416667	0	0	0.863636	0.678571	0.923077	0.9	0.0588235	0	0.0735294	0.1	0	0.011976	0.0204082	0.00904977	FYB1	1.01399e-07	2.73488e-19	0.830963	CD8_NK,CD8_MO,CD8_NEU,NK_MO,NK_NEU	3	GSE64655	GSE60424	GSE107011		8	-	first_junction	AFE
chr5:39213017:39219443	clu_11504	0	0	0	0	0	0	0	0	0	0	0	0	0	0	0	0	0	0.0192308	0.102941	0.05	0.0140845	0.0898204	0.0918367	0.0316742	FYB1	1.01399e-07	2.73488e-19	0.056854	CD8_NK,CD8_MO,CD8_NEU,NK_MO,NK_NEU	3	GSE64655	GSE60424	GSE107011			-	first_junction
chr5:55947589:55948898	clu_11569	0	0.5	0.5	0	0.21875	0.3	0.26087	0.309524	0.268041	0.25	0.212121	0.183099	0	0.333333	0	0	0.130435	0.0714286	0	0	0	0	0.222222	0.666667	IL6ST	4.60627e-05	0.000737906	0.22182	CD4_MO,CD8_MO	1		GSE60424
chr5:55947589:55951464	clu_11569	0.5	0.5	0.25	0.5	0.375	0.35	0.434783	0.309524	0.42268	0.375	0.515152	0.43662	0.8	0.666667	1	0	0.652174	0.642857	0.916667	1	0.25	1	0.666667	0	IL6ST	4.60627e-05	0.000737906	0.435598	CD4_MO,CD8_MO	1		GSE60424				-
chr5:55948982:55951464	clu_11569	0.5	0	0.25	0.5	0.40625	0.35	0.304348	0.380952	0.309278	0.375	0.272727	0.380282	0.2	0	0	1	0.217391	0.285714	0.0833333	0	0.75	0	0.111111	0.333333	IL6ST	4.60627e-05	0.000737906	0.213778	CD4_MO,CD8_MO	1		GSE60424				-
chr5:57247215:57249409	clu_11588	0.774194	0.819672	0.871795	0.928571	0.774194	0.828571	0.714286	0.689655	0.738462	0.928571	0.864865	0.954545	0.833333	0.888889	0.9	0.92	0.777778	0.8	1	1	0.948718	0.97619	0.931034	1	GPBP1	0.00173874	0.0146672	0.212309	Bcells_NEU,CD8_NEU	1		GSE60424				+					A3SS
chr5:57247215:57249454	clu_11588	0.225806	0.180328	0.128205	0.0714286	0.225806	0.171429	0.285714	0.310345	0.261538	0.0714286	0.135135	0.0454545	0.166667	0.111111	0.1	0.08	0.222222	0.2	0	0	0.0512821	0.0238095	0.0689655	0	GPBP1	0.00173874	0.0146672	0.212309	Bcells_NEU,CD8_NEU	1		GSE60424				+					A3SS
chr5:66054951:66072169	clu_11627	0.111111	0.135802	0.0983607	0.153846	0.0952381	0.0921053	0.121951	0.189189	0.112245	0.0307692	0.0892857	0.23913	0.105263	0.0892857	0.0434783	0.0188679	0.1875	0.128205	0.117647	0.105263	0.0666667	0.113924	0.0338983	0.147059	ERBIN	0.000317247	8.07405e-06	0.0704301	Bcells_NK,Bcells_MO,Bcells_NEU,CD4_NK,CD4_MO,CD8_NK,CD8_MO,CD8_NEU,NK_MO,MO_NEU	2		GSE60424		GSE115736		+
chr5:66054951:66075024	clu_11627	0.203704	0.160494	0.344262	0.173077	0.190476	0.289474	0.219512	0.108108	0.22449	0.353846	0.267857	0.195652	0.197368	0.178571	0.304348	0.0566038	0.125	0.102564	0.137255	0.0526316	0.244444	0.21519	0.279661	0.196078	ERBIN	0.000317247	8.07405e-06	0.156099	Bcells_NK,Bcells_MO,Bcells_NEU,CD4_NK,CD4_MO,CD8_NK,CD8_MO,CD8_NEU,NK_MO,MO_NEU	4	GSE64655	GSE60424	GSE107011	GSE115736		+				SE
chr5:66054951:66076316	clu_11627	0.148148	0.111111	0.0819672	0.0769231	0.142857	0.118421	0.121951	0.0945946	0.255102	0.184615	0.160714	0.130435	0.315789	0.285714	0.347826	0.377358	0.25	0.384615	0.411765	0.289474	0.322222	0.265823	0.313559	0.294118	ERBIN	0.000317247	8.07405e-06	0.229426	Bcells_NK,Bcells_MO,Bcells_NEU,CD4_NK,CD4_MO,CD8_NK,CD8_MO,CD8_NEU,NK_MO,MO_NEU	4	GSE64655	GSE60424	GSE107011	GSE115736	5	+				skip_junction
chr5:66072291:66075024	clu_11627	0.12963	0.0987654	0.0983607	0.211538	0.047619	0.0921053	0.219512	0.202703	0.0714286	0.0923077	0.0892857	0.0434783	0.105263	0.0357143	0	0.132075	0.145833	0.153846	0.0980392	0.210526	0.0888889	0.0886076	0.0423729	0.0392157	ERBIN	0.000317247	8.07405e-06	0.08729	Bcells_NK,Bcells_MO,Bcells_NEU,CD4_NK,CD4_MO,CD8_NK,CD8_MO,CD8_NEU,NK_MO,MO_NEU	2		GSE60424		GSE115736		+
chr5:66075230:66076316	clu_11627	0.407407	0.493827	0.377049	0.384615	0.52381	0.407895	0.317073	0.405405	0.336735	0.338462	0.392857	0.391304	0.276316	0.410714	0.304348	0.415094	0.291667	0.230769	0.235294	0.342105	0.277778	0.316456	0.330508	0.323529	ERBIN	0.000317247	8.07405e-06	0.140766	Bcells_NK,Bcells_MO,Bcells_NEU,CD4_NK,CD4_MO,CD8_NK,CD8_MO,CD8_NEU,NK_MO,MO_NEU	4	GSE64655	GSE60424	GSE107011	GSE115736		+				SE
chr5:119456368:119471636	clu_11921	0.1875	0.263158	0.05	0.387097	0.125	0.333333	0.4	0.166667	0.05	0.117647	0.25	0	0.117647	0.181818	0	0.307692	0.0512821	0.0909091	0.0487805	0.0714286	0	0	0	0	HSD17B4	8.77597e-05	0.00143783	0.156339	Bcells_MO	1		GSE60424				+				SE
chr5:119456368:119473908	clu_11921	0.59375	0.263158	0.5	0.225806	0.375	0.5	0.6	0.333333	0.5	0.352941	0.75	0.857143	0.588235	0.272727	1	0.461538	0.74359	0.818182	0.878049	0.821429	0	1	1	0.666667	HSD17B4	8.77597e-05	0.00143783	0.419634	Bcells_MO	1		GSE60424				+				skip_junction
chr5:119471700:119473908	clu_11921	0.21875	0.473684	0.45	0.387097	0.5	0.166667	0	0.5	0.45	0.529412	0	0.142857	0.294118	0.545455	0	0.230769	0.205128	0.0909091	0.0731707	0.107143	0	0	0	0.333333	HSD17B4	8.77597e-05	0.00143783	0.263295	Bcells_MO	1		GSE60424				+				SE
chr5:119509244:119509430	clu_11922	0.0285714	0.265306	0.21875	0.387097	0.111111	0.181818	0.333333	0.4	0.166667	0.25	0.3	0.642857	0	0.277778	0	0.153846	0	0.0882353	0.0784314	0.125	0	0	0	0	HSD17B4	0.0129956	0.00361707	0.152014	Bcells_MO	1		GSE60424
chr5:119509244:119514981	clu_11922	0.771429	0.469388	0.78125	0.290323	0.777778	0.272727	0.444444	0.333333	0.777778	0.65	0.7	0.285714	1	0.388889	1	0.692308	0.96875	0.823529	0.901961	0.8125	1	1	1	0.933333	HSD17B4	0.0129956	0.00361707	0.298588	Bcells_MO	1		GSE60424				+
chr5:119509494:119514981	clu_11922	0.2	0.265306	0	0.322581	0.111111	0.545455	0.222222	0.266667	0.0555556	0.1	0	0.0714286	0	0.333333	0	0.153846	0.03125	0.0882353	0.0196078	0.0625	0	0	0	0.0666667	HSD17B4	0.0129956	0.00361707	0.146573	Bcells_MO	1		GSE60424
chr5:119529980:119531266	clu_11923	0.333333	0.42	0.205128	0.333333	0.285714	0.384615	0.230769	0.6	0.25	0.368421	0.428571	0.333333	0.5	0.375	0.272727	0.448276	0.428571	0.403846	0.514706	0.513889	0.571429	0.444444	0	0	HSD17B4	2.59457e-07	6.13536e-07	0.142304	Bcells_MO,NK_MO	1		GSE60424				+
chr5:119529980:119536423	clu_11923	0.366667	0.32	0.589744	0.566667	0.357143	0.538462	0.461538	0.4	0.472222	0.368421	0.285714	0.333333	0.166667	0.25	0.454545	0.37931	0.0178571	0.0769231	0.0147059	0.0277778	0	0.111111	0	0.333333	HSD17B4	2.59457e-07	6.13536e-07	0.426453	Bcells_MO,NK_MO	1		GSE60424
chr5:119531404:119536423	clu_11923	0.3	0.26	0.205128	0.1	0.357143	0.0769231	0.307692	0	0.277778	0.263158	0.285714	0.333333	0.333333	0.375	0.272727	0.172414	0.553571	0.519231	0.470588	0.458333	0.428571	0.444444	1	0.666667	HSD17B4	2.59457e-07	6.13536e-07	0.284149	Bcells_MO,NK_MO	1		GSE60424				+
chr5:126811898:126815170	clu_11938	0.1	0.263158	0.272727	0.142857	0.142857	0.166667	0.25	0.222222	0.0625	0.0625	0.307692	0.0909091	0.116279	0.0862069	0.333333	0.155556	0.075	0.0833333	0.0487805	0	0.0377358	0.133333	0.092437	0.127907	LMNB1	0.000845666	0.0206208	0.121065	NK_MO,MO_NEU	2		GSE60424		GSE115736		+				SE
chr5:126811898:126818922	clu_11938	0.5	0.578947	0.636364	0.714286	0.428571	0.75	0.75	0.777778	0.6875	0.625	0.384615	0.590909	0.651163	0.672414	0.583333	0.711111	0.875	0.875	0.902439	0.952381	0.849057	0.722222	0.823529	0.709302	LMNB1	0.000845666	0.0206208	0.2467	NK_MO,MO_NEU	3		GSE60424	GSE107011	GSE115736	7	+				skip_junction
chr5:126815247:126818922	clu_11938	0.4	0.157895	0.0909091	0.142857	0.428571	0.0833333	0	0	0.25	0.3125	0.307692	0.318182	0.232558	0.241379	0.0833333	0.133333	0.05	0.0416667	0.0487805	0.047619	0.113208	0.144444	0.0840336	0.162791	LMNB1	0.000845666	0.0206208	0.125634	NK_MO,MO_NEU	3		GSE60424	GSE107011	GSE115736		+				SE
chr5:131391108:131391829	clu_11946	0.476923	0.336207	0.45	0.370787	0.381295	0.346667	0.446602	0.240566	0.41704	0.388626	0.382609	0.372263	0.536082	0.37069	0.469388	0.454545	0.52381	0.483871	0.525	0.4	0.75	0.66129	0.743243	0.670213	CDC42SE2	1.84451e-05	9.54882e-05	0.352404	Bcells_NEU,CD4_NEU,CD8_NEU,NK_NEU,MO_NEU	1		GSE60424				+	last_junction				A3SS
chr5:131391108:131391918	clu_11946	0.523077	0.663793	0.55	0.629213	0.618705	0.653333	0.553398	0.759434	0.58296	0.611374	0.617391	0.627737	0.463918	0.62931	0.530612	0.545455	0.47619	0.516129	0.475	0.6	0.25	0.33871	0.256757	0.329787	CDC42SE2	1.84451e-05	9.54882e-05	0.352404	Bcells_NEU,CD4_NEU,CD8_NEU,NK_NEU,MO_NEU	1		GSE60424				+	last_junction				A3SS
chr5:133101878:133103865	clu_11983	0.641509	0.882353	0.722222	0.702703	1	1	1	1	1	1	1	1	1	1	1	1	1	1	1	1	1	1	1	1	HSPA4	7.75979e-05	5.69939e-06	0.262803	Bcells_CD4,Bcells_MO	1		GSE60424				+
chr5:133103553:133103865	clu_11983	0.358491	0.117647	0.277778	0.297297	0	0	0	0	0	0	0	0	0	0	0	0	0	0	0	0	0	0	0	0	HSPA4	7.75979e-05	5.69939e-06	0.262803	Bcells_CD4,Bcells_MO	1		GSE60424
chr5:134199204:134200335	clu_11997	0.271605	0.382979	0.314286	0.180952	0.418919	0.347826	0.289474	0.274194	0.383929	0.335821	0.396825	0.3	0.385965	0.403846	0.349206	0.455285	0.351145	0.236641	0.3125	0.231343	0.450382	0.4375	0.504673	0.48062	PPP2CA	5.71488e-06	0.0240417	0.185386	Bcells_NEU,CD4_MO,CD4_NEU,CD8_NEU,NK_MO,NK_NEU,MO_NEU	1		GSE60424				-
chr5:134199204:134200985	clu_11997	0.45679	0.312057	0.5	0.533333	0.310811	0.347826	0.473684	0.494624	0.294643	0.395522	0.285714	0.441667	0.324561	0.346154	0.31746	0.349593	0.465649	0.541985	0.398438	0.559701	0.21374	0.21875	0.121495	0.217054	PPP2CA	5.71488e-06	0.0240417	0.298683	Bcells_NEU,CD4_MO,CD4_NEU,CD8_NEU,NK_MO,NK_NEU,MO_NEU	1		GSE60424
chr5:134200496:134200985	clu_11997	0.271605	0.304965	0.185714	0.285714	0.27027	0.304348	0.236842	0.231183	0.321429	0.268657	0.31746	0.258333	0.289474	0.25	0.333333	0.195122	0.183206	0.221374	0.289062	0.208955	0.335878	0.34375	0.373832	0.302326	PPP2CA	5.71488e-06	0.0240417	0.113297	Bcells_NEU,CD4_MO,CD4_NEU,CD8_NEU,NK_MO,NK_NEU,MO_NEU	1		GSE60424				-
chr5:134777624:134781133	clu_12010	0.115385	0.205128	0.105263	0.387097	0.2	0.121212	0.333333	0.458333	0.166667	0.179487	0.0434783	0.263158	0	0.357143	0.2	0.5	0.0526316	0.0909091	0	0.0384615	0	0	0	0.133333	DDX46	0.020781	0.0184037	0.232719	Bcells_MO,CD4_MO,CD8_MO	1		GSE60424
chr5:134777725:134781133	clu_12010	0.884615	0.794872	0.894737	0.612903	0.8	0.878788	0.666667	0.541667	0.833333	0.820513	0.956522	0.736842	1	0.642857	0.8	0.5	0.947368	0.909091	1	0.961538	1	1	1	0.866667	DDX46	0.020781	0.0184037	0.232719	Bcells_MO,CD4_MO,CD8_MO	1		GSE60424				+
chr5:135350913:135360497	clu_12017_B	0.305556	0.179487	0.24	0	0.129032	0.0882353	0.173913	0	0.214286	0.139535	0.125	0.15625	0.0645161	0.243243	0.444444	0.0909091	0.403409	0.374046	0.312169	0.38674	0.516667	0.301205	0.306452	0.33945	MACROH2A1	0.00013646	9.11484e-05	0.271296	Bcells_MO,Bcells_NEU,CD4_MO,CD4_NEU,CD8_MO,CD8_NEU,NK_MO,NK_NEU	1		GSE60424				-			ALE
chr5:135353045:135360497	clu_12017_B	0.583333	0.615385	0.64	0.866667	0.677419	0.705882	0.782609	0.684211	0.607143	0.604651	0.708333	0.59375	0.870968	0.567568	0.444444	0.363636	0.494318	0.526718	0.608466	0.546961	0.45	0.590361	0.629032	0.651376	MACROH2A1	0.00013646	9.11484e-05	0.168415	Bcells_MO,Bcells_NEU,CD4_MO,CD4_NEU,CD8_MO,CD8_NEU,NK_MO,NK_NEU	1		GSE60424				-			ALE
chr5:135359628:135360497	clu_12017_B	0.111111	0.205128	0.12	0.133333	0.193548	0.205882	0.0434783	0.315789	0.178571	0.255814	0.166667	0.25	0.0645161	0.189189	0.111111	0.545455	0.102273	0.0992366	0.0793651	0.0662983	0.0333333	0.108434	0.0645161	0.00917431	MACROH2A1	0.00013646	9.11484e-05	0.173703	Bcells_MO,Bcells_NEU,CD4_MO,CD4_NEU,CD8_MO,CD8_NEU,NK_MO,NK_NEU	1		GSE60424				-	last_junction		ALE
chr5:150390023:150391544	clu_12184	0.578947	0.463415	0.413793	0.615385	0.470588	0.285714	0.315789	0.377358	0.415385	0.439024	0.355556	0.478261	0.433333	0.357143	0.333333	0.764706	0.444444	0.166667	0.352941	0.444444	0.25	0.666667	0	1	TCOF1	0.00163016	0.0249436	0.155522	Bcells_CD4,Bcells_CD8,Bcells_NK	1		GSE60424				+				SE
chr5:150390023:150391957	clu_12184	0.0526316	0.097561	0.0689655	0	0.205882	0.142857	0.236842	0.358491	0.338462	0.219512	0.244444	0.173913	0.333333	0.309524	0.277778	0.176471	0.222222	0.166667	0.294118	0.222222	0.75	0.166667	0	0	TCOF1	0.00163016	0.0249436	0.219487	Bcells_CD4,Bcells_CD8,Bcells_NK	1		GSE60424				+				skip_junction
chr5:150391657:150391957	clu_12184	0.368421	0.439024	0.517241	0.384615	0.323529	0.571429	0.447368	0.264151	0.246154	0.341463	0.4	0.347826	0.233333	0.333333	0.388889	0.0588235	0.333333	0.666667	0.352941	0.333333	0	0.166667	1	0	TCOF1	0.00163016	0.0249436	0.173731	Bcells_CD4,Bcells_CD8,Bcells_NK	1		GSE60424				+				SE
chr5:154865385:154867692	clu_12228_B	0.172414	0.166667	0.0526316	0.153846	0.166667	0.0277778	0	0.0862069	0.164179	0.137931	0.121951	0.0606061	0	0.0869565	0.153846	0.178571	0.215686	0.16129	0.131579	0.09375	0.0333333	0.030303	0.0666667	0.0416667	CNOT8	0.000621451	0.00614902	0.107584	Bcells_NEU,CD4_NEU,CD8_NEU,NK_NEU,MO_NEU	2		GSE60424		GSE115736		+				SE
chr5:154865385:154870661	clu_12228_B	0.672414	0.625	0.736842	0.615385	0.645833	0.777778	0.740741	0.689655	0.716418	0.689655	0.634146	0.848485	0.793103	0.73913	0.769231	0.642857	0.647059	0.677419	0.710526	0.75	0.966667	0.878788	0.9	0.854167	CNOT8	0.000621451	0.00614902	0.237495	Bcells_NEU,CD4_NEU,CD8_NEU,NK_NEU,MO_NEU	2		GSE60424		GSE115736	7	+				skip_junction
chr5:154867792:154870661	clu_12228_B	0.155172	0.208333	0.210526	0.230769	0.1875	0.194444	0.259259	0.224138	0.119403	0.172414	0.243902	0.0909091	0.206897	0.173913	0.0769231	0.178571	0.137255	0.16129	0.157895	0.15625	0	0.0909091	0.0333333	0.104167	CNOT8	0.000621451	0.00614902	0.159233	Bcells_NEU,CD4_NEU,CD8_NEU,NK_NEU,MO_NEU	2		GSE60424		GSE115736		+				SE
chr5:176532516:176536463	clu_12346	0.197183	0.151515	0.163934	0.204082	0.258065	0.152174	0.125	0.364865	0.16	0.214286	0.228571	0.131579	0.142857	0.166667	0.185185	0.15625	0.114286	0.153846	0.0857143	0.115385	0	0	0.0545455	0.0615385	RNF44	0.000108011	0.000184805	0.196005	Bcells_NK,Bcells_NEU,CD4_NK,CD4_MO,CD4_NEU,CD8_NEU,NK_NEU,MO_NEU	3	GSE64655	GSE60424		GSE115736		-	first_junction	AFE
chr5:176532516:176536940	clu_12346	0.309859	0.393939	0.442623	0.265306	0.322581	0.282609	0.34375	0.22973	0.48	0.261905	0.457143	0.526316	0.339286	0.185185	0.148148	0.15625	0.314286	0.230769	0.2	0.423077	0.205128	0.293103	0.272727	0.261538	RNF44	0.000108011	0.000184805	0.224124	Bcells_NK,Bcells_NEU,CD4_NK,CD4_MO,CD4_NEU,CD8_NEU,NK_NEU,MO_NEU	3	GSE64655	GSE60424		GSE115736	5	-	first_junction	AFE
chr5:176532516:176537731	clu_12346	0.492958	0.454545	0.393443	0.530612	0.419355	0.565217	0.53125	0.405405	0.36	0.52381	0.314286	0.342105	0.517857	0.648148	0.666667	0.6875	0.571429	0.615385	0.714286	0.461538	0.794872	0.706897	0.672727	0.676923	RNF44	0.000108011	0.000184805	0.327805	Bcells_NK,Bcells_NEU,CD4_NK,CD4_MO,CD4_NEU,CD8_NEU,NK_NEU,MO_NEU	3	GSE64655	GSE60424		GSE115736	4	-	first_junction	AFE
chr5:177303320:177303407	clu_12377	0.8125	0.75	0.727273	0.666667	0.529412	0.5625	0.2	0.777778	0.666667	0.857143	0.285714	0.875	0.777778	0.571429	0.75	0.642857	0.444444	0.62	0.404255	0.480769	0.24812	0.278689	0.228261	0.18254	RAB24,MXD3	0.000153663	2.06416e-09	0.252965	MO_NEU	4	GSE64655	GSE60424	GSE107011	GSE115736	10	-	first_junction
chr5:177303320:177307781	clu_12377	0.125	0	0	0.333333	0	0.0625	0.1	0	0	0	0	0	0.0555556	0.0714286	0	0.214286	0.527778	0.3	0.553191	0.365385	0.684211	0.631148	0.695652	0.65873	RAB24,MXD3	0.000153663	2.06416e-09	0.230847	MO_NEU	4	GSE64655	GSE60424	GSE107011	GSE115736	5
chr5:177307703:177307781	clu_12377	0.0625	0.25	0.272727	0	0.470588	0.375	0.7	0.222222	0.333333	0.142857	0.714286	0.125	0.166667	0.357143	0.25	0.142857	0.0277778	0.08	0.0425532	0.153846	0.0676692	0.0901639	0.076087	0.15873	RAB24,MXD3	0.000153663	2.06416e-09	0.0221183	MO_NEU	3	GSE64655	GSE60424	GSE107011			-	last_junction
chr5:180793097:180802680	clu_12472	0.0555556	0.0555556	0.0555556	0.1875	0	0.290323	0.25	0.105263	0.12	0.0384615	0.037037	0.125	0.346154	0.25	0.318182	0.28	0.426829	0.525773	0.431579	0.505376	0.190476	0.175	0.132075	0.25974	MGAT1	3.87226e-10	2.86941e-11	0.392265	CD4_NK,CD4_MO,CD4_NEU,NK_MO,NK_NEU,MO_NEU	4	GSE64655	GSE60424	GSE107011	GSE115736	5	-	only_junction
chr5:180793097:180803602	clu_12472	0.277778	0.361111	0.333333	0.125	0.111111	0.322581	0.125	0.315789	0.32	0.269231	0.37037	0.375	0.384615	0.527778	0.454545	0.52	0.402439	0.350515	0.526316	0.365591	0.587302	0.55	0.811321	0.558442	MGAT1	3.87226e-10	2.86941e-11	0.293116	CD4_NK,CD4_MO,CD4_NEU,NK_MO,NK_NEU,MO_NEU	4	GSE64655	GSE60424	GSE107011	GSE115736	4	-	only_junction
chr5:180793097:180808648	clu_12472	0.611111	0.583333	0.611111	0.625	0.888889	0.387097	0.625	0.578947	0.52	0.692308	0.592593	0.4375	0.153846	0.166667	0.227273	0.16	0.0731707	0.0309278	0	0.0322581	0.0793651	0.025	0.0566038	0.0519481	MGAT1	3.87226e-10	2.86941e-11	0.526511	CD4_NK,CD4_MO,CD4_NEU,NK_MO,NK_NEU,MO_NEU	4	GSE64655	GSE60424	GSE107011	GSE115736	3	-	last_junction
chr5:180795875:180802680	clu_12472	0.0555556	0	0	0.0625	0	0	0	0	0.04	0	0	0.0625	0.115385	0.0555556	0	0.04	0.097561	0.0927835	0.0421053	0.0967742	0.142857	0.25	0	0.12987	MGAT1	3.87226e-10	2.86941e-11	0.105057	CD4_NK,CD4_MO,CD4_NEU,NK_MO,NK_NEU,MO_NEU	2		GSE60424		GSE115736		-	first_junction
chr19:902130:902242	clu_12517	0.123457	0.138365	0.0882353	0.151899	0.293333	0.168675	0.0888889	0.162791	0.18797	0.229167	0.127273	0.154639	0.138889	0.180328	0.166667	0.162162	0.0909091	0.0408163	0.16129	0.0416667	0.0203666	0.0447761	0.0307018	0.0373444	R3HDM4	3.15741e-14	1.21272e-06	0.145125	Bcells_CD4,Bcells_CD8,Bcells_NK,Bcells_MO,Bcells_NEU,CD4_MO,CD4_NEU,CD8_MO,CD8_NEU,NK_MO,NK_NEU,MO_NEU	2		GSE60424		GSE115736		-	first_junction	AFE
chr19:902130:908792	clu_12517	0	0	0.0147059	0.0253165	0	0	0	0	0	0	0	0	0	0	0	0	0	0	0	0	0.0692464	0.0682303	0.0855263	0.0857538	R3HDM4	3.15741e-14	1.21272e-06	0.0771892	Bcells_CD4,Bcells_CD8,Bcells_NK,Bcells_MO,Bcells_NEU,CD4_MO,CD4_NEU,CD8_MO,CD8_NEU,NK_MO,NK_NEU,MO_NEU	2		GSE60424		GSE115736
chr19:902130:908990	clu_12517	0.0123457	0.00628931	0.0147059	0.0126582	0.0133333	0.0120482	0	0.0232558	0.0225564	0.0138889	0.0181818	0	0	0.0327869	0	0	0	0	0	0	0.0285132	0.0383795	0.0482456	0.04426	R3HDM4	3.15741e-14	1.21272e-06	0.0398496	Bcells_CD4,Bcells_CD8,Bcells_NK,Bcells_MO,Bcells_NEU,CD4_MO,CD4_NEU,CD8_MO,CD8_NEU,NK_MO,NK_NEU,MO_NEU	1		GSE60424
chr19:902130:913087	clu_12517	0.790123	0.805031	0.75	0.78481	0.6	0.710843	0.8	0.662791	0.721805	0.638889	0.745455	0.762887	0.777778	0.672131	0.611111	0.648649	0.909091	0.938776	0.774194	0.958333	0.861507	0.816631	0.824561	0.82296	R3HDM4	3.15741e-14	1.21272e-06	0.217681	Bcells_CD4,Bcells_CD8,Bcells_NK,Bcells_MO,Bcells_NEU,CD4_MO,CD4_NEU,CD8_MO,CD8_NEU,NK_MO,NK_NEU,MO_NEU	2		GSE60424		GSE115736	7	-	first_junction	AFE
chr19:902627:913087	clu_12517	0.0740741	0.0503145	0.132353	0.0253165	0.0933333	0.108434	0.111111	0.151163	0.0676692	0.118056	0.109091	0.0824742	0.0833333	0.114754	0.222222	0.189189	0	0.0204082	0.0645161	0	0.0203666	0.0319829	0.0109649	0.00968188	R3HDM4	3.15741e-14	1.21272e-06	0.134126	Bcells_CD4,Bcells_CD8,Bcells_NK,Bcells_MO,Bcells_NEU,CD4_MO,CD4_NEU,CD8_MO,CD8_NEU,NK_MO,NK_NEU,MO_NEU	2		GSE60424		GSE115736
chr19:1127765:1132090	clu_12564	0.111111	0.142857	0	0.0909091	0	0.142857	0.0909091	0.0869565	0.318182	0.266667	0.357143	0.28	0.466667	0.1875	0.142857	0	0.0625	0.097561	0.170732	0	0.438202	0.414634	0.461538	0.504065	SBNO2	2.98263e-05	0.0286866	0.374429	CD4_CD8,CD4_MO,CD4_NEU,CD8_NEU,MO_NEU	2		GSE60424		GSE115736	5	-	first_junction	AFE
chr19:1127765:1147309	clu_12564	0.888889	0.857143	1	0.909091	1	0.857143	0.909091	0.913043	0.681818	0.733333	0.642857	0.72	0.533333	0.8125	0.857143	1	0.9375	0.902439	0.829268	1	0.561798	0.585366	0.538462	0.495935	SBNO2	2.98263e-05	0.0286866	0.374429	CD4_CD8,CD4_MO,CD4_NEU,CD8_NEU,MO_NEU	2		GSE60424		GSE115736	9	-		AFE
chr19:1223172:1223638	clu_12569	0.238095	0.258621	0.243902	0.153846	0.34375	0.261905	0.333333	0.333333	0.391304	0.436364	0.37931	0.419355	0.311111	0.15625	0.277778	0.268293	0.294118	0.212121	0.138889	0.290323	0	0.0434783	0.0714286	0.0555556	STK11	7.63747e-05	0.037954	0.363968	Bcells_CD4,Bcells_NEU,CD4_NK,CD4_MO,CD4_NEU,CD8_NEU,NK_NEU,MO_NEU	1		GSE60424
chr19:1223172:1226454	clu_12569	0.761905	0.741379	0.756098	0.846154	0.65625	0.738095	0.666667	0.666667	0.608696	0.563636	0.62069	0.580645	0.688889	0.84375	0.722222	0.731707	0.705882	0.787879	0.861111	0.709677	1	0.956522	0.928571	0.944444	STK11	7.63747e-05	0.037954	0.363968	Bcells_CD4,Bcells_NEU,CD4_NK,CD4_MO,CD4_NEU,CD8_NEU,NK_NEU,MO_NEU	1		GSE60424				+
chr19:7904068:7905808	clu_12827	0.282051	0.295082	0.305556	0.269231	0.37931	0.405405	0.733333	0.459459	0.488372	0.230769	0.45	0.193548	0.421053	0.512195	0.25	0.285714	0.481481	0.361111	0.25	0.411765	0.16	0.15	0.153846	0.175	MAP2K7	8.43933e-07	0.000796862	0.334666	Bcells_CD8,Bcells_MO,Bcells_NEU,CD4_MO,CD4_NEU,CD8_NEU,NK_MO,NK_NEU,MO_NEU	2	GSE64655	GSE60424			8	+	first_junction			SE
chr19:7904068:7909755	clu_12827	0.25641	0.262295	0.222222	0.269231	0.275862	0.135135	0.133333	0.27027	0.27907	0.230769	0	0.0645161	0.263158	0.121951	0.1875	0.111111	0.333333	0.444444	0.45	0.235294	0.76	0.75	0.846154	0.625	MAP2K7	8.43933e-07	0.000796862	0.6017	Bcells_CD8,Bcells_MO,Bcells_NEU,CD4_MO,CD4_NEU,CD8_NEU,NK_MO,NK_NEU,MO_NEU	2	GSE64655	GSE60424			5	+	first_junction			skip_junction
chr19:7905855:7909755	clu_12827	0.461538	0.442623	0.472222	0.461538	0.344828	0.459459	0.133333	0.27027	0.232558	0.538462	0.55	0.741935	0.315789	0.365854	0.5625	0.603175	0.185185	0.194444	0.3	0.352941	0.08	0.1	0	0.2	MAP2K7	8.43933e-07	0.000796862	0.420739	Bcells_CD8,Bcells_MO,Bcells_NEU,CD4_MO,CD4_NEU,CD8_NEU,NK_MO,NK_NEU,MO_NEU	2	GSE64655	GSE60424			3	+				SE
chr19:10087300:10089111	clu_12897	0.176471	0.141593	0.236842	0.230769	0.190476	0.19802	0.303571	0.173469	0.212121	0.239316	0.296875	0.183673	0.140496	0.243243	0.26087	0.297872	0.128571	0.0454545	0.157895	0.0526316	0.102564	0.140625	0.09375	0.0588235	SHFL	0.000129358	0.00101273	0.139482	Bcells_MO,Bcells_NEU,CD4_MO,CD4_NEU,CD8_MO,CD8_NEU,NK_MO,NK_NEU	2		GSE60424		GSE115736		+				SE
chr19:10087300:10089657	clu_12897	0.741176	0.725664	0.684211	0.569231	0.678571	0.613861	0.482143	0.591837	0.621212	0.623932	0.515625	0.673469	0.735537	0.603604	0.608696	0.574468	0.742857	0.909091	0.842105	0.842105	0.820513	0.8125	0.90625	0.852941	SHFL	0.000129358	0.00101273	0.256448	Bcells_MO,Bcells_NEU,CD4_MO,CD4_NEU,CD8_MO,CD8_NEU,NK_MO,NK_NEU	2		GSE60424		GSE115736	7	+				skip_junction
chr19:10089378:10089657	clu_12897	0.0823529	0.132743	0.0789474	0.2	0.130952	0.188119	0.214286	0.234694	0.166667	0.136752	0.1875	0.142857	0.123967	0.153153	0.130435	0.12766	0.128571	0.0454545	0	0.105263	0.0769231	0.046875	0	0.0882353	SHFL	0.000129358	0.00101273	0.139004	Bcells_MO,Bcells_NEU,CD4_MO,CD4_NEU,CD8_MO,CD8_NEU,NK_MO,NK_NEU	2		GSE60424		GSE115736		+				SE
chr19:10796199:10798486	clu_12956	0.678571	0.669565	0.571429	0.549296	0.418182	0.433735	0.479167	0.316456	0.479167	0.505051	0.52381	0.405063	0.495798	0.539216	0.65	0.40404	0.521277	0.573171	0.454545	0.445783	0.419355	0.271605	0.294118	0.294643	DNM2	0.0010664	0.0180092	0.297285	Bcells_CD4,Bcells_CD8,Bcells_MO,Bcells_NEU,CD4_NEU,NK_NEU,MO_NEU	3	GSE64655	GSE60424	GSE107011		3	+
chr19:10797518:10798486	clu_12956	0.321429	0.330435	0.428571	0.450704	0.581818	0.566265	0.520833	0.683544	0.520833	0.494949	0.47619	0.594937	0.504202	0.460784	0.35	0.59596	0.478723	0.426829	0.545455	0.554217	0.580645	0.728395	0.705882	0.705357	DNM2	0.0010664	0.0180092	0.297285	Bcells_CD4,Bcells_CD8,Bcells_MO,Bcells_NEU,CD4_NEU,NK_NEU,MO_NEU	3	GSE64655	GSE60424	GSE107011		4	+
chr19:14410334:14410421	clu_13068	0.0594059	0.0722222	0.0863309	0.0144928	0.0422535	0.0816327	0.09375	0.0506329	0.097561	0.0945946	0.0909091	0.047619	0.037037	0.0733945	0.049505	0.00581395	0.0363636	0.0181818	0.0289855	0.0144928	0	0.333333	0.666667	0	DDX39A	9.73568e-07	0.00978115	0.058165	Bcells_CD4,Bcells_MO,CD4_NK,CD4_MO,CD8_MO	2		GSE60424	GSE107011			-				SE
chr19:14410334:14410548	clu_13068	0.128713	0.133333	0.136691	0.15942	0.15493	0.173469	0.0625	0.139241	0.097561	0.189189	0.145455	0.178571	0.0529101	0.155963	0.0891089	0.0755814	0.0727273	0.0727273	0.101449	0.0434783	0	0	0	0	DDX39A	9.73568e-07	0.00978115	0.0800985	Bcells_CD4,Bcells_MO,CD4_NK,CD4_MO,CD8_MO	2		GSE60424	GSE107011			-				SE
chr19:14410334:14410989	clu_13068	0.633663	0.661111	0.683453	0.65942	0.521127	0.561224	0.765625	0.702532	0.54878	0.5	0.545455	0.583333	0.798942	0.623853	0.752475	0.831395	0.872727	0.836364	0.782609	0.884058	1	0.5	0	0.888889	DDX39A	9.73568e-07	0.00978115	0.299547	Bcells_CD4,Bcells_MO,CD4_NK,CD4_MO,CD8_MO	2		GSE60424	GSE107011		7	-				skip_junction
chr19:14410605:14410989	clu_13068	0.178218	0.133333	0.0935252	0.166667	0.28169	0.183673	0.078125	0.107595	0.256098	0.216216	0.218182	0.190476	0.111111	0.146789	0.108911	0.0872093	0.0181818	0.0727273	0.0869565	0.057971	0	0.166667	0.333333	0.111111	DDX39A	9.73568e-07	0.00978115	0.161284	Bcells_CD4,Bcells_MO,CD4_NK,CD4_MO,CD8_MO	2		GSE60424	GSE107011			-				SE
chr19:14433542:14441143	clu_13069	0.741935	0.702128	0.863636	0.736842	0.645161	0.575	0.75	0.741935	0.403846	0.454545	0.5	0.85	0.545455	0.673913	0.789474	0.52381	0.463415	0.545455	0.484848	0.393939	0	0.416667	0.05	0.117647	PKN1	0.00141031	2.3845e-05	0.615057	Bcells_CD4,Bcells_MO,Bcells_NEU,CD4_NEU,CD8_MO,CD8_NEU,NK_MO,NK_NEU,MO_NEU	2	GSE64655	GSE60424			10	+	first_junction	AFE
chr19:14440329:14441143	clu_13069	0.258065	0.297872	0.136364	0.263158	0.354839	0.425	0.25	0.258065	0.596154	0.545455	0.5	0.15	0.454545	0.326087	0.210526	0.47619	0.536585	0.454545	0.515152	0.606061	1	0.583333	0.95	0.882353	PKN1	0.00141031	2.3845e-05	0.615057	Bcells_CD4,Bcells_MO,Bcells_NEU,CD4_NEU,CD8_MO,CD8_NEU,NK_MO,NK_NEU,MO_NEU	2	GSE64655	GSE60424			4	+	first_junction	AFE
chr19:16862559:16862884	clu_13146	0.730769	0.537037	0.6	0.612903	0.521739	0.652174	0.818182	0.678571	0.6	0.62069	0.555556	0.666667	0.307692	0.5	0.538462	0.7	0.666667	0.391304	0.32	0.454545	0.5	0.4	0.333333	0.4	SIN3B	0.000833266	0.00237544	0.209537	Bcells_MO,CD4_MO,CD8_MO	1		GSE60424				+
chr19:16862559:16863680	clu_13146	0.0384615	0.037037	0.166667	0.129032	0.0869565	0.0869565	0	0.107143	0.228571	0.0344828	0.166667	0.1	0.384615	0.3	0.461538	0.25	0.266667	0.434783	0.52	0.409091	0.25	0.2	0.166667	0.0666667	SIN3B	0.000833266	0.00237544	0.337371	Bcells_MO,CD4_MO,CD8_MO	1		GSE60424				+		AFE
chr19:16863362:16863680	clu_13146	0.230769	0.425926	0.233333	0.258065	0.391304	0.26087	0.181818	0.214286	0.171429	0.344828	0.277778	0.233333	0.307692	0.2	0	0.05	0.0666667	0.173913	0.16	0.136364	0.25	0.4	0.5	0.533333	SIN3B	0.000833266	0.00237544	0.152787	Bcells_MO,CD4_MO,CD8_MO	1		GSE60424				+	first_junction	AFE
chr19:17516280:17517288	clu_13175	0.888889	0.770115	0.744681	0.787234	0.828571	0.631579	0.83871	0.78	0.774648	0.847458	0.8	0.867925	0.731707	0.803571	0.666667	0.862069	0.985185	0.955882	0.984496	0.967213	0.851351	0.872727	0.903846	0.923077	PGLS	0.000195602	0.00738855	0.207191	Bcells_MO,Bcells_NEU,CD4_MO,CD8_MO,CD8_NEU,NK_MO,NK_NEU,MO_NEU	2		GSE60424		GSE115736	7	+
chr19:17516474:17517288	clu_13175	0.111111	0.229885	0.255319	0.212766	0.171429	0.368421	0.16129	0.22	0.225352	0.152542	0.2	0.132075	0.268293	0.196429	0.333333	0.137931	0.0148148	0.0441176	0.0155039	0.0327869	0.148649	0.127273	0.0961538	0.0769231	PGLS	0.000195602	0.00738855	0.207191	Bcells_MO,Bcells_NEU,CD4_MO,CD8_MO,CD8_NEU,NK_MO,NK_NEU,MO_NEU	2		GSE60424		GSE115736	5
chr19:18001573:18008711	clu_13202	0.597222	0.614634	0.653061	0.6	0.686047	0.694737	0.673913	0.648649	0.348684	0.587302	0.433333	0.453333	0.490196	0.84127	0.647059	0.666667	0.555556	0.72	0.653846	0.756757	0.8	0.96	1	0.884615	ARRDC2	0.00024278	0.0457695	0.455491	Bcells_CD4,Bcells_NEU,CD4_CD8,CD4_NK,CD4_MO,CD4_NEU,CD8_NEU,NK_NEU,MO_NEU	2	GSE64655	GSE60424			6	+	first_junction	AFE
chr19:18008584:18008711	clu_13202	0.402778	0.385366	0.346939	0.4	0.313953	0.305263	0.326087	0.351351	0.651316	0.412698	0.566667	0.546667	0.509804	0.15873	0.352941	0.333333	0.444444	0.28	0.346154	0.243243	0.2	0.04	0	0.115385	ARRDC2	0.00024278	0.0457695	0.455491	Bcells_CD4,Bcells_NEU,CD4_CD8,CD4_NK,CD4_MO,CD4_NEU,CD8_NEU,NK_NEU,MO_NEU	2	GSE64655	GSE60424			5	+	first_junction	AFE
chr19:18571887:18573293	clu_13239	0.646931	0.636896	0.616057	0.6677	0.679844	0.643579	0.638451	0.662444	0.631349	0.629847	0.633402	0.65763	0.662192	0.619258	0.639386	0.679904	0.584232	0.572936	0.577058	0.589078	0.428571	0.496112	0.420912	0.458333	UBA52	6.56176e-06	5.25811e-05	0.205097	Bcells_MO,Bcells_NEU,CD4_MO,CD4_NEU,CD8_MO,CD8_NEU,NK_MO,NK_NEU,MO_NEU	1		GSE60424				+	first_junction				A5SS
chr19:18571909:18573293	clu_13239	0.353069	0.363104	0.383943	0.3323	0.320156	0.356421	0.361549	0.337556	0.368651	0.370153	0.366598	0.34237	0.337808	0.380742	0.360614	0.320096	0.415768	0.427064	0.422942	0.410922	0.571429	0.503888	0.579088	0.541667	UBA52	6.56176e-06	5.25811e-05	0.205097	Bcells_MO,Bcells_NEU,CD4_MO,CD4_NEU,CD8_MO,CD8_NEU,NK_MO,NK_NEU,MO_NEU	1		GSE60424				+	first_junction				A5SS
chr19:19150764:19180686	clu_13277	0.55	0.758621	0.454545	0.833333	0.8	0.769231	0.428571	0.625	0.590909	0.565217	0.5	0.652174	0.615385	0.818182	0.7	0.5	0.190476	0.26087	0.08	0.315789	0.333333	0.409091	0.4	0.354167	BORCS8-MEF2B,BORCS8,MEF2B	0.00296163	0.00398369	0.446608	Bcells_MO,Bcells_NEU,CD4_MO,CD4_NEU,NK_MO,NK_NEU,MO_NEU	1		GSE60424				-			ALE
chr19:19177460:19180686	clu_13277	0.45	0.241379	0.545455	0.166667	0.2	0.230769	0.571429	0.375	0.409091	0.434783	0.5	0.347826	0.384615	0.181818	0.3	0.5	0.809524	0.73913	0.92	0.684211	0.666667	0.590909	0.6	0.645833	BORCS8-MEF2B,BORCS8,MEF2B	0.00296163	0.00398369	0.446608	Bcells_MO,Bcells_NEU,CD4_MO,CD4_NEU,NK_MO,NK_NEU,MO_NEU	1		GSE60424				-	last_junction		ALE
chr19:19627284:19627397	clu_13298	0.428571	0.363636	0.5	0.6	0.47619	0.36	0.428571	0.391304	0.320755	0.5	0.259259	0.53125	0.541667	0.59375	0.5	0.5	0.6	0.65	0.647059	0.526316	0.528358	0.6	0.55597	0.514469	LPAR2	3.84672e-10	8.57928e-08	0.203028	CD4_NK,CD4_MO,CD4_NEU,CD8_MO,CD8_NEU,MO_NEU	2		GSE60424		GSE115736	4	-				SE
chr19:19627284:19628092	clu_13298	0	0.181818	0.333333	0.3	0.190476	0.24	0.190476	0.173913	0.339623	0.115385	0.37037	0.21875	0.0833333	0.0625	0	0	0.04	0	0.117647	0	0.0149254	0.0156863	0.011194	0.0096463	LPAR2	3.84672e-10	8.57928e-08	0.248169	CD4_NK,CD4_MO,CD4_NEU,CD8_MO,CD8_NEU,MO_NEU	2		GSE60424		GSE115736	5	-	first_junction			skip_junction
chr19:19627504:19628092	clu_13298	0.142857	0	0	0	0.047619	0.08	0	0.0869565	0.0566038	0.153846	0.111111	0.09375	0.0833333	0	0.166667	0.125	0.06	0	0.0588235	0.184211	0.038806	0.0352941	0.0335821	0.0321543	LPAR2	3.84672e-10	8.57928e-08	0.0688686	CD4_NK,CD4_MO,CD4_NEU,CD8_MO,CD8_NEU,MO_NEU	1		GSE60424				-	first_junction			SE
chr19:19627969:19628092	clu_13298	0.428571	0.454545	0.166667	0.1	0.285714	0.32	0.380952	0.347826	0.283019	0.230769	0.259259	0.15625	0.291667	0.34375	0.333333	0.375	0.3	0.35	0.176471	0.289474	0.41791	0.34902	0.399254	0.44373	LPAR2	3.84672e-10	8.57928e-08	0.170154	CD4_NK,CD4_MO,CD4_NEU,CD8_MO,CD8_NEU,MO_NEU	2		GSE60424		GSE115736		-	first_junction			SE
chr19:36121718:36125451	clu_13447	0.854839	0.825	0.780822	0.882353	0.782609	0.833333	0.644444	0.728395	0.784946	0.7375	0.696429	0.710145	0.707692	0.875	0.673077	0.818182	0.936709	0.947368	0.964286	1	1	1	0.875	0.928571	TBCB	0.0002956	0.00970333	0.229836	Bcells_CD4,Bcells_MO,Bcells_NEU,CD4_MO,CD4_NEU,CD8_MO,CD8_NEU,NK_MO,NK_NEU	2		GSE60424		GSE115736	7	+					A5SS
chr19:36122173:36125451	clu_13447	0.145161	0.175	0.219178	0.117647	0.217391	0.166667	0.355556	0.271605	0.215054	0.2625	0.303571	0.289855	0.292308	0.125	0.326923	0.181818	0.0632911	0.0526316	0.0357143	0	0	0	0.125	0.0714286	TBCB	0.0002956	0.00970333	0.229836	Bcells_CD4,Bcells_MO,Bcells_NEU,CD4_MO,CD4_NEU,CD8_MO,CD8_NEU,NK_MO,NK_NEU	2		GSE60424		GSE115736	5	+					A5SS
chr19:41883289:41888064	clu_13634	0.896226	0.91875	0.816327	0.879518	0.649682	0.663043	0.715447	0.737179	0.704626	0.737864	0.721519	0.745763	0.755556	0.781457	0.797297	0.808696	0.942857	0.90625	0.971014	0.95082	0.936508	0.967213	0.964286	0.945946	ARHGEF1	9.75101e-06	0.0074759	0.26215	Bcells_CD4,Bcells_CD8,Bcells_NK,Bcells_MO,Bcells_NEU,CD4_NK,CD4_MO,CD4_NEU,CD8_NK,CD8_MO,CD8_NEU,NK_MO,NK_NEU	1		GSE60424				+	first_junction	AFE
chr19:41884493:41888064	clu_13634	0.103774	0.08125	0.183673	0.120482	0.350318	0.336957	0.284553	0.262821	0.295374	0.262136	0.278481	0.254237	0.244444	0.218543	0.202703	0.191304	0.0571429	0.09375	0.0289855	0.0491803	0.0634921	0.0327869	0.0357143	0.0540541	ARHGEF1	9.75101e-06	0.0074759	0.26215	Bcells_CD4,Bcells_CD8,Bcells_NK,Bcells_MO,Bcells_NEU,CD4_NK,CD4_MO,CD4_NEU,CD8_NK,CD8_MO,CD8_NEU,NK_MO,NK_NEU	1		GSE60424				+	first_junction	AFE
chr19:49101471:49102114	clu_13847	0.761773	0.763293	0.788856	0.738806	0.769231	0.68	0.742857	0.732558	0.741228	0.71875	0.799145	0.680702	0.6125	0.556962	0.6	0.645161	0.570312	0.490741	0.479339	0.474747	0.734043	0.6	0.763158	0.619469	SNRNP70	3.597e-10	0.000517321	0.259397	Bcells_NK,Bcells_MO,Bcells_NEU,CD4_NK,CD4_MO,CD4_NEU,CD8_NK,CD8_MO,CD8_NEU,NK_MO,NK_NEU,MO_NEU	2		GSE60424		GSE115736	10
chr19:49101471:49104634	clu_13847	0.0470914	0.051458	0.0645161	0.0820896	0.048583	0.125	0.0685714	0.112403	0.0833333	0.0729167	0.0555556	0.0912281	0.175	0.189873	0.171429	0.16129	0.296875	0.342593	0.380165	0.343434	0.0212766	0.0117647	0.0394737	0.0884956	SNRNP70	3.597e-10	0.000517321	0.300514	Bcells_NK,Bcells_MO,Bcells_NEU,CD4_NK,CD4_MO,CD4_NEU,CD8_NK,CD8_MO,CD8_NEU,NK_MO,NK_NEU,MO_NEU	2		GSE60424		GSE115736	5	+
chr19:49102173:49104634	clu_13847	0.132964	0.12693	0.105572	0.13806	0.101215	0.145	0.137143	0.104651	0.111842	0.163194	0.106838	0.0912281	0.11875	0.189873	0.128571	0.0967742	0.09375	0.148148	0.0743802	0.171717	0.202128	0.352941	0.171053	0.221239	SNRNP70	3.597e-10	0.000517321	0.118565	Bcells_NK,Bcells_MO,Bcells_NEU,CD4_NK,CD4_MO,CD4_NEU,CD8_NK,CD8_MO,CD8_NEU,NK_MO,NK_NEU,MO_NEU	2		GSE60424		GSE115736
chr19:49103587:49104634	clu_13847	0.0581717	0.058319	0.0410557	0.0410448	0.0809717	0.05	0.0514286	0.0503876	0.0635965	0.0451389	0.0384615	0.136842	0.09375	0.0632911	0.1	0.0967742	0.0390625	0.0185185	0.0661157	0.010101	0.0425532	0.0352941	0.0263158	0.0707965	SNRNP70	3.597e-10	0.000517321	0.0550044	Bcells_NK,Bcells_MO,Bcells_NEU,CD4_NK,CD4_MO,CD4_NEU,CD8_NK,CD8_MO,CD8_NEU,NK_MO,NK_NEU,MO_NEU	2		GSE60424		GSE115736		+	first_junction
chr19:49836406:49836847	clu_13906	0.64	0.489796	0.590909	0.391304	0.454545	0.3	0.3	0.666667	0.823529	0.818182	0.388889	0.5	0.538462	0.583333	0.5	0.555556	0.6	0.631579	0.882353	0.875	0.866667	0.83871	0.880952	0.816514	MED25	2.85427e-05	0.00039741	0.322708	Bcells_NEU	1		GSE60424				+	last_junction
chr19:49836406:49838580	clu_13906	0.36	0.510204	0.409091	0.608696	0.545455	0.7	0.7	0.333333	0.176471	0.181818	0.611111	0.5	0.461538	0.416667	0.5	0.444444	0.4	0.368421	0.117647	0.125	0.133333	0.16129	0.119048	0.183486	MED25	2.85427e-05	0.00039741	0.322708	Bcells_NEU	1		GSE60424				+	last_junction
chr19:50480977:50481861	clu_13944	0.258065	0.410714	0.486486	0.444444	0.323529	0.28	0.36	0.298246	0.315789	0.320755	0.272727	0.341463	0.225	0.21875	0.15	0.208333	0.156863	0.215686	0.0465116	0.228571	0	0	0	0	EMC10	0.000259446	1.42157e-10	0.238019	Bcells_CD4,Bcells_NK,Bcells_MO,CD4_MO,CD8_NK,CD8_MO	2		GSE60424		GSE115736	5	+				SE
chr19:50480977:50482149	clu_13944	0.580645	0.410714	0.297297	0.25	0.558824	0.5	0.56	0.438596	0.614035	0.54717	0.606061	0.512195	0.675	0.625	0.8	0.708333	0.764706	0.764706	0.930233	0.742857	1	1	0	1	EMC10	0.000259446	1.42157e-10	0.415961	Bcells_CD4,Bcells_NK,Bcells_MO,CD4_MO,CD8_NK,CD8_MO	2		GSE60424		GSE115736	7	+	last_junction			skip_junction
chr19:50481947:50482149	clu_13944	0.16129	0.178571	0.216216	0.305556	0.117647	0.22	0.08	0.263158	0.0701754	0.132075	0.121212	0.146341	0.1	0.15625	0.05	0.0833333	0.0784314	0.0196078	0.0232558	0.0285714	0	0	0	0	EMC10	0.000259446	1.42157e-10	0.177942	Bcells_CD4,Bcells_NK,Bcells_MO,CD4_MO,CD8_NK,CD8_MO	2		GSE60424		GSE115736		+	last_junction			SE
chr19:53539282:53555845	clu_14022	1	0.565217	0.714286	0.428571	0.409091	0.509434	0.3125	0.393939	0.933333	0.416667	0.833333	0.833333	1	0.578947	1	0.55	1	1	1	1	0	0	0	1	ZNF331	0.0228663	0.0449274	0.270778	Bcells_CD8	1		GSE60424				+		AFE
chr19:53554888:53555845	clu_14022	0	0.434783	0.285714	0.571429	0.590909	0.490566	0.6875	0.606061	0.0666667	0.583333	0.166667	0.166667	0	0.421053	0	0.45	0	0	0	0	0	0	0	0	ZNF331	0.0228663	0.0449274	0.270778	Bcells_CD8	1		GSE60424				+	first_junction	AFE
chr19:54206462:54206553	clu_14049	0.0262787	0.028129	0.00885878	0.0123518	0.0219216	0.0276471	0.0238273	0.018837	0.0230224	0.0243728	0.0157343	0.0207841	0.0269906	0.0270907	0.031348	0.0475285	0.0821713	0.081138	0.0868486	0.0835686	0.0851393	0.139881	0.0636364	0.0990676	RPS9	2.75174e-13	4.88638e-16	0.0780265	Bcells_NK,Bcells_MO,Bcells_NEU,CD4_NK,CD4_MO,CD4_NEU,CD8_NK,CD8_MO,CD8_NEU,NK_MO,NK_NEU,MO_NEU	4	GSE64655	GSE60424	GSE107011	GSE115736		+				SE
chr19:54206462:54207398	clu_14049	0.93008	0.92225	0.959354	0.959486	0.937034	0.928235	0.949367	0.944717	0.93477	0.940143	0.956876	0.940954	0.91498	0.910483	0.909091	0.88403	0.769422	0.785037	0.766129	0.757764	0.76161	0.642857	0.736364	0.69697	RPS9	2.75174e-13	4.88638e-16	0.233736	Bcells_NK,Bcells_MO,Bcells_NEU,CD4_NK,CD4_MO,CD4_NEU,CD8_NK,CD8_MO,CD8_NEU,NK_MO,NK_NEU,MO_NEU	4	GSE64655	GSE60424	GSE107011	GSE115736	9	+	last_junction			skip_junction	A5SS
chr19:54206724:54207398	clu_14049	0.0436415	0.0496207	0.0317874	0.0281621	0.0410448	0.0441176	0.0268057	0.0364455	0.0422078	0.0354839	0.0273893	0.0382617	0.0580297	0.0624264	0.0595611	0.0684411	0.148406	0.133825	0.147022	0.158667	0.153251	0.217262	0.2	0.203963	RPS9	2.75174e-13	4.88638e-16	0.157783	Bcells_NK,Bcells_MO,Bcells_NEU,CD4_NK,CD4_MO,CD4_NEU,CD8_NK,CD8_MO,CD8_NEU,NK_MO,NK_NEU,MO_NEU	4	GSE64655	GSE60424	GSE107011	GSE115736		+	last_junction			SE	A5SS
chr19:54575033:54575256	clu_14082	0	0	0	0.030303	0	0.142857	0	0.166667	0	0	0	0	0	0.5	0	0	0.166227	0.446429	0.193548	0.20979	0.315024	0.454392	0.470699	0.308892	LILRA2,LILRB1,LOC102724290	3.44953e-25	2.30085e-25	0.379676	Bcells_MO,Bcells_NEU,MO_NEU	2	GSE64655	GSE60424			5	+				SE
chr19:54575033:54575807	clu_14082	0	0	0	0	0	0	0	0	0	0	0	0	0	0	0	0	0.0105541	0.00297619	0.016129	0.0034965	0.0355412	0.0236486	0.020794	0.0327613	LILRA2,LILRB1,LOC102724290	3.44953e-25	2.30085e-25	0.0281863	Bcells_MO,Bcells_NEU,MO_NEU	2	GSE64655	GSE60424				+				skip_junction
chr19:54575552:54575807	clu_14082	0.0857143	0.133333	0	0.181818	0	0.285714	0.25	0	0	0	0	0	0	0.318182	0.5	0	0.432718	0.318452	0.451613	0.444056	0.531502	0.407095	0.444234	0.552262	LILRA2,LILRB1,LOC102724290	3.44953e-25	2.30085e-25	0.383557	Bcells_MO,Bcells_NEU,MO_NEU	2	GSE64655	GSE60424			5	+				SE
chr19:54575552:54575842	clu_14082	0	0	0	0	0	0	0	0	0	0	0	0	0	0	0	0	0.0316623	0.00297619	0.0290323	0.0104895	0.0355412	0.0371622	0.0189036	0.0358814	LILRA2,LILRB1,LOC102724290	3.44953e-25	2.30085e-25	0.0318721	Bcells_MO,Bcells_NEU,MO_NEU	2	GSE64655	GSE60424				+	last_junction
chr19:54575552:54633016	clu_14082	0	0.0222222	0	0	0	0	0	0	0	0	0	0	0	0	0	0	0.0369393	0.0119048	0.016129	0.0524476	0.0581583	0.0472973	0.0245747	0.0436817	LILRA2,LILRB1,LOC102724290	3.44953e-25	2.30085e-25	0.0378725	Bcells_MO,Bcells_NEU,MO_NEU	2	GSE64655	GSE60424
chr19:54632760:54633016	clu_14082	0.514286	0.711111	0.84	0.454545	1	0.428571	0.75	0.833333	0	0	0	0	0.666667	0.181818	0.5	0.75	0.224274	0.193452	0.196774	0.227273	0.00161551	0	0	0.00312012	LILRA2,LILRB1,LOC102724290	3.44953e-25	2.30085e-25	0.628802	Bcells_MO,Bcells_NEU,MO_NEU	2	GSE64655	GSE60424			3	+					A3SS
chr19:54632760:54633051	clu_14082	0.4	0.133333	0.16	0.30303	0	0.142857	0	0	0	0	0	0	0.333333	0	0	0.25	0.0158311	0.00892857	0.0258065	0.00699301	0	0	0	0	LILRA2,LILRB1,LOC102724290	3.44953e-25	2.30085e-25	0.249091	Bcells_MO,Bcells_NEU,MO_NEU	2	GSE64655	GSE60424			5	+					A3SS
chr19:54632760:54672348	clu_14082	0	0	0	0.030303	0	0	0	0	0	0	0	0	0	0	0	0	0.0817942	0.014881	0.0709677	0.0454545	0.0226171	0.0304054	0.020794	0.0234009	LILRA2,LILRB1,LOC102724290	3.44953e-25	2.30085e-25	0.0456986	Bcells_MO,Bcells_NEU,MO_NEU	2	GSE64655	GSE60424
chr19:54632045:54632464	clu_14083	0	0	0	0.030303	0	0	0	0	0	0	0	0	0	0	0	0	0.0833333	0.101124	0.131313	0.0824742	1	0.705882	0.888889	0.818182	LILRB1	7.30314e-06	2.79532e-05	0.845663	Bcells_MO,Bcells_NEU,MO_NEU	1		GSE60424
chr19:54632237:54632464	clu_14083	1	1	1	0.969697	1	1	0	1	0	1	0	0	1	1	1	1	0.916667	0.898876	0.868687	0.917526	0	0.294118	0.111111	0.181818	LILRB1	7.30314e-06	2.79532e-05	0.845663	Bcells_MO,Bcells_NEU,MO_NEU	1		GSE60424				+
chr16:289607:291190	clu_14219	0.288462	0.202899	0.5	0.148936	0.378378	0.0925926	0.25	0.153846	0.184615	0.277778	0.371429	0.409091	0.205128	0.24	0.259259	0.213115	0.130435	0.153846	0.315789	0.222222	0.46875	0.388889	0.4	0.259259	AXIN1	5.03042e-06	0.0281269	0.173651	Bcells_NEU,CD4_NEU,CD8_NEU,NK_NEU,MO_NEU	1		GSE60424				-				SE
chr16:289607:293488	clu_14219	0.538462	0.550725	0.263158	0.723404	0.486486	0.703704	0.642857	0.75	0.630769	0.481481	0.457143	0.545455	0.606838	0.61	0.555556	0.590164	0.73913	0.615385	0.368421	0.611111	0.21875	0.166667	0.24	0.333333	AXIN1	5.03042e-06	0.0281269	0.406074	Bcells_NEU,CD4_NEU,CD8_NEU,NK_NEU,MO_NEU	1		GSE60424				-				skip_junction
chr16:291297:293488	clu_14219	0.173077	0.246377	0.236842	0.12766	0.135135	0.203704	0.107143	0.0961538	0.184615	0.240741	0.171429	0.0454545	0.188034	0.15	0.185185	0.196721	0.130435	0.230769	0.315789	0.166667	0.3125	0.444444	0.36	0.407407	AXIN1	5.03042e-06	0.0281269	0.245554	Bcells_NEU,CD4_NEU,CD8_NEU,NK_NEU,MO_NEU	1		GSE60424				-				SE
chr16:2759661:2759747	clu_14365	0.288973	0.290411	0.286853	0.271739	0.333333	0.257485	0.272727	0.267974	0.2891	0.410256	0.333333	0.385621	0.363208	0.272152	0.25	0.239521	0.202899	0.176471	0.161491	0.286957	0.131868	0.0359712	0.0793651	0.186275	SRRM2	4.5188e-07	1.4598e-06	0.246208	Bcells_MO,Bcells_NEU,CD4_MO,CD4_NEU,CD8_MO,CD8_NEU,NK_MO,NK_NEU,MO_NEU	3	GSE64655	GSE60424		GSE115736	5	+	last_junction			SE	A3SS
chr16:2759661:2760301	clu_14365	0.414449	0.427397	0.40239	0.48913	0.380117	0.383234	0.504132	0.477124	0.459716	0.292308	0.427536	0.333333	0.367925	0.367089	0.432692	0.48503	0.594203	0.579832	0.621118	0.53913	0.758242	0.841727	0.84127	0.764706	SRRM2	4.5188e-07	1.4598e-06	0.423263	Bcells_MO,Bcells_NEU,CD4_MO,CD4_NEU,CD8_MO,CD8_NEU,NK_MO,NK_NEU,MO_NEU	3	GSE64655	GSE60424		GSE115736	4	+				skip_junction	A3SS
chr16:2760008:2760301	clu_14365	0.296578	0.282192	0.310757	0.23913	0.28655	0.359281	0.22314	0.254902	0.251185	0.297436	0.23913	0.281046	0.268868	0.360759	0.317308	0.275449	0.202899	0.243697	0.217391	0.173913	0.10989	0.122302	0.0793651	0.0490196	SRRM2	4.5188e-07	1.4598e-06	0.215452	Bcells_MO,Bcells_NEU,CD4_MO,CD4_NEU,CD8_MO,CD8_NEU,NK_MO,NK_NEU,MO_NEU	3	GSE64655	GSE60424		GSE115736	5	+	first_junction			SE
chr16:4361469:4361749	clu_14446	0.388889	0.173913	0.333333	0.318182	0.363636	0.222222	0.294118	0.26	0.3	0.319149	0.205128	0.282609	0.241379	0.257143	0.2	0.357143	0.0454545	0	0.15625	0.0384615	0.235294	0.104167	0.166667	0.240741	CORO7-PAM16,CORO7	6.49562e-05	0.00465699	0.243538	Bcells_MO,CD4_MO,CD4_NEU,CD8_MO,CD8_NEU,NK_MO,NK_NEU,MO_NEU	4	GSE64655	GSE60424	GSE107011	GSE115736	5
chr16:4361469:4361985	clu_14446	0.222222	0.586957	0.592593	0.681818	0.363636	0.555556	0.588235	0.52	0.433333	0.446809	0.564103	0.5	0.586207	0.542857	0.7	0.357143	0.772727	0.956522	0.78125	0.961538	0.588235	0.729167	0.733333	0.703704	CORO7-PAM16,CORO7	6.49562e-05	0.00465699	0.381948	Bcells_MO,CD4_MO,CD4_NEU,CD8_MO,CD8_NEU,NK_MO,NK_NEU,MO_NEU	4	GSE64655	GSE60424	GSE107011	GSE115736	7	-
chr16:4361803:4361985	clu_14446	0.388889	0.23913	0.0740741	0	0.272727	0.222222	0.117647	0.22	0.266667	0.234043	0.230769	0.217391	0.172414	0.2	0.1	0.285714	0.181818	0.0434783	0.0625	0	0.176471	0.166667	0.1	0.0555556	CORO7-PAM16,CORO7	6.49562e-05	0.00465699	0.165268	Bcells_MO,CD4_MO,CD4_NEU,CD8_MO,CD8_NEU,NK_MO,NK_NEU,MO_NEU	4	GSE64655	GSE60424	GSE107011	GSE115736
chr16:9103259:9108371	clu_14510	0.542857	0.533333	0.677419	0.638889	0.439024	0.647059	0.571429	0.762712	0.571429	0.575	0.434783	0.527778	0.709677	0.684211	0.8	0.766667	0.882353	0.52381	0.714286	0.735294	0.0967742	0.181818	0.105882	0.2	C16orf72	1.3912e-05	0.0231901	0.59402	Bcells_NEU,CD4_NK,CD4_MO,CD4_NEU,CD8_NEU,NK_NEU,MO_NEU	1		GSE60424				+	last_junction
chr16:9103259:9116668	clu_14510	0.457143	0.466667	0.322581	0.361111	0.560976	0.352941	0.428571	0.237288	0.428571	0.425	0.565217	0.472222	0.290323	0.315789	0.2	0.233333	0.117647	0.47619	0.285714	0.264706	0.903226	0.818182	0.894118	0.8	C16orf72	1.3912e-05	0.0231901	0.59402	Bcells_NEU,CD4_NK,CD4_MO,CD4_NEU,CD8_NEU,NK_NEU,MO_NEU	1		GSE60424				+	last_junction
chr16:10877382:10895282	clu_14518	0.877358	0.842718	0.919355	0.840909	0	0.5	0.75	0.875	0	0	1	0	1	1	0	0.5	0.580645	0.684211	0.52	0.631579	0	0	0	0.5	CIITA	5.63083e-05	0.000203309	0.265977	Bcells_MO	2	GSE64655	GSE60424			3	+	first_junction	AFE
chr16:10879042:10895282	clu_14518	0.122642	0.157282	0.0806452	0.159091	0	0.5	0.25	0.125	0	1	0	0	0	0	0	0.5	0.419355	0.315789	0.48	0.368421	0	1	0	0.5	CIITA	5.63083e-05	0.000203309	0.265977	Bcells_MO	2	GSE64655	GSE60424			5	+	first_junction	AFE
chr16:27345020:27345185	clu_14716	0.029819	0.0221367	0.0300188	0.0304878	0	0.0377358	0	0	0	0.0210526	0.024	0.0576923	0	0.0491803	0	0.0888889	0	0	0	0	0	0.00833333	0	0.0027027	IL4R	2.04261e-16	8.74262e-13	0.0317583	Bcells_CD8,Bcells_MO,Bcells_NEU,CD4_CD8,CD4_MO,CD4_NEU,CD8_MO,CD8_NEU,NK_NEU	1		GSE60424
chr16:27345020:27345374	clu_14716	0.0181044	0.014437	0.0150094	0.0198171	0.0175439	0.0188679	0.0731707	0.0625	0.00854701	0.0210526	0	0	0	0	0	0.0222222	0.0188679	0	0	0	0.00595238	0	0.00311526	0.0027027	IL4R	2.04261e-16	8.74262e-13	0.040078	Bcells_CD8,Bcells_MO,Bcells_NEU,CD4_CD8,CD4_MO,CD4_NEU,CD8_MO,CD8_NEU,NK_NEU	1		GSE60424
chr16:27345020:27345572	clu_14716	0.0202343	0.014437	0.0187617	0.0198171	0	0	0	0	0.0042735	0.0421053	0.024	0	0	0	0	0.0222222	0	0	0	0	0.0178571	0.00416667	0.00934579	0.0108108	IL4R	2.04261e-16	8.74262e-13	0.0183125	Bcells_CD8,Bcells_MO,Bcells_NEU,CD4_CD8,CD4_MO,CD4_NEU,CD8_MO,CD8_NEU,NK_NEU	1		GSE60424
chr16:27345020:27346467	clu_14716	0.208733	0.228104	0.263602	0.185976	0.140351	0.150943	0.219512	0.203125	0.247863	0.168421	0.288	0.201923	0.238095	0.295082	0.277778	0.266667	0.283019	0.428571	0.298246	0.571429	0.297619	0.316667	0.383178	0.345946	IL4R	2.04261e-16	8.74262e-13	0.216833	Bcells_CD8,Bcells_MO,Bcells_NEU,CD4_CD8,CD4_MO,CD4_NEU,CD8_MO,CD8_NEU,NK_NEU	1		GSE60424				+
chr16:27345020:27352540	clu_14716	0.00958466	0.0115496	0.0131332	0.0121951	0.0350877	0.0377358	0.0487805	0.015625	0.0213675	0	0.016	0.00961538	0.0714286	0	0.0555556	0.0222222	0	0	0.0526316	0.0571429	0.00595238	0.0166667	0.00623053	0.0135135	IL4R	2.04261e-16	8.74262e-13	0.0267108	Bcells_CD8,Bcells_MO,Bcells_NEU,CD4_CD8,CD4_MO,CD4_NEU,CD8_MO,CD8_NEU,NK_NEU	1		GSE60424				+
chr16:27345789:27346467	clu_14716	0.227902	0.179018	0.168856	0.23628	0.280702	0.188679	0.121951	0.34375	0.230769	0.231579	0.112	0.201923	0.0714286	0.180328	0	0.2	0.0754717	0.122449	0.0350877	0	0.107143	0.0958333	0.0404984	0.0540541	IL4R	2.04261e-16	8.74262e-13	0.175518	Bcells_CD8,Bcells_MO,Bcells_NEU,CD4_CD8,CD4_MO,CD4_NEU,CD8_MO,CD8_NEU,NK_NEU	1		GSE60424
chr16:27346618:27352540	clu_14716	0.457934	0.495669	0.469043	0.471037	0.526316	0.566038	0.536585	0.359375	0.465812	0.473684	0.504	0.5	0.595238	0.47541	0.555556	0.355556	0.584906	0.44898	0.578947	0.314286	0.565476	0.55	0.545171	0.556757	IL4R	2.04261e-16	8.74262e-13	0.0809304	Bcells_CD8,Bcells_MO,Bcells_NEU,CD4_CD8,CD4_MO,CD4_NEU,CD8_MO,CD8_NEU,NK_NEU	1		GSE60424				+
chr16:27346618:27352545	clu_14716	0.027689	0.0346487	0.021576	0.0243902	0	0	0	0.015625	0.0213675	0.0421053	0.032	0.0288462	0.0238095	0	0.111111	0.0222222	0.0377358	0	0.0350877	0.0571429	0	0.00833333	0.0124611	0.0135135	IL4R	2.04261e-16	8.74262e-13	0.0307087	Bcells_CD8,Bcells_MO,Bcells_NEU,CD4_CD8,CD4_MO,CD4_NEU,CD8_MO,CD8_NEU,NK_NEU	1		GSE60424				+
chr16:29834066:29834326	clu_14802	0.0212766	0.0898876	0.0263158	0.1	0.027027	0.0707071	0	0.104478	0.0535714	0.0576923	0.0294118	0	0	0.0416667	0.047619	0.0142857	0.0327869	0	0	0.00877193	0.047619	0.0550162	0.0592885	0.0625	MVP	8.52907e-06	0.00873942	0.0489803	Bcells_NK,Bcells_MO,CD4_NK,CD4_MO,CD8_NK,CD8_MO,NK_MO,NK_NEU,MO_NEU	1		GSE60424
chr16:29834066:29835704	clu_14802	0.425532	0.348315	0.394737	0.375	0.337838	0.353535	0.490566	0.38806	0.428571	0.451923	0.392157	0.373913	0.605263	0.513889	0.547619	0.5	0.696721	0.725191	0.801527	0.701754	0.557143	0.433657	0.462451	0.416667	MVP	8.52907e-06	0.00873942	0.345402	Bcells_NK,Bcells_MO,CD4_NK,CD4_MO,CD8_NK,CD8_MO,NK_MO,NK_NEU,MO_NEU	1		GSE60424				+
chr16:29834437:29835704	clu_14802	0.553191	0.561798	0.578947	0.525	0.635135	0.575758	0.509434	0.507463	0.517857	0.490385	0.578431	0.626087	0.394737	0.444444	0.404762	0.485714	0.270492	0.274809	0.198473	0.289474	0.395238	0.511327	0.478261	0.520833	MVP	8.52907e-06	0.00873942	0.298635	Bcells_NK,Bcells_MO,CD4_NK,CD4_MO,CD8_NK,CD8_MO,NK_MO,NK_NEU,MO_NEU	1		GSE60424
chr16:30001040:30001212	clu_14817	0.647059	0.494505	0.569444	0.595745	0.682927	0.557143	0.529412	0.609375	0.708333	0.597826	0.607843	0.492308	0.603175	0.543478	0.586207	0.754717	0.294118	0.4	0.24	0.565217	0.2	0.333333	0.266667	0.521739	INO80E	0.021295	0.0125996	0.24706	Bcells_MO,CD4_MO,CD8_MO,NK_MO	1		GSE60424				+					A3SS
chr16:30001040:30001414	clu_14817	0.352941	0.505495	0.430556	0.404255	0.317073	0.442857	0.470588	0.390625	0.291667	0.402174	0.392157	0.507692	0.396825	0.456522	0.413793	0.245283	0.705882	0.6	0.76	0.434783	0.8	0.666667	0.733333	0.478261	INO80E	0.021295	0.0125996	0.24706	Bcells_MO,CD4_MO,CD8_MO,NK_MO	1		GSE60424				+					A3SS
chr16:30064505:30067234	clu_14818	0.389222	0.387352	0.462687	0.403727	0.446009	0.325991	0.45098	0.336406	0.417722	0.330128	0.475	0.338182	0.384181	0.364532	0.314286	0.421053	0.122373	0.101471	0.101759	0.109606	0.00865052	0	0.0122449	0.016	LOC112694756,ALDOA	1.94925e-07	8.6571e-07	0.401523	Bcells_MO,Bcells_NEU,CD4_MO,CD4_NEU,CD8_MO,CD8_NEU,NK_MO,NK_NEU,MO_NEU	4	GSE64655	GSE60424	GSE107011	GSE115736	5	+	first_junction	AFE
chr16:30065927:30067234	clu_14818	0.610778	0.612648	0.537313	0.596273	0.553991	0.674009	0.54902	0.663594	0.582278	0.669872	0.525	0.661818	0.615819	0.635468	0.685714	0.578947	0.877627	0.898529	0.898241	0.890394	0.991349	1	0.987755	0.984	LOC112694756,ALDOA	1.94925e-07	8.6571e-07	0.401523	Bcells_MO,Bcells_NEU,CD4_MO,CD4_NEU,CD8_MO,CD8_NEU,NK_MO,NK_NEU,MO_NEU	4	GSE64655	GSE60424	GSE107011	GSE115736	7	+	first_junction	AFE
chr16:30114708:30115595	clu_14830	0.258065	0.181818	0.214286	0.0740741	0.470588	0.0689655	0.0384615	0.125	0.126984	0.108696	0.204545	0.0232558	0.115385	0.1	0	0.0434783	0.0625	0.115385	0.0816327	0.0238095	0.161017	0.107527	0.103704	0.114458	MAPK3	0.0125191	0.0498651	0.111229	Bcells_MO,CD4_MO,CD4_NEU	1		GSE60424				-	last_junction			SE
chr16:30114708:30116636	clu_14830	0.645161	0.681818	0.571429	0.62963	0.470588	0.655172	0.576923	0.75	0.666667	0.695652	0.477273	0.651163	0.692308	0.766667	0.692308	0.913043	0.854167	0.769231	0.836735	0.857143	0.694915	0.709677	0.748148	0.76506	MAPK3	0.0125191	0.0498651	0.20663	Bcells_MO,CD4_MO,CD4_NEU	1		GSE60424				-	last_junction			skip_junction
chr16:30115645:30116636	clu_14830	0.0967742	0.136364	0.214286	0.296296	0.0588235	0.275862	0.384615	0.125	0.206349	0.195652	0.318182	0.325581	0.192308	0.133333	0.307692	0.0434783	0.0833333	0.115385	0.0816327	0.119048	0.144068	0.182796	0.148148	0.120482	MAPK3	0.0125191	0.0498651	0.161592	Bcells_MO,CD4_MO,CD4_NEU	1		GSE60424				-				SE
chr16:46959419:46960218	clu_14940	0.653846	0.521739	0.722222	0.78125	0.5625	0.486486	0.521739	0.553191	0.4	0.484848	0.483871	0.415094	0.631579	0.722222	0.5	0.27027	0.628571	0.44	0.44	0.607143	0.333333	0.466667	0.105263	0.266667	DNAJA2	0.0423306	0.015883	0.223811	Bcells_CD4	1		GSE60424
chr16:46959419:46964611	clu_14940	0.346154	0.478261	0.277778	0.21875	0.4375	0.513514	0.478261	0.446809	0.6	0.515152	0.516129	0.584906	0.368421	0.277778	0.5	0.72973	0.371429	0.56	0.56	0.392857	0.666667	0.533333	0.894737	0.733333	DNAJA2	0.0423306	0.015883	0.223811	Bcells_CD4	1		GSE60424				-
chr16:48548114:48551386	clu_14956	0.413793	0.346154	0.411765	0.125	0.326923	0.325	0.25	0.296296	0.232877	0.478261	0.344828	0.333333	0.3125	0.142857	0.1	0.352941	0.25	0.363636	0.5	0.3	0.52027	0.45679	0.497268	0.452261	N4BP1	3.14888e-05	0.000406329	0.254573	Bcells_NEU,CD4_NEU,CD8_NEU,NK_NEU,MO_NEU	1		GSE60424				-				SE
chr16:48548114:48553539	clu_14956	0.37931	0.461538	0.352941	0.5	0.365385	0.4	0.46875	0.555556	0.410959	0.333333	0.482759	0.388889	0.5	0.714286	0.5	0.176471	0.35	0.454545	0.25	0.3	0.168919	0.216049	0.10929	0.155779	N4BP1	3.14888e-05	0.000406329	0.31018	Bcells_NEU,CD4_NEU,CD8_NEU,NK_NEU,MO_NEU	1		GSE60424				-				skip_junction
chr16:48551482:48553539	clu_14956	0.206897	0.192308	0.235294	0.375	0.307692	0.275	0.28125	0.148148	0.356164	0.188406	0.172414	0.277778	0.1875	0.142857	0.4	0.470588	0.4	0.181818	0.25	0.4	0.310811	0.32716	0.393443	0.39196	N4BP1	3.14888e-05	0.000406329	0.107153	Bcells_NEU,CD4_NEU,CD8_NEU,NK_NEU,MO_NEU	1		GSE60424				-				SE
chr16:50246203:50287912	clu_14969	0	0.0512821	0	0	0	0	0	0.030303	0	0.025	0	0	0.164384	0.191781	0.2	0.0769231	0.134615	0.027027	0.0425532	0.0243902	0	0	0	0	ADCY7	1.36624e-15	1.76441e-05	0.152022	Bcells_CD4,Bcells_CD8,Bcells_NK,Bcells_MO,CD4_CD8,CD4_NK,CD4_MO,CD8_NK,CD8_MO,NK_MO	1		GSE60424				+	first_junction	AFE
chr16:50266587:50287912	clu_14969	0.142857	0.025641	0.0357143	0.1	0.217391	0.418605	0.25	0.272727	0.357143	0.275	0.16	0.208333	0.246575	0.0410959	0.222222	0.358974	0.0192308	0.027027	0.0425532	0.0487805	0	0	0	0	ADCY7	1.36624e-15	1.76441e-05	0.255283	Bcells_CD4,Bcells_CD8,Bcells_NK,Bcells_MO,CD4_CD8,CD4_NK,CD4_MO,CD8_NK,CD8_MO,NK_MO	1		GSE60424				+	first_junction	AFE			A5SS
chr16:50266680:50287912	clu_14969	0.142857	0.0512821	0.107143	0.1	0.782609	0.581395	0.75	0.69697	0.571429	0.55	0.8	0.666667	0.534247	0.753425	0.577778	0.551282	0.0192308	0.0540541	0.0425532	0.0731707	0	0	0	0.0555556	ADCY7	1.36624e-15	1.76441e-05	0.655491	Bcells_CD4,Bcells_CD8,Bcells_NK,Bcells_MO,CD4_CD8,CD4_NK,CD4_MO,CD8_NK,CD8_MO,NK_MO	1		GSE60424				+	first_junction	AFE			A5SS
chr16:50274198:50287912	clu_14969	0.714286	0.871795	0.857143	0.8	0	0	0	0	0.0714286	0.15	0.04	0.125	0.0547945	0.0136986	0	0.0128205	0.596154	0.648649	0.553191	0.658537	1	1	1	0.888889	ADCY7	1.36624e-15	1.76441e-05	0.810806	Bcells_CD4,Bcells_CD8,Bcells_NK,Bcells_MO,CD4_CD8,CD4_NK,CD4_MO,CD8_NK,CD8_MO,NK_MO	1		GSE60424				+	first_junction	AFE
chr16:50279704:50287912	clu_14969	0	0	0	0	0	0	0	0	0	0	0	0	0	0	0	0	0.230769	0.243243	0.319149	0.195122	0	0	0	0.0555556	ADCY7	1.36624e-15	1.76441e-05	0.247071	Bcells_CD4,Bcells_CD8,Bcells_NK,Bcells_MO,CD4_CD8,CD4_NK,CD4_MO,CD8_NK,CD8_MO,NK_MO	1		GSE60424				+	first_junction	AFE
chr16:50742124:50742762	clu_14990	0.333333	0.4	0.5	0.333333	0.578947	0.681818	0.444444	0.5	0.157895	0.314286	0.212121	0.225806	0.777778	0.384615	1	0.761905	0.555556	0.666667	1	0.846154	0.5	0.75	0.764706	0.714286	CYLD	0.000306777	0.033373	0.323775	CD4_CD8	3	GSE64655	GSE60424		GSE115736	6	+	first_junction	AFE
chr16:50742216:50742762	clu_14990	0.666667	0.6	0.5	0.666667	0.421053	0.318182	0.555556	0.5	0.842105	0.685714	0.787879	0.774194	0.222222	0.615385	0	0.238095	0.444444	0.333333	0	0.153846	0.5	0.25	0.235294	0.285714	CYLD	0.000306777	0.033373	0.323775	CD4_CD8	3	GSE64655	GSE60424		GSE115736	3	+	first_junction	AFE
chr16:53465602:53465771	clu_15008	0.162162	0.0597015	0.171429	0.0454545	0.131783	0.144578	0.0645161	0.113402	0.194286	0.112782	0.0777778	0.021978	0.146341	0.0909091	0.0285714	0	0.157895	0.0952381	0	0.0434783	0.0645161	0.037037	0	0.0227273	RBL2	0.000355593	0.00449938	0.0824998	CD8_MO,CD8_NEU	1		GSE60424
chr16:53465602:53467058	clu_15008	0.756757	0.701493	0.771429	0.772727	0.658915	0.590361	0.709677	0.721649	0.634286	0.721805	0.833333	0.879121	0.670732	0.727273	0.914286	0.93617	0.684211	0.857143	0.966667	0.956522	0.83871	0.888889	0.95	0.886364	RBL2	0.000355593	0.00449938	0.22084	CD8_MO,CD8_NEU	1		GSE60424				+
chr16:53465811:53467058	clu_15008	0.0810811	0.238806	0.0571429	0.181818	0.209302	0.26506	0.225806	0.164948	0.171429	0.165414	0.0888889	0.0989011	0.182927	0.181818	0.0571429	0.0638298	0.157895	0.047619	0.0333333	0	0.0967742	0.0740741	0.05	0.0909091	RBL2	0.000355593	0.00449938	0.156568	CD8_MO,CD8_NEU	1		GSE60424
chr16:57999683:58002479	clu_15080	0	0	0	0	0	0.12	0	0	0	0	0.05	0	0	0.0232558	0	0	0.128205	0.148148	0.196078	0.103448	0.16	0.241379	0.39	0.317647	USB1	1.07353e-06	2.09262e-09	0.271443	CD4_MO,CD4_NEU,CD8_MO,CD8_NEU,NK_MO,NK_NEU,MO_NEU	2		GSE60424	GSE107011		5	+	first_junction	AFE
chr16:57999786:58002479	clu_15080	0	0	0	0	0.0833333	0	0	0	0	0.111111	0	0.153846	0.0540541	0.0465116	0	0.114286	0.0769231	0	0.0392157	0.0344828	0.2	0.258621	0.24	0.211765	USB1	1.07353e-06	2.09262e-09	0.206763	CD4_MO,CD4_NEU,CD8_MO,CD8_NEU,NK_MO,NK_NEU,MO_NEU	1		GSE60424
chr16:58001581:58002479	clu_15080	1	1	1	1	0.916667	0.88	1	1	1	0.888889	0.95	0.846154	0.945946	0.930233	1	0.885714	0.794872	0.851852	0.764706	0.862069	0.64	0.5	0.37	0.470588	USB1	1.07353e-06	2.09262e-09	0.45402	CD4_MO,CD4_NEU,CD8_MO,CD8_NEU,NK_MO,NK_NEU,MO_NEU	2		GSE60424	GSE107011		9	+	first_junction	AFE
chr16:67155654:67156510	clu_15119	0.1875	0.433962	0.205128	0.0952381	0.391304	0.206897	0.478261	0.230769	0.416667	0.285714	0.42029	0.323077	0.277778	0.125	0.5	0.6	0.636364	0.4	0.551724	0.55	0.325581	0.416667	0.678571	0.518519	TRADD	1.81802e-06	6.08908e-07	0.304065	Bcells_MO,Bcells_NEU,CD4_MO,CD4_NEU,CD8_MO,CD8_NEU	1		GSE60424				-					A3SS
chr16:67156199:67156510	clu_15119	0.15625	0.0754717	0.205128	0.285714	0.347826	0.37931	0.173913	0.179487	0.125	0.190476	0.173913	0.292308	0.333333	0.375	0	0	0	0.04	0.0344828	0	0	0.0416667	0	0	TRADD	1.81802e-06	6.08908e-07	0.259717	Bcells_MO,Bcells_NEU,CD4_MO,CD4_NEU,CD8_MO,CD8_NEU	1		GSE60424				-					A3SS
chr16:67156199:67159838	clu_15119	0.15625	0.150943	0.307692	0.333333	0.0869565	0.103448	0.0869565	0.282051	0.116667	0.166667	0.0289855	0.153846	0	0.25	0.2	0.2	0	0	0	0	0.0465116	0.0416667	0.0357143	0.037037	TRADD	1.81802e-06	6.08908e-07	0.237055	Bcells_MO,Bcells_NEU,CD4_MO,CD4_NEU,CD8_MO,CD8_NEU	1		GSE60424
chr16:67156668:67159838	clu_15119	0.5	0.339623	0.282051	0.285714	0.173913	0.310345	0.26087	0.307692	0.341667	0.357143	0.376812	0.230769	0.388889	0.25	0.3	0.2	0.363636	0.56	0.413793	0.45	0.627907	0.5	0.285714	0.444444	TRADD	1.81802e-06	6.08908e-07	0.201311	Bcells_MO,Bcells_NEU,CD4_MO,CD4_NEU,CD8_MO,CD8_NEU	1		GSE60424				-	first_junction
chr16:88699732:88700618	clu_15416	0.0416667	0.0689655	0.08	0	0.0298507	0.102564	0.0757576	0.105263	0.06	0.0408163	0.114754	0.045977	0.0756303	0.047619	0.0869565	0.0458716	0.0252101	0.025641	0.0162602	0	0.019802	0.0326087	0	0.0517241	RNF166	0.000121926	0.00311351	0.0615811	Bcells_CD4,Bcells_CD8,CD4_MO,CD4_NEU,CD8_MO,CD8_NEU,NK_MO,NK_NEU	1		GSE60424				-	last_junction			SE
chr16:88699732:88700784	clu_15416	0.125	0	0.04	0	0.104478	0.111111	0.0909091	0.0526316	0.11	0.112245	0.0163934	0.091954	0.0672269	0.0571429	0.0869565	0.0366972	0.092437	0.0683761	0.0650407	0.0854701	0.0594059	0.0543478	0.0327869	0.0229885	RNF166	0.000121926	0.00311351	0.0485323	Bcells_CD4,Bcells_CD8,CD4_MO,CD4_NEU,CD8_MO,CD8_NEU,NK_MO,NK_NEU	2	GSE64655	GSE60424				-				SE
chr16:88699732:88701262	clu_15416	0.75	0.862069	0.72	0.964286	0.641791	0.65812	0.560606	0.676692	0.67	0.663265	0.672131	0.655172	0.630252	0.8	0.623188	0.807339	0.806723	0.863248	0.804878	0.837607	0.871287	0.793478	0.918033	0.810345	RNF166	0.000121926	0.00311351	0.213984	Bcells_CD4,Bcells_CD8,CD4_MO,CD4_NEU,CD8_MO,CD8_NEU,NK_MO,NK_NEU	2	GSE64655	GSE60424			7	-				skip_junction	A3SS
chr16:88700940:88701262	clu_15416	0.0833333	0.0689655	0.16	0.0357143	0.223881	0.128205	0.272727	0.165414	0.16	0.183673	0.196721	0.206897	0.226891	0.0952381	0.202899	0.110092	0.0756303	0.042735	0.113821	0.0769231	0.049505	0.119565	0.0491803	0.114943	RNF166	0.000121926	0.00311351	0.120279	Bcells_CD4,Bcells_CD8,CD4_MO,CD4_NEU,CD8_MO,CD8_NEU,NK_MO,NK_NEU	2	GSE64655	GSE60424				-	first_junction			SE	A3SS
chr16:89291183:89291681	clu_15443	0.137931	0.148936	0.230769	0.27027	0.285714	0.16129	0.05	0.172414	0.372093	0.34	0.272727	0.103448	0.157895	0.0357143	0.0869565	0.175	0.147059	0.352941	0.153846	0.0555556	0	0.222222	0.0555556	0.09375	ANKRD11	0.000422266	8.95943e-06	0.179185	Bcells_MO,Bcells_NEU,CD4_NK,CD4_MO,CD4_NEU,CD8_MO,CD8_NEU,NK_MO,NK_NEU	3	GSE64655	GSE60424		GSE115736		-
chr16:89291183:89305206	clu_15443	0.724138	0.808511	0.730769	0.702703	0.607143	0.741935	0.85	0.62069	0.511628	0.54	0.606061	0.827586	0.710526	0.892857	0.652174	0.775	0.588235	0.411765	0.384615	0.555556	0.444444	0.527778	0.333333	0.53125	ANKRD11	0.000422266	8.95943e-06	0.298438	Bcells_MO,Bcells_NEU,CD4_NK,CD4_MO,CD4_NEU,CD8_MO,CD8_NEU,NK_MO,NK_NEU	3	GSE64655	GSE60424		GSE115736	10	-
chr16:89300962:89305206	clu_15443	0.137931	0.0425532	0.0384615	0.027027	0.107143	0.0967742	0.1	0.206897	0.116279	0.12	0.121212	0.0689655	0.131579	0.0714286	0.26087	0.05	0.264706	0.235294	0.461538	0.388889	0.555556	0.25	0.611111	0.375	ANKRD11	0.000422266	8.95943e-06	0.386423	Bcells_MO,Bcells_NEU,CD4_NK,CD4_MO,CD4_NEU,CD8_MO,CD8_NEU,NK_MO,NK_NEU	3	GSE64655	GSE60424		GSE115736	5
chr15:42512996:42513174	clu_15713	0.333333	0.267857	0.304348	0.375	0.294118	0.36	0.375	0.47619	0.4	0.268293	0.47619	0.4	0.277778	0.344828	0.133333	0.5	0.233766	0.235955	0.168831	0.208791	0.05	0.0797101	0.101911	0.141243	SNAP23	0.000442768	0.000370627	0.292905	Bcells_MO,Bcells_NEU,CD4_MO,CD4_NEU,CD8_MO,CD8_NEU,NK_NEU,MO_NEU	2		GSE60424		GSE115736	8
chr15:42512996:42513399	clu_15713	0.666667	0.732143	0.695652	0.625	0.705882	0.64	0.625	0.52381	0.6	0.731707	0.52381	0.6	0.722222	0.655172	0.866667	0.5	0.766234	0.764045	0.831169	0.791209	0.95	0.92029	0.898089	0.858757	SNAP23	0.000442768	0.000370627	0.292905	Bcells_MO,Bcells_NEU,CD4_MO,CD4_NEU,CD8_MO,CD8_NEU,NK_NEU,MO_NEU	2		GSE60424		GSE115736	7	+
chr15:43185879:43186154	clu_15739	0.31068	0.277778	0.2	0.330189	0.155556	0.319444	0.333333	0.202703	0.381356	0.329545	0.232558	0.232558	0.310811	0.310811	0.228571	0.283582	0.368421	0.389381	0.483516	0.5125	0.461538	0.497959	0.475336	0.45098	CCNDBP1	2.94037e-08	7.04035e-08	0.218695	Bcells_MO,Bcells_NEU,CD4_MO,CD4_NEU,CD8_MO,CD8_NEU,NK_MO,NK_NEU,MO_NEU	1		GSE60424				+				SE
chr15:43185879:43189199	clu_15739	0.165049	0.216049	0.175	0.169811	0.177778	0.138889	0.214286	0.202703	0.101695	0.181818	0.209302	0.104651	0.135135	0.162162	0.228571	0.268657	0.0526316	0.0884956	0.043956	0.075	0.0205128	0.0244898	0.0134529	0.0294118	CCNDBP1	2.94037e-08	7.04035e-08	0.176665	Bcells_MO,Bcells_NEU,CD4_MO,CD4_NEU,CD8_MO,CD8_NEU,NK_MO,NK_NEU,MO_NEU	1		GSE60424				+				skip_junction
chr15:43186233:43189199	clu_15739	0.524272	0.506173	0.625	0.5	0.666667	0.541667	0.452381	0.594595	0.516949	0.488636	0.55814	0.662791	0.554054	0.527027	0.542857	0.447761	0.578947	0.522124	0.472527	0.4125	0.517949	0.477551	0.511211	0.519608	CCNDBP1	2.94037e-08	7.04035e-08	0.0673025	Bcells_MO,Bcells_NEU,CD4_MO,CD4_NEU,CD8_MO,CD8_NEU,NK_MO,NK_NEU,MO_NEU	1		GSE60424				+				SE
chr15:43189280:43190055	clu_15740	0.31746	0.19469	0.365385	0.16	0.257143	0.155556	0.268293	0.208955	0.43038	0.215385	0.25	0.176471	0.227273	0.192308	0.21875	0.2	0.36	0.285714	0.47561	0.377778	0.54386	0.442149	0.391753	0.376682	CCNDBP1	7.44763e-07	4.70871e-06	0.229028	Bcells_MO,Bcells_NEU,CD4_CD8,CD4_MO,CD4_NEU,CD8_MO,CD8_NEU,NK_MO,NK_NEU,MO_NEU	2		GSE60424		GSE115736	4	+				SE
chr15:43189280:43190325	clu_15740	0.460317	0.654867	0.326923	0.48	0.514286	0.711111	0.512195	0.731343	0.253165	0.492308	0.361111	0.588235	0.484848	0.576923	0.5	0.7	0.24	0.257143	0.170732	0.155556	0.0760234	0.123967	0.0618557	0.174888	CCNDBP1	7.44763e-07	4.70871e-06	0.50805	Bcells_MO,Bcells_NEU,CD4_CD8,CD4_MO,CD4_NEU,CD8_MO,CD8_NEU,NK_MO,NK_NEU,MO_NEU	2		GSE60424		GSE115736	8	+				skip_junction
chr15:43190151:43190325	clu_15740	0.222222	0.150442	0.307692	0.36	0.228571	0.133333	0.219512	0.0597015	0.316456	0.292308	0.388889	0.235294	0.287879	0.230769	0.28125	0.1	0.4	0.457143	0.353659	0.466667	0.380117	0.433884	0.546392	0.44843	CCNDBP1	7.44763e-07	4.70871e-06	0.291926	Bcells_MO,Bcells_NEU,CD4_CD8,CD4_MO,CD4_NEU,CD8_MO,CD8_NEU,NK_MO,NK_NEU,MO_NEU	2		GSE60424		GSE115736	4	+				SE
chr15:50482065:50484275	clu_15817	0.321429	0.326087	0.269231	0.418605	0.333333	0.375	0.5	0.409091	0.4	0.24	0.1875	0.142857	0.454545	0.384615	0.3	0.37931	0.526316	0.619048	0.333333	0.52381	0.333333	0.321429	0.190476	0.388889	USP8	0.0131199	0.0381495	0.258037	Bcells_NEU,CD4_MO,CD8_NEU,MO_NEU	1		GSE60424				+				SE
chr15:50482065:50489801	clu_15817	0.178571	0.130435	0.307692	0.116279	0.222222	0.125	0.2	0.136364	0.2	0.28	0.25	0.285714	0.227273	0.269231	0.3	0.137931	0.105263	0.047619	0.194444	0.142857	0.416667	0.392857	0.380952	0.333333	USP8	0.0131199	0.0381495	0.258406	Bcells_NEU,CD4_MO,CD8_NEU,MO_NEU	1		GSE60424				+				skip_junction
chr15:50484361:50489801	clu_15817	0.5	0.543478	0.423077	0.465116	0.444444	0.5	0.3	0.454545	0.4	0.48	0.5625	0.571429	0.318182	0.346154	0.4	0.482759	0.368421	0.333333	0.472222	0.333333	0.25	0.285714	0.428571	0.277778	USP8	0.0131199	0.0381495	0.172402	Bcells_NEU,CD4_MO,CD8_NEU,MO_NEU	1		GSE60424				+				SE
chr15:64136932:64137568	clu_15958	0.756098	0.657143	0.5	0.56	0.263158	0.666667	0.666667	0.818182	0.564103	0.576923	0.428571	0.846154	0.538462	0.416667	0.727273	0.642857	0.947368	0.916667	0.833333	0.851852	0.809524	1	0.888889	0.954545	SNX1	0.00243177	0.00362644	0.309302	Bcells_MO,Bcells_NEU,CD4_MO,CD4_NEU	1		GSE60424				+	last_junction				A3SS
chr15:64136932:64138042	clu_15958	0.243902	0.342857	0.5	0.44	0.736842	0.333333	0.333333	0.181818	0.435897	0.423077	0.571429	0.153846	0.461538	0.583333	0.272727	0.357143	0.0526316	0.0833333	0.166667	0.148148	0.190476	0	0.111111	0.0454545	SNX1	0.00243177	0.00362644	0.309302	Bcells_MO,Bcells_NEU,CD4_MO,CD4_NEU	1		GSE60424				+	last_junction				A3SS
chr15:85684873:85693277	clu_16245	0.388889	0.527778	0.758621	0.8	0.416667	0.428571	0.529412	0.5	0.375	0.433333	0.466667	0.45	0.363636	0.268293	0.2	0.285714	1	0.941176	1	1	1	1	1	1	AKAP13	4.92012e-06	0.000296434	0.720589	Bcells_CD4,Bcells_NK,Bcells_MO,Bcells_NEU,CD4_NK,CD4_MO,CD4_NEU,CD8_NK,CD8_MO,CD8_NEU,NK_MO,NK_NEU	2		GSE60424	GSE107011		7	+
chr15:85690104:85693277	clu_16245	0.611111	0.472222	0.241379	0.2	0.583333	0.571429	0.470588	0.5	0.625	0.566667	0.533333	0.55	0.636364	0.731707	0.8	0.714286	0	0.0588235	0	0	0	0	0	0	AKAP13	4.92012e-06	0.000296434	0.720589	Bcells_CD4,Bcells_NK,Bcells_MO,Bcells_NEU,CD4_NK,CD4_MO,CD4_NEU,CD8_NK,CD8_MO,CD8_NEU,NK_MO,NK_NEU	2		GSE60424	GSE107011		8
chr18:2927811:2928591	clu_16422	0.571429	0.285714	0.3125	0.75	0.371429	0.518519	0.407407	0.241379	0.427184	0.45	0.467742	0.558824	0.551724	0.526316	0.3	0.2	0.777778	0.375	0.25	0.5	0.45977	0.428571	0.618421	0.466667	LPIN2	0.000103558	0.00118949	0.108674	CD4_NEU,CD8_NEU	1		GSE60424				-				SE
chr18:2927811:2929065	clu_16422	0	0.285714	0.375	0.0833333	0.228571	0.222222	0.259259	0.413793	0.23301	0.3	0.225806	0.117647	0.206897	0.263158	0.2	0.533333	0.111111	0.125	0.125	0.125	0.0689655	0.102041	0.0131579	0.0266667	LPIN2	0.000103558	0.00118949	0.228254	CD4_NEU,CD8_NEU	1		GSE60424				-				skip_junction
chr18:2928660:2929065	clu_16422	0.428571	0.428571	0.3125	0.166667	0.4	0.259259	0.333333	0.344828	0.339806	0.25	0.306452	0.323529	0.241379	0.210526	0.5	0.266667	0.111111	0.5	0.625	0.375	0.471264	0.469388	0.368421	0.506667	LPIN2	0.000103558	0.00118949	0.148988	CD4_NEU,CD8_NEU	1		GSE60424				-				SE
chr18:11884627:11884879	clu_16460	0.37037	0.243902	0.4	0.482759	0.235294	0.481481	0.5625	0.4375	0.48	0.3125	0.363636	0.344828	0.341463	0.357143	0.375	0.243243	0.25	0.148148	0.148148	0.178571	0.270531	0.19708	0.170543	0.224771	MPPE1	0.00149563	2.53697e-05	0.247977	Bcells_MO,Bcells_NEU,CD4_MO,CD4_NEU,CD8_MO,CD8_NEU,NK_MO	2	GSE64655	GSE60424			5	-	last_junction			SE
chr18:11884627:11885676	clu_16460	0.481481	0.585366	0.5	0.344828	0.411765	0.37037	0.375	0.40625	0.4	0.46875	0.545455	0.448276	0.487805	0.464286	0.5625	0.648649	0.65	0.740741	0.740741	0.75	0.623188	0.635036	0.713178	0.623853	MPPE1	0.00149563	2.53697e-05	0.329524	Bcells_MO,Bcells_NEU,CD4_MO,CD4_NEU,CD8_MO,CD8_NEU,NK_MO	2	GSE64655	GSE60424			4	-	last_junction			skip_junction
chr18:11885043:11885676	clu_16460	0.148148	0.170732	0.1	0.172414	0.352941	0.148148	0.0625	0.15625	0.12	0.21875	0.0909091	0.206897	0.170732	0.178571	0.0625	0.108108	0.1	0.111111	0.111111	0.0714286	0.10628	0.167883	0.116279	0.151376	MPPE1	0.00149563	2.53697e-05	0.0815471	Bcells_MO,Bcells_NEU,CD4_MO,CD4_NEU,CD8_MO,CD8_NEU,NK_MO	2	GSE64655	GSE60424				-	last_junction			SE
chr18:57602943:57603725	clu_16632	0.181818	0.1	0.2	0.166667	0.116279	0.216216	0.0454545	0.333333	0.193548	0.151515	0.129032	0.37037	0.117647	0.212121	0.0588235	0.277778	0.0757576	0.15	0.153846	0.12766	0	0	0.166667	0	NARS1	0.0140914	0.00797421	0.051005	CD8_MO,NK_MO	1		GSE60424
chr18:57602943:57605857	clu_16632	0.590909	0.68	0.56	0.555556	0.581395	0.486486	0.590909	0.363636	0.532258	0.787879	0.612903	0.259259	0.705882	0.545455	0.529412	0.333333	0.818182	0.7	0.769231	0.659574	1	0.909091	0.833333	0.866667	NARS1	0.0140914	0.00797421	0.23114	CD8_MO,NK_MO	1		GSE60424				-
chr18:57603850:57605857	clu_16632	0.227273	0.22	0.24	0.277778	0.302326	0.297297	0.363636	0.30303	0.274194	0.0606061	0.258065	0.37037	0.176471	0.242424	0.411765	0.388889	0.106061	0.15	0.0769231	0.212766	0	0.0909091	0	0.133333	NARS1	0.0140914	0.00797421	0.180135	CD8_MO,NK_MO	1		GSE60424
chr12:878361:880721	clu_16738	0.25	0.294118	0.230769	0.37931	0.277778	0.32	0.269231	0.393939	0.413793	0.226415	0.30303	0.354167	0.4	0.433962	0.2	0.441176	0.466667	0.0434783	0.28	0.380952	0.0714286	0.119048	0.0789474	0.257143	WNK1	0.000615859	0.0331843	0.237143	Bcells_NK,Bcells_NEU,CD4_NEU,CD8_NEU,NK_NEU	2		GSE60424		GSE115736	8	+				SE
chr12:878361:881692	clu_16738	0.6	0.470588	0.666667	0.482759	0.472222	0.42	0.461538	0.363636	0.344828	0.471698	0.545455	0.395833	0.342857	0.358491	0.7	0.294118	0.4	0.73913	0.68	0.380952	0.821429	0.785714	0.894737	0.571429	WNK1	0.000615859	0.0331843	0.344461	Bcells_NK,Bcells_NEU,CD4_NEU,CD8_NEU,NK_NEU	2		GSE60424		GSE115736	4	+				skip_junction
chr12:880999:881692	clu_16738	0.15	0.235294	0.102564	0.137931	0.25	0.26	0.269231	0.242424	0.241379	0.301887	0.151515	0.25	0.257143	0.207547	0.1	0.264706	0.133333	0.217391	0.04	0.238095	0.107143	0.0952381	0.0263158	0.171429	WNK1	0.000615859	0.0331843	0.155382	Bcells_NK,Bcells_NEU,CD4_NEU,CD8_NEU,NK_NEU	2		GSE60424		GSE115736		+				SE
chr12:6460938:6462034	clu_16787	0.722222	0.913043	0.740741	0.909091	0.6	1	0.852941	0.875	0.642857	0.857143	0.764706	0.8125	0.954545	1	0.944444	1	0.941176	1	1	0.96875	0.866667	1	1	1	TAPBPL	0.00720208	0.00629081	0.20818	Bcells_NK,Bcells_MO,Bcells_NEU,CD4_NK,CD4_MO,CD4_NEU	2		GSE60424	GSE107011		7	+	last_junction				A5SS
chr12:6461390:6462034	clu_16787	0.277778	0.0869565	0.259259	0.0909091	0.4	0	0.147059	0.125	0.357143	0.142857	0.235294	0.1875	0.0454545	0	0.0555556	0	0.0588235	0	0	0.03125	0.133333	0	0	0	TAPBPL	0.00720208	0.00629081	0.20818	Bcells_NK,Bcells_MO,Bcells_NEU,CD4_NK,CD4_MO,CD4_NEU	2		GSE60424	GSE107011		5	+	last_junction				A5SS
chr12:8940869:8942416	clu_16887	0.414634	0.678571	0.483871	0.684211	0.413043	0.521739	0.448276	0.645161	0.445783	0.440678	0.310345	0.722222	0.380952	0.53125	0.333333	0.5	0.246914	0.329268	0.188235	0.38961	0.111111	0	0.0714286	0.133333	M6PR	0.0330086	0.000108333	0.276815	Bcells_MO,CD8_MO	1		GSE60424
chr12:8941940:8942416	clu_16887	0.585366	0.321429	0.516129	0.315789	0.586957	0.478261	0.551724	0.354839	0.554217	0.559322	0.689655	0.277778	0.619048	0.46875	0.666667	0.5	0.753086	0.670732	0.811765	0.61039	0.888889	1	0.928571	0.866667	M6PR	0.0330086	0.000108333	0.276815	Bcells_MO,CD8_MO	1		GSE60424				-	last_junction
chr12:9688086:9692828	clu_16913	0.726415	0.546875	0.679612	0.725	0.84127	0.728261	0.846154	0.862069	0.825	0.763441	0.83871	0.791045	0.94	0.84	0.928571	0.963636	1	1	1	1	0	1	1	1	CLEC2D	0.00335465	4.65321e-05	0.248577	Bcells_CD4,Bcells_CD8,Bcells_NK,CD4_NK,CD8_NK	2	GSE64655	GSE60424			9	+
chr12:9688161:9692828	clu_16913	0.273585	0.453125	0.320388	0.275	0.15873	0.271739	0.153846	0.137931	0.175	0.236559	0.16129	0.208955	0.06	0.16	0.0714286	0.0363636	0	0	0	0	0	0	0	0	CLEC2D	0.00335465	4.65321e-05	0.248577	Bcells_CD4,Bcells_CD8,Bcells_NK,CD4_NK,CD8_NK	2	GSE64655	GSE60424			5
chr12:10125448:10127747	clu_16925	0	0	0	0	0	0	0	0	0	0	0	0	0	0.25	0	0	0.260638	0.223256	0.326923	0.198864	0.353741	0.257732	0.447826	0.309091	CLEC7A	1.39107e-06	0.00106122	0.0896774	MO_NEU	1		GSE60424				-
chr12:10126708:10127747	clu_16925	0	0	0	0	0	0	0	0	0	0	0	0	0	0.75	0	0	0.170213	0.223256	0.275641	0.267045	0.326531	0.5189	0.352174	0.422727	CLEC7A	1.39107e-06	0.00106122	0.171044	MO_NEU	1		GSE60424				-			ALE
chr12:10127089:10127747	clu_16925	0	0	0	0	0	0	0	0	0	0	0	0	0	0	0	0	0.0425532	0.00930233	0.0192308	0.0511364	0.0544218	0.0549828	0.0478261	0.05	CLEC7A	1.39107e-06	0.00106122	0.021252	MO_NEU	1		GSE60424
chr12:10127442:10127747	clu_16925	0	0	0	0	0	0	0	0	0	0	0	0	0	0	0	0	0.526596	0.544186	0.378205	0.482955	0.265306	0.168385	0.152174	0.218182	CLEC7A	1.39107e-06	0.00106122	0.281974	MO_NEU	1		GSE60424				-	last_junction		ALE
chr12:10704148:10709908	clu_16946	0.317935	0.330623	0.367901	0.283912	0.291667	0.258824	0.376344	0.310976	0.3125	0.214286	0.4	0.368421	0.25	0.222222	0	0	0.358871	0.334764	0.365325	0.329545	0.291667	0.444444	0.368421	0.289855	YBX3	2.6283e-07	5.15013e-06	0.0391443	Bcells_CD8,Bcells_MO,Bcells_NEU,CD8_MO,CD8_NEU,MO_NEU	2		GSE60424		GSE115736		-				SE
chr12:10704148:10713211	clu_16946	0.375	0.384824	0.316049	0.384858	0.416667	0.458824	0.430108	0.469512	0.3125	0.642857	0.4	0.421053	0.5	0.111111	0	0.333333	0.314516	0.334764	0.297214	0.32197	0.0833333	0.037037	0.263158	0.217391	YBX3	2.6283e-07	5.15013e-06	0.293548	Bcells_CD8,Bcells_MO,Bcells_NEU,CD8_MO,CD8_NEU,MO_NEU	2		GSE60424		GSE115736	5	-				skip_junction
chr12:10710114:10713211	clu_16946	0.263587	0.214092	0.244444	0.22082	0.208333	0.2	0.129032	0.109756	0.3125	0.0714286	0.133333	0.105263	0.25	0.666667	0	0.5	0.290323	0.296137	0.297214	0.318182	0.541667	0.444444	0.350877	0.42029	YBX3	2.6283e-07	5.15013e-06	0.277539	Bcells_CD8,Bcells_MO,Bcells_NEU,CD8_MO,CD8_NEU,MO_NEU	2		GSE60424		GSE115736	5	-				SE
chr12:10710788:10713211	clu_16946	0.0434783	0.0704607	0.0716049	0.11041	0.0833333	0.0823529	0.0645161	0.109756	0.0625	0.0714286	0.0666667	0.105263	0	0	0	0.166667	0.0362903	0.0343348	0.0402477	0.030303	0.0833333	0.0740741	0.0175439	0.0724638	YBX3	2.6283e-07	5.15013e-06	0.0496957	Bcells_CD8,Bcells_MO,Bcells_NEU,CD8_MO,CD8_NEU,MO_NEU	2		GSE60424		GSE115736		-	last_junction
chr12:43768272:43772180	clu_17100	0.461538	0.566667	0.566667	0.625	0.411765	0.52381	0.4	0.56	0.342857	0.263158	0.3125	0.45	0.318182	0.3125	0.2	0.5	0.25	0.857143	0.230769	0.333333	0.222222	0.136364	0.166667	0.15	IRAK4	0.000499078	0.000109799	0.386155	Bcells_CD4,Bcells_NK,Bcells_NEU,CD4_NEU,CD8_NEU,NK_NEU	1		GSE60424				+
chr12:43771365:43772180	clu_17100	0.538462	0.433333	0.433333	0.375	0.588235	0.47619	0.6	0.44	0.657143	0.736842	0.6875	0.55	0.681818	0.6875	0.8	0.5	0.75	0.142857	0.769231	0.666667	0.777778	0.863636	0.833333	0.85	IRAK4	0.000499078	0.000109799	0.386155	Bcells_CD4,Bcells_NK,Bcells_NEU,CD4_NEU,CD8_NEU,NK_NEU	1		GSE60424				+
chr12:47166643:47216165	clu_17132	0	0.00546448	0	0.00320513	0.0111336	0.00736842	0.00180832	0.0027959	0.00531915	0.00648929	0.004	0.000962464	0.00210526	0	0.0161943	0.00581395	0	0	0	0	0	0	0	0	PCED1B-AS1	7.64666e-33	2.3956e-06	0.00602839	Bcells_CD4,Bcells_CD8,Bcells_NK,Bcells_NEU,CD4_NK,CD4_NEU,CD8_NK,CD8_NEU,NK_NEU	1		GSE60424
chr12:47206069:47206511	clu_17132	0.0789474	0.0765027	0.111801	0.0897436	0.12247	0.0936842	0.115732	0.124884	0.122931	0.103829	0.110667	0.103946	0.124211	0.117647	0.109312	0.130814	0	0	0	0.166667	0.04	0.0789474	0.0952381	0	PCED1B-AS1	7.64666e-33	2.3956e-06	0.0669495	Bcells_CD4,Bcells_CD8,Bcells_NK,Bcells_NEU,CD4_NK,CD4_NEU,CD8_NK,CD8_NEU,NK_NEU	1		GSE60424
chr12:47206069:47209281	clu_17132	0.0438596	0.0273224	0.0372671	0.00961538	0.0425101	0.0294737	0.0542495	0.0475303	0.0407801	0.0304997	0.0386667	0.0500481	0.0252632	0.0155709	0.0161943	0.0406977	0	0	0	0.0833333	0	0	0	0	PCED1B-AS1	7.64666e-33	2.3956e-06	0.0434409	Bcells_CD4,Bcells_CD8,Bcells_NK,Bcells_NEU,CD4_NK,CD4_NEU,CD8_NK,CD8_NEU,NK_NEU	1		GSE60424
chr12:47206069:47210640	clu_17132	0.00438596	0	0.00621118	0.00320513	0.00404858	0.0136842	0.00361664	0.00931966	0.0070922	0.00973394	0.00666667	0.0105871	0.0105263	0.0017301	0	0.0145349	0	0	0	0	0	0	0	0	PCED1B-AS1	7.64666e-33	2.3956e-06	0.00851998	Bcells_CD4,Bcells_CD8,Bcells_NK,Bcells_NEU,CD4_NK,CD4_NEU,CD8_NK,CD8_NEU,NK_NEU	1		GSE60424
chr12:47206069:47216165	clu_17132	0	0.0136612	0.0248447	0.025641	0.01417	0.0136842	0.0108499	0.0149115	0.0118203	0.00908501	0.004	0.0134745	0.00421053	0.00519031	0	0.0116279	0	0	0	0	0	0	0	0	PCED1B-AS1	7.64666e-33	2.3956e-06	0.0160367	Bcells_CD4,Bcells_CD8,Bcells_NK,Bcells_NEU,CD4_NK,CD4_NEU,CD8_NK,CD8_NEU,NK_NEU	1		GSE60424
chr12:47206145:47206511	clu_17132	0.0526316	0.0519126	0.0434783	0.0160256	0.0587045	0.0694737	0.0904159	0.0484623	0.0555556	0.0700844	0.0693333	0.0481232	0.0652632	0.0692042	0.0688259	0.0552326	0	0.2	0.125	0.0833333	0.1	0.157895	0.142857	0.166667	PCED1B-AS1	7.64666e-33	2.3956e-06	0.100843	Bcells_CD4,Bcells_CD8,Bcells_NK,Bcells_NEU,CD4_NK,CD4_NEU,CD8_NK,CD8_NEU,NK_NEU	1		GSE60424
chr12:47206145:47209281	clu_17132	0.0394737	0.0737705	0.0621118	0.0416667	0.0576923	0.0673684	0.0759494	0.0493942	0.0602837	0.0707333	0.0653333	0.0365736	0.0315789	0.0242215	0.0202429	0.0203488	0.0909091	0	0	0	0.02	0.131579	0.047619	0	PCED1B-AS1	7.64666e-33	2.3956e-06	0.038503	Bcells_CD4,Bcells_CD8,Bcells_NK,Bcells_NEU,CD4_NK,CD4_NEU,CD8_NK,CD8_NEU,NK_NEU	1		GSE60424
chr12:47206145:47216165	clu_17132	0.00438596	0.010929	0.00621118	0.0128205	0.00607287	0.0263158	0	0.00372787	0.0112293	0.00973394	0.016	0.00673725	0.0126316	0.0103806	0.0283401	0.00581395	0	0	0	0	0	0.0263158	0	0	PCED1B-AS1	7.64666e-33	2.3956e-06	0.00771261	Bcells_CD4,Bcells_CD8,Bcells_NK,Bcells_NEU,CD4_NK,CD4_NEU,CD8_NK,CD8_NEU,NK_NEU	1		GSE60424
chr12:47206169:47209281	clu_17132	0.00877193	0.00273224	0.00621118	0	0.00910931	0.00842105	0.0108499	0.0139795	0.00591017	0.0110318	0.008	0.00384986	0.00210526	0.00519031	0.00404858	0.00290698	0	0.1	0	0	0.02	0.0526316	0	0	PCED1B-AS1	7.64666e-33	2.3956e-06	0.0145951	Bcells_CD4,Bcells_CD8,Bcells_NK,Bcells_NEU,CD4_NK,CD4_NEU,CD8_NK,CD8_NEU,NK_NEU	1		GSE60424
chr12:47206585:47209281	clu_17132	0.0219298	0.0273224	0.0186335	0.0320513	0.0384615	0.0431579	0.0253165	0.0298229	0.035461	0.0382868	0.04	0.0356112	0.0315789	0.0397924	0.0364372	0.0523256	0	0	0	0	0	0.0263158	0.047619	0.0833333	PCED1B-AS1	7.64666e-33	2.3956e-06	0.0150493	Bcells_CD4,Bcells_CD8,Bcells_NK,Bcells_NEU,CD4_NK,CD4_NEU,CD8_NK,CD8_NEU,NK_NEU	1		GSE60424
chr12:47206588:47209281	clu_17132	0.0789474	0.0355191	0.0621118	0.0833333	0.0860324	0.0842105	0.0777577	0.107176	0.0951537	0.0934458	0.0853333	0.0712223	0.101053	0.0882353	0.0809717	0.0872093	0.0909091	0.2	0.0625	0.25	0.08	0.0789474	0.190476	0	PCED1B-AS1	7.64666e-33	2.3956e-06	0.0243893	Bcells_CD4,Bcells_CD8,Bcells_NK,Bcells_NEU,CD4_NK,CD4_NEU,CD8_NK,CD8_NEU,NK_NEU	1		GSE60424
chr12:47206588:47210640	clu_17132	0.00877193	0.00273224	0	0.00641026	0.0151822	0.0189474	0.00542495	0.0158434	0.0153664	0.00843608	0.016	0.0192493	0.0315789	0.0155709	0.0121457	0.0261628	0	0	0	0	0	0	0	0	PCED1B-AS1	7.64666e-33	2.3956e-06	0.0213646	Bcells_CD4,Bcells_CD8,Bcells_NK,Bcells_NEU,CD4_NK,CD4_NEU,CD8_NK,CD8_NEU,NK_NEU	1		GSE60424
chr12:47206588:47216165	clu_17132	0.00438596	0.0191257	0.0124224	0.0288462	0.0273279	0.0231579	0.0325497	0.0307549	0.0236407	0.0253082	0.044	0.0365736	0.0273684	0.0363322	0.0202429	0.0290698	0.181818	0.1	0	0	0.04	0.0263158	0.0952381	0.0833333	PCED1B-AS1	7.64666e-33	2.3956e-06	0.0450268	Bcells_CD4,Bcells_CD8,Bcells_NK,Bcells_NEU,CD4_NK,CD4_NEU,CD8_NK,CD8_NEU,NK_NEU	1		GSE60424
chr12:47209458:47210640	clu_17132	0.114035	0.0819672	0.0807453	0.0576923	0.117409	0.123158	0.130199	0.103448	0.143026	0.137573	0.134667	0.14437	0.0526316	0.0986159	0.0688259	0.0436047	0	0	0	0	0.12	0.0789474	0	0.25	PCED1B-AS1	7.64666e-33	2.3956e-06	0.0739893	Bcells_CD4,Bcells_CD8,Bcells_NK,Bcells_NEU,CD4_NK,CD4_NEU,CD8_NK,CD8_NEU,NK_NEU	1		GSE60424
chr12:47209458:47216165	clu_17132	0.0394737	0.0409836	0.0310559	0.0416667	0.062753	0.0757895	0.0488246	0.0876048	0.0661939	0.0687865	0.0413333	0.0827719	0.0442105	0.0484429	0.0404858	0.0465116	0	0	0	0	0.04	0	0.047619	0	PCED1B-AS1	7.64666e-33	2.3956e-06	0.0468382	Bcells_CD4,Bcells_CD8,Bcells_NK,Bcells_NEU,CD4_NK,CD4_NEU,CD8_NK,CD8_NEU,NK_NEU	1		GSE60424
chr12:47209482:47210640	clu_17132	0.00877193	0.00273224	0	0.00641026	0.0212551	0.0147368	0.00904159	0.00372787	0.0106383	0.00908501	0.00666667	0.00288739	0	0.0017301	0	0.00872093	0	0	0	0	0.02	0	0	0	PCED1B-AS1	7.64666e-33	2.3956e-06	0.00957758	Bcells_CD4,Bcells_CD8,Bcells_NK,Bcells_NEU,CD4_NK,CD4_NEU,CD8_NK,CD8_NEU,NK_NEU	1		GSE60424
chr12:47210757:47216165	clu_17132	0.00877193	0.00273224	0.0124224	0.00641026	0.00404858	0.00421053	0.00723327	0.0083877	0.0070922	0.00713822	0.00533333	0.00866218	0.00421053	0.0017301	0.0121457	0.00872093	0.0909091	0	0	0	0	0.0263158	0	0.0833333	PCED1B-AS1	7.64666e-33	2.3956e-06	0.0214423	Bcells_CD4,Bcells_CD8,Bcells_NK,Bcells_NEU,CD4_NK,CD4_NEU,CD8_NK,CD8_NEU,NK_NEU	1		GSE60424
chr12:47210761:47216165	clu_17132	0.219298	0.210383	0.180124	0.198718	0.231781	0.210526	0.240506	0.239515	0.222813	0.242051	0.249333	0.252166	0.269474	0.266436	0.222672	0.238372	0.181818	0.2	0.1875	0.25	0.16	0.0526316	0.047619	0.0833333	PCED1B-AS1	7.64666e-33	2.3956e-06	0.163342	Bcells_CD4,Bcells_CD8,Bcells_NK,Bcells_NEU,CD4_NK,CD4_NEU,CD8_NK,CD8_NEU,NK_NEU	1		GSE60424				-	last_junction
chr12:47210761:47216384	clu_17132	0.0131579	0.0300546	0.0186335	0.0128205	0.00607287	0.00105263	0.00180832	0.00372787	0.00236407	0.00194679	0.004	0.00384986	0.0126316	0.0017301	0.0121457	0	0	0.1	0	0	0.26	0.0789474	0.047619	0.0833333	PCED1B-AS1	7.64666e-33	2.3956e-06	0.114435	Bcells_CD4,Bcells_CD8,Bcells_NK,Bcells_NEU,CD4_NK,CD4_NEU,CD8_NK,CD8_NEU,NK_NEU	1		GSE60424
chr12:47216264:47216384	clu_17132	0.25	0.284153	0.285714	0.323718	0.0637652	0.0715789	0.0578662	0.054986	0.0573286	0.0467229	0.0506667	0.0683349	0.147368	0.152249	0.230769	0.171512	0.363636	0.1	0.625	0.166667	0.1	0.184211	0.238095	0.166667	PCED1B-AS1	7.64666e-33	2.3956e-06	0.230133	Bcells_CD4,Bcells_CD8,Bcells_NK,Bcells_NEU,CD4_NK,CD4_NEU,CD8_NK,CD8_NEU,NK_NEU	1		GSE60424				-	first_junction
chr12:54295304:54300147	clu_17327	0	0	0	0	0	0	0	0	0	0	0	0	0	0.5	0	0.75	0.555556	0.69697	0.479167	0.5	0.314685	0.30303	0.141026	0.189815	NFE2	0.000259024	0.00198861	0.320784	MO_NEU	1		GSE60424				-				SE
chr12:54295304:54300801	clu_17327	0	0	0	0	0	0	0	0	0	0	0	0	0	0.25	0	0.25	0.111111	0.272727	0.479167	0.433333	0.615385	0.598485	0.773504	0.694444	NFE2	0.000259024	0.00198861	0.34637	MO_NEU	1		GSE60424				-	first_junction			skip_junction
chr12:54300276:54300801	clu_17327	0	0	0	0	0	0	0	0	0	0	0	0	0	0.25	0	0	0.333333	0.030303	0.0416667	0.0666667	0.0699301	0.0984848	0.0854701	0.115741	NFE2	0.000259024	0.00198861	0.025586	MO_NEU	1		GSE60424				-	first_junction			SE
chr12:55931344:55936423	clu_17366	0.571429	0.622642	0.675	0.705882	0.84472	0.89	0.925926	0.885496	0.885572	0.899225	0.942105	0.90393	0.8	0.473684	0.555556	0.615385	0	0.111111	0	0	0	0	0	0.2	DGKA	1.54483e-07	2.2978e-06	0.26397	Bcells_CD4,Bcells_CD8	4	GSE64655	GSE60424	GSE107011	GSE115736	10	+	first_junction	AFE
chr12:55932123:55936423	clu_17366	0.357143	0.264151	0.25	0.156863	0.0745342	0.09	0.037037	0.0763359	0.0621891	0.0426357	0.0210526	0.0436681	0.15	0.210526	0.222222	0.230769	0.666667	0.888889	0.769231	0.857143	1	0.909091	0.857143	0.8	DGKA	1.54483e-07	2.2978e-06	0.214653	Bcells_CD4,Bcells_CD8	4	GSE64655	GSE60424	GSE107011	GSE115736	1	+	first_junction	AFE
chr12:55935404:55936423	clu_17366	0.0714286	0.113208	0.075	0.137255	0.0807453	0.02	0.037037	0.0381679	0.0522388	0.0581395	0.0368421	0.0524017	0.05	0.315789	0.222222	0.153846	0.333333	0	0.230769	0.142857	0	0.0909091	0.142857	0	DGKA	1.54483e-07	2.2978e-06	0.0552352	Bcells_CD4,Bcells_CD8	3		GSE60424	GSE107011	GSE115736		+
chr12:57292667:57295399	clu_17459	0.851852	0.920455	0.862069	0.888889	0.96875	0.942857	1	0.916667	0.968254	0.907407	0.925	0.793103	0.931034	0.883721	0.923077	0.862069	0.771429	0.857143	0.961538	0.65	0.444444	0.588235	0.666667	0.538462	R3HDM2	0.000262967	0.000892552	0.397616	Bcells_CD8,Bcells_NEU,CD4_NEU,CD8_MO,CD8_NEU,NK_NEU,MO_NEU	1		GSE60424				-	first_junction				A3SS
chr12:57292721:57295399	clu_17459	0.148148	0.0795455	0.137931	0.111111	0.03125	0.0571429	0	0.0833333	0.031746	0.0925926	0.075	0.206897	0.0689655	0.116279	0.0769231	0.137931	0.228571	0.142857	0.0384615	0.35	0.555556	0.411765	0.333333	0.461538	R3HDM2	0.000262967	0.000892552	0.397616	Bcells_CD8,Bcells_NEU,CD4_NEU,CD8_MO,CD8_NEU,NK_NEU,MO_NEU	1		GSE60424				-					A3SS
chr12:57477676:57477785	clu_17472	0.238095	0.197802	0.161765	0.18	0.193548	0.166667	0.170213	0.151163	0.183824	0.211111	0.111111	0.220588	0.0322581	0.0927835	0.00980392	0.0346535	0.216867	0.119048	0.184211	0.233333	0.222649	0.213075	0.209549	0.213058	ARHGAP9	2.28265e-15	0.028087	0.172208	Bcells_CD4,Bcells_CD8,Bcells_NK,Bcells_MO,Bcells_NEU,CD4_CD8,CD4_NK,CD4_MO,CD4_NEU,CD8_NK,CD8_MO,CD8_NEU,NK_MO,NK_NEU	1		GSE60424				-	first_junction				A3SS
chr12:57477676:57478395	clu_17472	0	0	0	0	0.0107527	0.047619	0	0.0232558	0	0	0	0	0.0193548	0.0670103	0.127451	0.108911	0	0	0.0263158	0	0.00575816	0	0.00265252	0.00859107	ARHGAP9	2.28265e-15	0.028087	0.0806818	Bcells_CD4,Bcells_CD8,Bcells_NK,Bcells_MO,Bcells_NEU,CD4_CD8,CD4_NK,CD4_MO,CD4_NEU,CD8_NK,CD8_MO,CD8_NEU,NK_MO,NK_NEU	1		GSE60424
chr12:57477680:57477785	clu_17472	0.603175	0.626374	0.676471	0.68	0.677419	0.416667	0.553191	0.465116	0.720588	0.722222	0.793651	0.647059	0.154839	0.21134	0.107843	0.118812	0.73494	0.880952	0.723684	0.75	0.71785	0.743341	0.721485	0.74055	ARHGAP9	2.28265e-15	0.028087	0.624186	Bcells_CD4,Bcells_CD8,Bcells_NK,Bcells_MO,Bcells_NEU,CD4_CD8,CD4_NK,CD4_MO,CD4_NEU,CD8_NK,CD8_MO,CD8_NEU,NK_MO,NK_NEU	1		GSE60424				-	first_junction	AFE			A3SS
chr12:57477680:57478540	clu_17472	0.15873	0.175824	0.161765	0.14	0.11828	0.369048	0.276596	0.360465	0.0955882	0.0666667	0.0952381	0.132353	0.793548	0.628866	0.754902	0.737624	0.0481928	0	0.0657895	0.0166667	0.0537428	0.0435835	0.066313	0.0378007	ARHGAP9	2.28265e-15	0.028087	0.696073	Bcells_CD4,Bcells_CD8,Bcells_NK,Bcells_MO,Bcells_NEU,CD4_CD8,CD4_NK,CD4_MO,CD4_NEU,CD8_NK,CD8_MO,CD8_NEU,NK_MO,NK_NEU	1		GSE60424				-		AFE
chr12:79788783:79789598	clu_17617	0.529412	0.363636	0.4	0.461538	0.466667	0.233333	0.1875	0.214286	0.125	0.32	0.5625	0.222222	0.214286	0.25	0.363636	0.388889	0.25	0.4	0.333333	0.153846	0.176471	0.208333	0.297297	0.263158	PPP1R12A	0.0061356	0.0362438	0.202332	Bcells_NK,Bcells_NEU	1		GSE60424
chr12:79788783:79790467	clu_17617	0.294118	0.151515	0.233333	0.269231	0.4	0.366667	0.6875	0.428571	0.375	0.44	0.25	0.444444	0.607143	0.45	0.454545	0.333333	0.375	0.2	0.466667	0.307692	0.529412	0.625	0.594595	0.394737	PPP1R12A	0.0061356	0.0362438	0.298887	Bcells_NK,Bcells_NEU	1		GSE60424				-
chr12:79789680:79790467	clu_17617	0.176471	0.484848	0.366667	0.269231	0.133333	0.4	0.125	0.357143	0.5	0.24	0.1875	0.333333	0.178571	0.3	0.181818	0.277778	0.375	0.4	0.2	0.538462	0.294118	0.166667	0.108108	0.342105	PPP1R12A	0.0061356	0.0362438	0.0965547	Bcells_NK,Bcells_NEU	1		GSE60424
chr12:110496203:110498820	clu_17856	0.121951	0.209677	0.130435	0.137255	0.0793651	0.0833333	0.121951	0.19	0.104762	0.091954	0.119403	0.101562	0.205479	0.166667	0.307692	0.195122	0.0819672	0.0839161	0.108333	0.0839161	0.0869565	0.0384615	0	0.0645161	VPS29	3.67522e-11	9.30104e-12	0.171257	Bcells_CD4,Bcells_MO,Bcells_NEU,CD4_NK,CD4_MO,CD4_NEU,CD8_MO,CD8_NEU,NK_MO,NK_NEU,MO_NEU	3	GSE64655	GSE60424	GSE107011			-				SE
chr12:110496203:110499535	clu_17856	0.097561	0.0645161	0.057971	0.0686275	0.126984	0.130952	0.097561	0.03	0.133333	0.137931	0.149254	0.0859375	0.0547945	0.0384615	0.0512821	0.0121951	0.221311	0.125874	0.2	0.13986	0.326087	0.269231	0.213115	0.241935	VPS29	3.67522e-11	9.30104e-12	0.223409	Bcells_CD4,Bcells_MO,Bcells_NEU,CD4_NK,CD4_MO,CD4_NEU,CD8_MO,CD8_NEU,NK_MO,NK_NEU,MO_NEU	3	GSE64655	GSE60424	GSE107011		5	-				SE
chr12:110496203:110502049	clu_17856	0.0487805	0.00806452	0	0.0196078	0.031746	0	0	0.04	0.0761905	0.0344828	0.0447761	0.0546875	0	0.0512821	0.025641	0.0487805	0.114754	0.27972	0.191667	0.13986	0.195652	0.173077	0.163934	0.177419	VPS29	3.67522e-11	9.30104e-12	0.163564	Bcells_CD4,Bcells_MO,Bcells_NEU,CD4_NK,CD4_MO,CD4_NEU,CD8_MO,CD8_NEU,NK_MO,NK_NEU,MO_NEU	3	GSE64655	GSE60424	GSE107011			-	first_junction			skip_junction
chr12:110498859:110499535	clu_17856	0.195122	0.177419	0.217391	0.235294	0.142857	0.261905	0.317073	0.23	0.12381	0.114943	0.223881	0.242188	0.164384	0.24359	0.205128	0.292683	0.147541	0.0909091	0.0916667	0.188811	0.0217391	0.0192308	0.0491803	0.0483871	VPS29	3.67522e-11	9.30104e-12	0.203324	Bcells_CD4,Bcells_MO,Bcells_NEU,CD4_NK,CD4_MO,CD4_NEU,CD8_MO,CD8_NEU,NK_MO,NK_NEU,MO_NEU	2	GSE64655	GSE60424			5	-				SE
chr12:110499546:110502049	clu_17856	0.536585	0.540323	0.594203	0.539216	0.619048	0.52381	0.463415	0.51	0.561905	0.62069	0.462687	0.515625	0.575342	0.5	0.410256	0.45122	0.434426	0.41958	0.408333	0.447552	0.369565	0.5	0.57377	0.467742	VPS29	3.67522e-11	9.30104e-12	0.125109	Bcells_CD4,Bcells_MO,Bcells_NEU,CD4_NK,CD4_MO,CD4_NEU,CD8_MO,CD8_NEU,NK_MO,NK_NEU,MO_NEU	3	GSE64655	GSE60424	GSE107011			-	first_junction			SE
chr12:110655338:110656205	clu_17865	0.1	0.0964912	0.0984456	0.219697	0	0.25	0	0	0	0	0	0	0	0.166667	0	0	0.0227273	0.0540541	0.05	0.047619	0.027027	0.037037	0.0606061	0.03125	HVCN1	6.56441e-05	1.82022e-05	0.0896784	Bcells_MO,Bcells_NEU	1		GSE60424
chr12:110655338:110661164	clu_17865	0.747368	0.662281	0.704663	0.537879	1	0.5	1	0.6	1	1	1	0.75	0.888889	0.833333	1	0.5	0.931818	0.945946	0.875	0.952381	0.891892	0.888889	0.909091	0.875	HVCN1	6.56441e-05	1.82022e-05	0.263238	Bcells_MO,Bcells_NEU	1		GSE60424				-
chr12:110656448:110661164	clu_17865	0.152632	0.241228	0.196891	0.242424	0	0.25	0	0.4	0	0	0	0.25	0.111111	0	0	0.5	0.0454545	0	0.075	0	0.0810811	0.0740741	0.030303	0.09375	HVCN1	6.56441e-05	1.82022e-05	0.17818	Bcells_MO,Bcells_NEU	1		GSE60424
chr12:110688708:110689080	clu_17867	0.776256	0.794979	0.655914	0.702532	0	0	0.25	0.444444	0.142857	0.454545	0	0	0.666667	0.5	0.25	0.4	0.782609	0.72	0.833333	0.944444	0.85	0.705882	0.59375	0.865672	HVCN1	3.36921e-08	1.18006e-07	0.0876765	Bcells_MO,Bcells_NEU	3	GSE64655	GSE60424	GSE107011			-	first_junction
chr12:110688708:110689726	clu_17867	0.223744	0.205021	0.344086	0.297468	1	1	0.75	0.555556	0.857143	0.545455	1	1	0.333333	0.5	0.75	0.6	0.0434783	0	0.0333333	0	0	0	0	0.0149254	HVCN1	3.36921e-08	1.18006e-07	0.263849	Bcells_MO,Bcells_NEU	3	GSE64655	GSE60424	GSE107011		10	-	first_junction	AFE
chr12:110688708:110698599	clu_17867	0	0	0	0	0	0	0	0	0	0	0	0	0	0	0	0	0.173913	0.28	0.133333	0.0555556	0.15	0.294118	0.40625	0.119403	HVCN1	3.36921e-08	1.18006e-07	0.242443	Bcells_MO,Bcells_NEU	3	GSE64655	GSE60424	GSE107011		5	-	first_junction	AFE
chr12:122519029:122520504	clu_18076	0.19	0.2	0.176471	0.265306	0.21519	0.162791	0.22807	0.190083	0.184615	0.204301	0.22449	0.218391	0.272727	0.256881	0.184211	0.166667	0.114943	0.139535	0.25	0.2625	0.0769231	0.142857	0.0952381	0.0833333	RSRC2	1.56693e-06	4.17284e-06	0.120533	Bcells_CD4,Bcells_NK,Bcells_NEU,CD4_NEU,CD8_NK,CD8_NEU,NK_MO,NK_NEU,MO_NEU	1		GSE60424				-				SE	A3SS
chr12:122519029:122521385	clu_18076	0.07	0.075	0.137255	0.0816327	0.0886076	0.151163	0.0877193	0.165289	0.161538	0.204301	0.142857	0.137931	0.147727	0.174312	0.236842	0.304348	0.137931	0.186047	0.0921053	0.0625	0.538462	0.380952	0.761905	0.305556	RSRC2	1.56693e-06	4.17284e-06	0.405747	Bcells_CD4,Bcells_NK,Bcells_NEU,CD4_NEU,CD8_NK,CD8_NEU,NK_MO,NK_NEU,MO_NEU	1		GSE60424				-				skip_junction
chr12:122519051:122520504	clu_18076	0.15	0.18125	0.156863	0.0816327	0.164557	0.139535	0.140351	0.115702	0.153846	0.129032	0.102041	0.149425	0.0681818	0.155963	0.105263	0.0797101	0.229885	0.197674	0.184211	0.225	0.0769231	0.0952381	0	0.0833333	RSRC2	1.56693e-06	4.17284e-06	0.145319	Bcells_CD4,Bcells_NK,Bcells_NEU,CD4_NEU,CD8_NK,CD8_NEU,NK_MO,NK_NEU,MO_NEU	1		GSE60424				-					A3SS
chr12:122520581:122521385	clu_18076	0.59	0.54375	0.529412	0.571429	0.531646	0.546512	0.54386	0.528926	0.5	0.462366	0.530612	0.494253	0.511364	0.412844	0.473684	0.449275	0.517241	0.476744	0.473684	0.45	0.307692	0.380952	0.142857	0.527778	RSRC2	1.56693e-06	4.17284e-06	0.218828	Bcells_CD4,Bcells_NK,Bcells_NEU,CD4_NEU,CD8_NK,CD8_NEU,NK_MO,NK_NEU,MO_NEU	1		GSE60424				-				SE
chr12:128809473:128809943	clu_18164	0.32	0.333333	0.333333	0.230769	0.3	0.258065	0.111111	0.272727	0.272727	0.25	0.666667	0.222222	0.284091	0.272727	0.307692	0.230769	0.222222	0.285714	0.238095	0.266667	0.330435	0.360406	0.421053	0.319838	SLC15A4	6.98911e-05	3.12616e-06	0.122457	Bcells_NEU,CD8_NEU,NK_NEU	1		GSE60424				-	last_junction			SE
chr12:128809473:128814775	clu_18164	0.16	0.0555556	0.194444	0.384615	0.3	0.193548	0.444444	0.181818	0	0.1	0	0.111111	0.215909	0.295455	0.25641	0.307692	0.277778	0.238095	0.0952381	0.333333	0.182609	0.203046	0.105263	0.145749	SLC15A4	6.98911e-05	3.12616e-06	0.120786	Bcells_NEU,CD8_NEU,NK_NEU	1		GSE60424				-				skip_junction
chr12:128810053:128814775	clu_18164	0.4	0.277778	0.166667	0.307692	0.2	0.290323	0.111111	0.409091	0.545455	0.15	0.333333	0.333333	0.238636	0.0795455	0.179487	0.2	0.111111	0.0952381	0.142857	0.133333	0.0434783	0.0862944	0.0526316	0.0931174	SLC15A4	6.98911e-05	3.12616e-06	0.219154	Bcells_NEU,CD8_NEU,NK_NEU	1		GSE60424				-				SE	A3SS
chr12:128810111:128814775	clu_18164	0.12	0.333333	0.305556	0.0769231	0.2	0.258065	0.333333	0.136364	0.181818	0.5	0	0.333333	0.261364	0.352273	0.25641	0.261538	0.388889	0.380952	0.52381	0.266667	0.443478	0.350254	0.421053	0.441296	SLC15A4	6.98911e-05	3.12616e-06	0.205067	Bcells_NEU,CD8_NEU,NK_NEU	1		GSE60424				-				SE	A3SS
chr21:29298953:29305204	clu_18278	0.375	0.396825	0.289474	0.446809	0.2	0.272727	0.25	0.380952	0.25	0.3	0	0.333333	0.117647	0.1875	0.25	0.285714	0.214286	0.327273	0.288889	0.384615	0.253165	0.25	0.242718	0.203125	BACH1	4.91481e-07	0.00239291	0.139775	Bcells_NEU,MO_NEU	1		GSE60424
chr21:29298953:29321221	clu_18278	0.225	0.190476	0.263158	0.106383	0.1	0.545455	0	0.47619	0.416667	0.5	0.5	0.222222	0.470588	0.5625	0.625	0.333333	0.333333	0.181818	0.377778	0.205128	0.493671	0.5	0.524272	0.546875	BACH1	4.91481e-07	0.00239291	0.31995	Bcells_NEU,MO_NEU	1		GSE60424				+	first_junction	AFE
chr21:29305322:29321221	clu_18278	0.4	0.412698	0.447368	0.446809	0.7	0.181818	0.75	0.142857	0.333333	0.2	0.5	0.444444	0.411765	0.25	0.125	0.380952	0.452381	0.490909	0.333333	0.410256	0.253165	0.25	0.23301	0.25	BACH1	4.91481e-07	0.00239291	0.180175	Bcells_NEU,MO_NEU	1		GSE60424				+	first_junction	AFE
chr21:33345360:33348550	clu_18304	0.580645	0.529412	0.66	0.72973	0.7	0.9	0.3	0.928571	0.526316	0.526316	0.714286	0.736842	0.5	0.625	1	0.4	0.307692	0.590909	0.129032	0.388889	0.183099	0.210526	0.0943396	0.205128	IFNAR1	2.36246e-05	0.000297956	0.451673	Bcells_MO,Bcells_NEU,MO_NEU	1		GSE60424
chr21:33345360:33349091	clu_18304	0.419355	0.470588	0.34	0.27027	0.3	0.1	0.7	0.0714286	0.473684	0.473684	0.285714	0.263158	0.5	0.375	0	0.6	0.692308	0.409091	0.870968	0.611111	0.816901	0.789474	0.90566	0.794872	IFNAR1	2.36246e-05	0.000297956	0.451673	Bcells_MO,Bcells_NEU,MO_NEU	1		GSE60424				+
chr21:33557316:33557546	clu_18317	0.192982	0.264368	0.314961	0.368794	0.2	0.292035	0.328571	0.330935	0.255639	0.240741	0.260274	0.254902	0.198529	0.242991	0.326087	0.288136	0.223684	0.196078	0.202899	0.195652	0.0434783	0.142857	0.06	0	SON	0.00194132	0.000355629	0.226302	Bcells_NEU,CD4_NEU,CD8_NEU,NK_NEU,MO_NEU	2		GSE60424		GSE115736	5	+	last_junction		ALE
chr21:33557316:33559230	clu_18317	0.807018	0.735632	0.685039	0.631206	0.8	0.707965	0.671429	0.669065	0.744361	0.759259	0.739726	0.745098	0.801471	0.757009	0.673913	0.711864	0.776316	0.803922	0.797101	0.804348	0.956522	0.857143	0.94	1	SON	0.00194132	0.000355629	0.226302	Bcells_NEU,CD4_NEU,CD8_NEU,NK_NEU,MO_NEU	2		GSE60424		GSE115736	7	+			ALE
chr21:33569087:33572551	clu_18320	0.0961538	0.130435	0.129032	0.148148	0.149254	0.237288	0.116279	0.0701754	0.117647	0.142857	0.0384615	0.180328	0.142857	0.22807	0.047619	0.113636	0.125	0.105263	0.0740741	0.0555556	0.0612245	0.0153846	0.0487805	0.0238095	SON	0.000381689	0.0470859	0.105949	Bcells_MO,Bcells_NEU,CD4_NEU,CD8_NEU,NK_MO,NK_NEU,MO_NEU	1		GSE60424				+				SE
chr21:33569087:33573308	clu_18320	0.653846	0.73913	0.666667	0.759259	0.597015	0.491525	0.697674	0.649123	0.670588	0.642857	0.788462	0.622951	0.7	0.631579	0.714286	0.75	0.458333	0.421053	0.740741	0.611111	0.918367	0.907692	0.829268	0.857143	SON	0.000381689	0.0470859	0.320308	Bcells_MO,Bcells_NEU,CD4_NEU,CD8_NEU,NK_MO,NK_NEU,MO_NEU	1		GSE60424				+				skip_junction
chr21:33572630:33573308	clu_18320	0.25	0.130435	0.204301	0.0925926	0.253731	0.271186	0.186047	0.280702	0.211765	0.214286	0.173077	0.196721	0.157143	0.140351	0.238095	0.136364	0.416667	0.473684	0.185185	0.333333	0.0204082	0.0769231	0.121951	0.119048	SON	0.000381689	0.0470859	0.267635	Bcells_MO,Bcells_NEU,CD4_NEU,CD8_NEU,NK_MO,NK_NEU,MO_NEU	1		GSE60424				+				SE
chr21:36360044:36360184	clu_18347	0.4	0.521739	0.444444	0.37931	0.125	0.2	0.411765	0.434783	0.46875	0.3125	0.380952	0.214286	0.3	0.333333	0.25	0.366667	0.1	0.133333	0.208333	0.533333	0.111111	0.285714	0.214286	0.25	MORC3	0.00769216	0.00376623	0.221096	Bcells_NEU	1		GSE60424
chr21:36360077:36360184	clu_18347	0.6	0.478261	0.555556	0.62069	0.875	0.8	0.588235	0.565217	0.53125	0.6875	0.619048	0.785714	0.7	0.666667	0.75	0.633333	0.9	0.866667	0.791667	0.466667	0.888889	0.714286	0.785714	0.75	MORC3	0.00769216	0.00376623	0.221096	Bcells_NEU	1		GSE60424				+
chr21:39345274:39345830	clu_18387	0.414847	0.320611	0.439024	0.380165	0.412791	0.384615	0.353383	0.288889	0.329073	0.349558	0.385135	0.383838	0.465278	0.362903	0.424242	0.524476	0.18	0.347826	0.210526	0.297297	0.2	0.131579	0	0.216216	HMGN1	1.29598e-05	0.0141477	0.307276	Bcells_CD4,Bcells_MO,Bcells_NEU,CD4_MO,CD4_NEU,CD8_NEU,NK_MO,NK_NEU	3		GSE60424	GSE107011	GSE115736	5	-				SE	A5SS
chr21:39345274:39348292	clu_18387	0.454148	0.521628	0.453659	0.466942	0.430233	0.487179	0.518797	0.466667	0.488818	0.451327	0.513514	0.419192	0.4375	0.41129	0.484848	0.321678	0.66	0.521739	0.631579	0.648649	0.8	0.815789	0.875	0.702703	HMGN1	1.29598e-05	0.0141477	0.384544	Bcells_CD4,Bcells_MO,Bcells_NEU,CD4_MO,CD4_NEU,CD8_NEU,NK_MO,NK_NEU	3		GSE60424	GSE107011	GSE115736	4	-				skip_junction	A5SS
chr21:39345958:39348292	clu_18387	0.10917	0.129771	0.097561	0.136364	0.104651	0.0897436	0.0676692	0.222222	0.105431	0.132743	0.0675676	0.146465	0.0625	0.185484	0.0606061	0.111888	0.14	0.115942	0.0789474	0.0405405	0	0.0263158	0.125	0.0810811	HMGN1	1.29598e-05	0.0141477	0.0629723	Bcells_CD4,Bcells_MO,Bcells_NEU,CD4_MO,CD4_NEU,CD8_NEU,NK_MO,NK_NEU	2		GSE60424		GSE115736		-				SE
chr21:39347952:39348292	clu_18387	0.0218341	0.0279898	0.0097561	0.0165289	0.0523256	0.0384615	0.0601504	0.0222222	0.0766773	0.0663717	0.0337838	0.0505051	0.0347222	0.0403226	0.030303	0.041958	0.02	0.0144928	0.0789474	0.0135135	0	0.0263158	0	0	HMGN1	1.29598e-05	0.0141477	0.0502555	Bcells_CD4,Bcells_MO,Bcells_NEU,CD4_MO,CD4_NEU,CD8_NEU,NK_MO,NK_NEU	2		GSE60424		GSE115736		-
chr21:41362055:41363269	clu_18391	0.222222	0.0869565	0.166667	0.222222	0.0909091	0	0.142857	0.142857	0.176471	0.0714286	0.5	0	0	0	0	0	0.102564	0.148148	0.0434783	0	0.226115	0.193916	0.177215	0.222973	MX2	1.25357e-07	8.83868e-05	0.131507	MO_NEU	2		GSE60424	GSE107011
chr21:41362055:41366859	clu_18391	0	0.0434783	0.166667	0	0.272727	0.2	0	0	0.235294	0.142857	0	0	0.0666667	0	0	0	0.179487	0.185185	0.26087	0.15	0.207006	0.190114	0.0759494	0.108108	MX2	1.25357e-07	8.83868e-05	0.048591	MO_NEU	1		GSE60424
chr21:41362055:41376836	clu_18391	0.611111	0.695652	0.333333	0.777778	0.454545	0.8	0.857143	0.714286	0.352941	0.642857	0	0.833333	0.733333	0.7	1	1	0.589744	0.62963	0.565217	0.55	0.257962	0.376426	0.28481	0.27027	MX2	1.25357e-07	8.83868e-05	0.286281	MO_NEU	2		GSE60424	GSE107011		10	+	first_junction
chr21:41363389:41364404	clu_18391	0	0	0	0	0	0	0	0	0	0	0	0	0	0	0	0	0	0	0	0.05	0.066879	0.0380228	0.0632911	0.0675676	MX2	1.25357e-07	8.83868e-05	0.0464401	MO_NEU	1		GSE60424
chr21:41363389:41366859	clu_18391	0	0	0.166667	0	0.0909091	0	0	0	0.117647	0	0	0	0	0.2	0	0	0	0	0	0	0.089172	0.0380228	0.107595	0.0878378	MX2	1.25357e-07	8.83868e-05	0.0806569	MO_NEU	1		GSE60424
chr21:41363389:41376836	clu_18391	0.166667	0.173913	0.166667	0	0.0909091	0	0	0.142857	0.117647	0.142857	0.5	0.166667	0.2	0.1	0	0	0.128205	0.037037	0.130435	0.25	0.152866	0.163498	0.291139	0.243243	MX2	1.25357e-07	8.83868e-05	0.0762675	MO_NEU	2		GSE60424	GSE107011			+	first_junction
chr21:41403343:41406744	clu_18396	0.590909	0.818182	0.55	0.545455	0.588235	0.5	0.409091	0.2	0.717391	0.75	0.62069	0.375	0.826087	0.636364	0.166667	0.285714	0.635294	0.708738	0.745283	0.634615	0.814404	0.770302	0.851064	0.828221	MX2	0.00022477	0.00568503	0.391666	Bcells_NEU,CD4_NEU,CD8_MO,CD8_NEU,MO_NEU	1		GSE60424				+
chr21:41403636:41406744	clu_18396	0.409091	0.181818	0.45	0.454545	0.411765	0.5	0.590909	0.8	0.282609	0.25	0.37931	0.625	0.173913	0.363636	0.833333	0.714286	0.364706	0.291262	0.254717	0.365385	0.185596	0.229698	0.148936	0.171779	MX2	0.00022477	0.00568503	0.391666	Bcells_NEU,CD4_NEU,CD8_MO,CD8_NEU,MO_NEU	1		GSE60424
chr21:43425523:43426023	clu_18426	0.392857	0.461538	0.888889	0.904459	0.869565	0.75	0.5	0.798077	1	0.75	0.666667	0.896552	0.809524	0.583333	0.666667	0.92381	1	0.948718	0.666667	0.92	1	1	0	0	SIK1	0.0408449	0.0369961	0.22191	Bcells_MO	1		GSE60424				-
chr21:43425523:43427010	clu_18426	0.535714	0.326923	0	0.0191083	0	0	0	0.0769231	0	0	0	0	0	0.333333	0	0.00952381	0	0	0	0	0	0	0	0	SIK1	0.0408449	0.0369961	0.220436	Bcells_MO	1		GSE60424
chr21:43426192:43427010	clu_18426	0.0714286	0.211538	0.111111	0.0764331	0.130435	0.25	0.5	0.125	0	0.25	0.333333	0.103448	0.190476	0.0833333	0.333333	0.0666667	0	0.0512821	0.333333	0.08	0	0	0	0	SIK1	0.0408449	0.0369961	0.00147397	Bcells_MO	1		GSE60424				-	first_junction
chr21:45478353:45479902	clu_18486	1	1	1	1	0.357143	0.8	0	0.6	0.3	0.636364	0.111111	0.55814	0.875	0.75	0.75	0.916667	0	0.8	0	0.4	0.00826446	0.2	0.025	0.0428571	COL18A1	0.0152921	0.000690018	0.332373	CD4_NEU	1		GSE60424				+
chr21:45478841:45479902	clu_18486	0	0	0	0	0.214286	0	0	0.08	0.266667	0.0909091	0.222222	0.186047	0.125	0	0	0	0	0.1	0	0.3	0.173554	0.4	0.1875	0.228571	COL18A1	0.0152921	0.000690018	0.0559452	CD4_NEU	1		GSE60424
chr21:45479066:45479902	clu_18486	0	0	0	0	0.0714286	0.2	0	0.24	0.133333	0.272727	0.333333	0.209302	0	0	0	0.0833333	0	0.1	0	0	0.190083	0.4	0.3125	0.214286	COL18A1	0.0152921	0.000690018	0.042043	CD4_NEU	1		GSE60424
chr21:45479080:45479902	clu_18486	0	0	0	0	0.357143	0	1	0.08	0.3	0	0.333333	0.0465116	0	0.25	0.25	0	1	0	0	0.3	0.628099	0	0.475	0.514286	COL18A1	0.0152921	0.000690018	0.234385	CD4_NEU	1		GSE60424
chr21:46635763:46636439	clu_18528	0	0.0277778	0.0526316	0	0.0903226	0.0135135	0.0540541	0.0151515	0.0758294	0.1125	0.0483871	0.0131579	0.0794702	0.111111	0.0833333	0.101266	0.157895	0.125	0.305556	0.0571429	0.0833333	0.142857	0	0.0714286	PRMT2	7.67992e-05	0.000541097	0.141296	Bcells_CD4,Bcells_CD8,Bcells_NK,Bcells_MO,Bcells_NEU,CD4_NK,CD4_MO,CD8_MO,NK_MO,MO_NEU	4	GSE64655	GSE60424	GSE107011	GSE115736		+	first_junction			SE
chr21:46635763:46636896	clu_18528	0.651163	0.75	0.736842	0.869565	0.490323	0.513514	0.675676	0.454545	0.50237	0.45	0.596774	0.710526	0.377483	0.481481	0.388889	0.443038	0.298246	0.0833333	0.194444	0.371429	0.611111	0.47619	0.53125	0.452381	PRMT2	7.67992e-05	0.000541097	0.51503	Bcells_CD4,Bcells_CD8,Bcells_NK,Bcells_MO,Bcells_NEU,CD4_NK,CD4_MO,CD8_MO,NK_MO,MO_NEU	4	GSE64655	GSE60424	GSE107011	GSE115736	3	+	first_junction			skip_junction
chr21:46636547:46636896	clu_18528	0.348837	0.222222	0.210526	0.130435	0.419355	0.472973	0.27027	0.530303	0.421801	0.4375	0.354839	0.276316	0.543046	0.407407	0.527778	0.455696	0.54386	0.791667	0.5	0.571429	0.305556	0.380952	0.46875	0.47619	PRMT2	7.67992e-05	0.000541097	0.373734	Bcells_CD4,Bcells_CD8,Bcells_NK,Bcells_MO,Bcells_NEU,CD4_NK,CD4_MO,CD8_MO,NK_MO,MO_NEU	4	GSE64655	GSE60424	GSE107011	GSE115736	4	+				SE
chr4:948154:950421	clu_18564	0.157895	0.311111	0.294118	0.319149	0.136364	0.277778	0.4	0.181818	0.181818	0.296296	0.222222	0.238095	0.266667	0.344828	0.2	0.263158	0.416667	0.555556	0.478261	0.5	0.333333	0.470588	0.636364	0.466667	TMEM175	0.00963098	0.00376623	0.253013	Bcells_MO,CD4_MO,CD8_MO,NK_MO	2		GSE60424	GSE107011		4	+					A5SS
chr4:948615:950421	clu_18564	0.842105	0.688889	0.705882	0.680851	0.863636	0.722222	0.6	0.818182	0.818182	0.703704	0.777778	0.761905	0.733333	0.655172	0.8	0.736842	0.583333	0.444444	0.521739	0.5	0.666667	0.529412	0.363636	0.533333	TMEM175	0.00963098	0.00376623	0.253013	Bcells_MO,CD4_MO,CD8_MO,NK_MO	2		GSE60424	GSE107011		10	+					A5SS
chr4:1238337:1241325	clu_18581	0.466667	0.612903	0.555556	0.707317	0.602564	0.683673	0.561644	0.573034	0.666667	0.571429	0.585714	0.552941	0.601227	0.486957	0.536232	0.575221	0.508772	0.672727	0.533333	0.520833	0.45	0.454545	0.375	0.457143	CTBP1	1.07263e-06	2.46626e-05	0.171057	Bcells_NEU,CD4_NK,CD4_MO,CD4_NEU,CD8_NK,CD8_MO,CD8_NEU,NK_NEU,MO_NEU	1		GSE60424				-				SE
chr4:1238337:1248916	clu_18581	0.047619	0.0774194	0.111111	0.0243902	0.0641026	0.0408163	0	0.0674157	0.05	0.0357143	0.0428571	0.0235294	0.0920245	0.113043	0.144928	0.079646	0.0877193	0.0727273	0.183333	0.166667	0.2	0.227273	0.291667	0.257143	CTBP1	1.07263e-06	2.46626e-05	0.205995	Bcells_NEU,CD4_NK,CD4_MO,CD4_NEU,CD8_NK,CD8_MO,CD8_NEU,NK_NEU,MO_NEU	1		GSE60424				-	first_junction			skip_junction
chr4:1241519:1241651	clu_18581	0.209524	0.103226	0.123457	0.0731707	0.115385	0.163265	0.191781	0.202247	0.116667	0.154762	0.185714	0.223529	0.134969	0.208696	0.15942	0.168142	0.122807	0.0727273	0.1	0.0625	0	0	0.0833333	0.0571429	CTBP1	1.07263e-06	2.46626e-05	0.135049	Bcells_NEU,CD4_NK,CD4_MO,CD4_NEU,CD8_NK,CD8_MO,CD8_NEU,NK_NEU,MO_NEU	1		GSE60424				-	first_junction	AFE
chr4:1241519:1248916	clu_18581	0.27619	0.206452	0.209877	0.195122	0.217949	0.112245	0.246575	0.157303	0.166667	0.238095	0.185714	0.2	0.171779	0.191304	0.15942	0.176991	0.280702	0.181818	0.183333	0.25	0.35	0.318182	0.25	0.228571	CTBP1	1.07263e-06	2.46626e-05	0.111815	Bcells_NEU,CD4_NK,CD4_MO,CD4_NEU,CD8_NK,CD8_MO,CD8_NEU,NK_NEU,MO_NEU	1		GSE60424				-	first_junction	AFE		SE
chr4:2793138:2820614	clu_18625	0.184211	0.146341	0.0238095	0.0869565	0	0	0	0.0555556	0	0	0	0	0	0	0	0	0.142857	0.431818	0.415094	0.384615	0.368421	0.384615	0.171429	0.465517	SH3BP2	7.34873e-13	0.00014423	0.347496	Bcells_NK,Bcells_MO,Bcells_NEU,NK_MO,NK_NEU	4	GSE64655	GSE60424	GSE107011	GSE115736	5	+	first_junction	AFE
chr4:2799305:2820614	clu_18625	0.0526316	0.146341	0.0952381	0.26087	0	0	0	0	0.285714	0.111111	0	0	0	0	0	0.0294118	0.321429	0.318182	0.245283	0.269231	0.184211	0.288462	0.285714	0.137931	SH3BP2	7.34873e-13	0.00014423	0.281178	Bcells_NK,Bcells_MO,Bcells_NEU,NK_MO,NK_NEU	2	GSE64655	GSE60424			5
chr4:2809829:2820614	clu_18625	0.0526316	0.097561	0.0952381	0.0434783	0	0	0	0	0	0	0	0.0769231	0	0	0	0	0.428571	0.136364	0.320755	0.346154	0.394737	0.269231	0.485714	0.344828	SH3BP2	7.34873e-13	0.00014423	0.373627	Bcells_NK,Bcells_MO,Bcells_NEU,NK_MO,NK_NEU	3	GSE64655	GSE60424	GSE107011		5
chr4:2812477:2820614	clu_18625	0.710526	0.609756	0.785714	0.608696	1	1	1	0.944444	0.714286	0.888889	1	0.923077	1	1	1	0.970588	0.107143	0.113636	0.0188679	0	0.0526316	0.0576923	0.0571429	0.0517241	SH3BP2	7.34873e-13	0.00014423	0.937849	Bcells_NK,Bcells_MO,Bcells_NEU,NK_MO,NK_NEU	4	GSE64655	GSE60424	GSE107011	GSE115736	10	+	first_junction	AFE
chr4:2932409:2932600	clu_18638	0.346154	0.443038	0.468085	0.413043	0.386364	0.590909	0.346939	0.428571	0.369231	0.529412	0.567568	0.369565	0.5	0.527273	0.363636	0.603448	0.321429	0.475	0.4	0.194444	0.0909091	0.214286	0.208333	0.115385	MFSD10	0.00230438	0.0451098	0.341361	Bcells_NEU,CD4_NEU,CD8_NEU,NK_NEU,MO_NEU	2	GSE64655	GSE60424			8	-					A3SS
chr4:2932512:2932600	clu_18638	0.653846	0.556962	0.531915	0.586957	0.613636	0.409091	0.653061	0.571429	0.630769	0.470588	0.432432	0.630435	0.5	0.472727	0.636364	0.396552	0.678571	0.525	0.6	0.805556	0.909091	0.785714	0.791667	0.884615	MFSD10	0.00230438	0.0451098	0.341361	Bcells_NEU,CD4_NEU,CD8_NEU,NK_NEU,MO_NEU	2	GSE64655	GSE60424			7	-					A3SS
chr4:6967424:6994184	clu_18672	0.777778	0.5	0.48	0.6	0.944444	0.785714	0.714286	0.774194	0.84375	0.814815	0.75	0.777778	0.714286	1	1	0.909091	0.96	1	1	1	1	1	1	0.991379	TBC1D14	4.64777e-05	6.27939e-07	0.4084	Bcells_CD4,Bcells_MO,Bcells_NEU,CD4_MO,CD4_NEU	2	GSE64655	GSE60424			7	+		AFE
chr4:6987349:6994184	clu_18672	0.222222	0.5	0.52	0.4	0.0555556	0.214286	0.285714	0.225806	0.15625	0.185185	0.25	0.222222	0.285714	0	0	0.0909091	0.04	0	0	0	0	0	0	0.00862069	TBC1D14	4.64777e-05	6.27939e-07	0.4084	Bcells_CD4,Bcells_MO,Bcells_NEU,CD4_MO,CD4_NEU	2	GSE64655	GSE60424			5	+	first_junction	AFE
chr4:13570128:13572702	clu_18696	0.178571	0.0625	0.163265	0.24	0.105263	0	0.214286	0.25	0.0714286	0.0526316	0.0645161	0.25	0.0333333	0.133333	0.222222	0.0810811	0.142857	0.294118	0.2	0.142857	0.4	0.238938	0.328571	0.315789	BOD1L1	0.0010954	0.012911	0.203332	Bcells_NEU,NK_NEU	2		GSE60424		GSE115736	5	-	last_junction			SE
chr4:13570128:13576838	clu_18696	0.535714	0.59375	0.510204	0.4	0.736842	0.833333	0.785714	0.45	0.928571	0.526316	0.645161	0.583333	0.633333	0.666667	0.444444	0.675676	0.666667	0.352941	0.466667	0.5	0.37	0.40708	0.35	0.383459	BOD1L1	0.0010954	0.012911	0.227395	Bcells_NEU,NK_NEU	2		GSE60424		GSE115736	10	-	last_junction			skip_junction
chr4:13572842:13576838	clu_18696	0.285714	0.34375	0.326531	0.36	0.157895	0.166667	0	0.3	0	0.421053	0.290323	0.166667	0.333333	0.2	0.333333	0.243243	0.190476	0.352941	0.333333	0.357143	0.23	0.353982	0.321429	0.300752	BOD1L1	0.0010954	0.012911	0.027458	Bcells_NEU,NK_NEU	2		GSE60424		GSE115736		-				SE
chr4:15640883:15644493	clu_18710	0.285714	0.438596	0.333333	0.21875	0.387097	0.404762	0.388889	0.368421	0.278481	0.276596	0.482759	0.324324	0.325581	0.342105	0.25	0.309524	0.302632	0.375	0.366412	0.388889	0.388704	0.44358	0.384422	0.404157	FBXL5	2.15399e-15	4.31962e-24	0.0984132	Bcells_NK,Bcells_MO,Bcells_NEU,CD4_NK,CD4_MO,CD4_NEU,CD8_MO,CD8_NEU,NK_MO,NK_NEU,MO_NEU	2		GSE60424		GSE115736		-				SE
chr4:15640883:15655204	clu_18710	0.0571429	0.0701754	0.0666667	0.0625	0.0645161	0.047619	0.222222	0.131579	0.0886076	0.0425532	0	0.027027	0.186047	0.131579	0	0.0952381	0.0197368	0.0694444	0.0381679	0.0555556	0.00332226	0.0233463	0	0.0161663	FBXL5	2.15399e-15	4.31962e-24	0.105775	Bcells_NK,Bcells_MO,Bcells_NEU,CD4_NK,CD4_MO,CD4_NEU,CD8_MO,CD8_NEU,NK_MO,NK_NEU,MO_NEU	2		GSE60424		GSE115736		-	first_junction			skip_junction
chr4:15644657:15655204	clu_18710	0.171429	0.0701754	0.0333333	0.1875	0.129032	0.0952381	0.0555556	0.0526316	0.0759494	0.0851064	0.103448	0.0540541	0.0465116	0.0131579	0.0625	0.047619	0.0921053	0.0763889	0.0610687	0.0486111	0.0398671	0.0466926	0.0276382	0.0508083	FBXL5	2.15399e-15	4.31962e-24	0.0743578	Bcells_NK,Bcells_MO,Bcells_NEU,CD4_NK,CD4_MO,CD4_NEU,CD8_MO,CD8_NEU,NK_MO,NK_NEU,MO_NEU	4	GSE64655	GSE60424	GSE107011	GSE115736		-	first_junction
chr4:15644657:15659727	clu_18710	0	0	0	0	0	0	0	0	0	0	0	0	0	0.0131579	0	0	0.00657895	0	0.00763359	0	0.0398671	0.0194553	0.040201	0.00923788	FBXL5	2.15399e-15	4.31962e-24	0.0271903	Bcells_NK,Bcells_MO,Bcells_NEU,CD4_NK,CD4_MO,CD4_NEU,CD8_MO,CD8_NEU,NK_MO,NK_NEU,MO_NEU	2	GSE64655	GSE60424				-
chr4:15644708:15655204	clu_18710	0.485714	0.421053	0.566667	0.53125	0.419355	0.452381	0.333333	0.447368	0.556962	0.595745	0.413793	0.594595	0.44186	0.473684	0.6875	0.547619	0.493421	0.402778	0.396947	0.458333	0.239203	0.252918	0.273869	0.290993	FBXL5	2.15399e-15	4.31962e-24	0.276028	Bcells_NK,Bcells_MO,Bcells_NEU,CD4_NK,CD4_MO,CD4_NEU,CD8_MO,CD8_NEU,NK_MO,NK_NEU,MO_NEU	4	GSE64655	GSE60424	GSE107011	GSE115736	3	-	first_junction	AFE		SE
chr4:15644708:15656229	clu_18710	0	0	0	0	0	0	0	0	0	0	0	0	0	0	0	0	0.0328947	0.0277778	0.0610687	0.0138889	0.0498339	0.0428016	0.0201005	0.0508083	FBXL5	2.15399e-15	4.31962e-24	0.0408861	Bcells_NK,Bcells_MO,Bcells_NEU,CD4_NK,CD4_MO,CD4_NEU,CD8_MO,CD8_NEU,NK_MO,NK_NEU,MO_NEU	2		GSE60424		GSE115736		-
chr4:15644708:15659727	clu_18710	0	0	0	0	0	0	0	0	0	0	0	0	0	0.0263158	0	0	0.0526316	0.0277778	0.0687023	0.0208333	0.20598	0.151751	0.198492	0.127021	FBXL5	2.15399e-15	4.31962e-24	0.170811	Bcells_NK,Bcells_MO,Bcells_NEU,CD4_NK,CD4_MO,CD4_NEU,CD8_MO,CD8_NEU,NK_MO,NK_NEU,MO_NEU	3	GSE64655	GSE60424	GSE107011			-	first_junction	AFE
chr4:15644708:15659741	clu_18710	0	0	0	0	0	0	0	0	0	0	0	0	0	0	0	0	0	0.0208333	0	0.0138889	0.0332226	0.0194553	0.0552764	0.0508083	FBXL5	2.15399e-15	4.31962e-24	0.0396906	Bcells_NK,Bcells_MO,Bcells_NEU,CD4_NK,CD4_MO,CD4_NEU,CD8_MO,CD8_NEU,NK_MO,NK_NEU,MO_NEU	2	GSE64655	GSE60424
chr4:68320205:68321372	clu_18919	0.535714	0.366667	0.454545	0.2	0.571429	0.666667	0.2	0.4375	0.34375	0.470588	0.466667	0.482759	0.666667	0.684211	0.285714	0.428571	0.285714	0.0769231	0.25	0	0.16129	0.181818	0.0909091	0.292683	YTHDC1	0.00326041	0.0150305	0.259266	Bcells_NEU,CD4_NEU	2	GSE64655	GSE60424			8	-					A5SS
chr4:68320205:68322749	clu_18919	0.464286	0.633333	0.545455	0.8	0.428571	0.333333	0.8	0.5625	0.65625	0.529412	0.533333	0.517241	0.333333	0.315789	0.714286	0.571429	0.714286	0.923077	0.75	1	0.83871	0.818182	0.909091	0.707317	YTHDC1	0.00326041	0.0150305	0.259266	Bcells_NEU,CD4_NEU	2	GSE64655	GSE60424			7	-					A5SS
chr4:75655870:75656924	clu_18953	0.485294	0.5	0.360656	0.405941	0.315789	0.280374	0.461538	0.386667	0.525547	0.413462	0.557377	0.395062	0.382353	0.4	0.515152	0.45977	0.588235	0.481013	0.470588	0.538462	0.605263	0.540541	0.65625	0.725	G3BP2	0.000905584	0.00042626	0.270671	Bcells_NEU,CD4_NEU,CD8_MO,CD8_NEU,NK_NEU	1		GSE60424				-
chr4:75655870:75657557	clu_18953	0.147059	0.0984848	0.163934	0.118812	0.221053	0.149533	0.10989	0.106667	0.0948905	0.115385	0.0819672	0.111111	0.264706	0.0875	0.0606061	0.103448	0.0588235	0.0506329	0.0441176	0.0961538	0	0.0540541	0	0.025	G3BP2	0.000905584	0.00042626	0.127022	Bcells_NEU,CD4_NEU,CD8_MO,CD8_NEU,NK_NEU	1		GSE60424
chr4:75657014:75657557	clu_18953	0.367647	0.401515	0.47541	0.475248	0.463158	0.570093	0.428571	0.506667	0.379562	0.471154	0.360656	0.493827	0.352941	0.5125	0.424242	0.436782	0.352941	0.468354	0.485294	0.365385	0.394737	0.405405	0.34375	0.25	G3BP2	0.000905584	0.00042626	0.143649	Bcells_NEU,CD4_NEU,CD8_MO,CD8_NEU,NK_NEU	1		GSE60424				-
chr4:82857764:82861631	clu_19007	0.290323	0.568182	0.342857	0.125	0.433333	0.470588	0.5	0.111111	0.408163	0.475	0.473684	0.333333	0.259259	0.25	0.166667	0.277778	0.0526316	0.0526316	0.181818	0.08	0	0.285714	0.5	0.285714	SEC31A	2.04019e-05	0.016718	0.330775	Bcells_MO,CD4_MO,NK_MO	2		GSE60424	GSE107011		5	-
chr4:82857764:82863318	clu_19007	0.483871	0.272727	0.257143	0.75	0.233333	0.117647	0.25	0.333333	0.306122	0.325	0.263158	0.333333	0.37037	0.45	0.666667	0.444444	0.684211	0.631579	0.545455	0.68	0	0.571429	0.25	0.571429	SEC31A	2.04019e-05	0.016718	0.328408	Bcells_MO,CD4_MO,NK_MO	2		GSE60424	GSE107011		4	-
chr4:82862572:82863318	clu_19007	0.225806	0.159091	0.4	0.125	0.333333	0.411765	0.25	0.555556	0.285714	0.2	0.263158	0.333333	0.37037	0.3	0.166667	0.277778	0.263158	0.315789	0.272727	0.24	1	0.142857	0.25	0.142857	SEC31A	2.04019e-05	0.016718	0.0454443	Bcells_MO,CD4_MO,NK_MO	2		GSE60424	GSE107011			-
chr4:99863855:99865796	clu_19101	0.394737	0.444444	0.387097	0.28	0.333333	1	0	0.25	0.210526	0.5	0.3	0.272727	0	0	0	0	0.185185	0.333333	0.254545	0.133333	0.184211	0.142857	0.255319	0.321429	DAPP1	9.73869e-05	0.000103656	0.150616	Bcells_MO,Bcells_NEU	2		GSE60424	GSE107011			+				SE
chr4:99863855:99866034	clu_19101	0.157895	0.0123457	0.0322581	0.16	0.333333	0	1	0	0.157895	0	0.2	0	1	0	0	0.5	0.444444	0.333333	0.345455	0.6	0.434211	0.339286	0.361702	0.22619	DAPP1	9.73869e-05	0.000103656	0.340183	Bcells_MO,Bcells_NEU	2		GSE60424	GSE107011		4	+				skip_junction
chr4:99865836:99866034	clu_19101	0.447368	0.54321	0.580645	0.56	0.333333	0	0	0.75	0.631579	0.5	0.5	0.727273	0	1	0	0.5	0.37037	0.333333	0.4	0.266667	0.381579	0.517857	0.382979	0.452381	DAPP1	9.73869e-05	0.000103656	0.190213	Bcells_MO,Bcells_NEU	2		GSE60424	GSE107011			+				SE
chr4:99892034:99893955	clu_19105	0.307692	0.454545	0.2	0.0714286	0.294118	0.217391	0.3	0.21875	0.233333	0.241379	0.153846	0.272727	0.307692	0.481481	0.333333	0.310345	0.282051	0.333333	0.25641	0.227273	0.333333	0.298077	0.333333	0.261364	LAMTOR3	7.36358e-05	0.00029307	0.0812053	Bcells_NEU,CD4_NEU,CD8_MO,CD8_NEU,NK_NEU	2		GSE60424		GSE115736		-				SE
chr4:99892034:99894335	clu_19105	0.230769	0.454545	0.5	0.357143	0.411765	0.391304	0.2	0.53125	0.2	0.37931	0.384615	0.242424	0.115385	0.0740741	0.666667	0.586207	0.153846	0.166667	0.179487	0.409091	0.0793651	0.105769	0.150538	0.136364	LAMTOR3	7.36358e-05	0.00029307	0.267605	Bcells_NEU,CD4_NEU,CD8_MO,CD8_NEU,NK_NEU	2		GSE60424		GSE115736	3	-	first_junction			skip_junction
chr4:99894000:99894335	clu_19105	0.461538	0.0909091	0.3	0.571429	0.294118	0.391304	0.5	0.25	0.566667	0.37931	0.461538	0.484848	0.576923	0.444444	0	0.103448	0.564103	0.5	0.564103	0.363636	0.587302	0.596154	0.516129	0.602273	LAMTOR3	7.36358e-05	0.00029307	0.29426	Bcells_NEU,CD4_NEU,CD8_MO,CD8_NEU,NK_NEU	2		GSE60424		GSE115736	4	-	first_junction			SE
chr4:102580639:102582573	clu_19127	0.193548	0.277778	0.08	0.0769231	0.230769	0.304348	0.176471	0.205128	0.220588	0.230769	0.0666667	0.175	0	0.125	0	0	0.0277778	0.136364	0.0454545	0.0555556	0	0.0952381	0	0	NFKB1	0.00342383	0.00217081	0.205369	Bcells_NEU,CD4_MO,CD4_NEU,CD8_MO,CD8_NEU	1		GSE60424
chr4:102580639:102582866	clu_19127	0.806452	0.722222	0.92	0.923077	0.769231	0.695652	0.823529	0.794872	0.779412	0.769231	0.933333	0.825	1	0.875	1	1	0.972222	0.863636	0.954545	0.944444	1	0.904762	1	1	NFKB1	0.00342383	0.00217081	0.205369	Bcells_NEU,CD4_MO,CD4_NEU,CD8_MO,CD8_NEU	1		GSE60424				+
chr4:102826636:102827427	clu_19139	0.875	0.862385	0.916667	0.864865	0.932432	0.916667	0.901961	0.909091	0.967532	0.946565	0.973684	0.971429	0.983607	0.85	0.888889	0.75	0.586957	0.847059	0.663551	0.688679	0.423077	0.351351	0.359649	0.398496	UBE2D3	7.86262e-08	9.66001e-05	0.581659	Bcells_CD4,Bcells_MO,Bcells_NEU,CD4_CD8,CD4_NK,CD4_MO,CD4_NEU,CD8_MO,CD8_NEU,NK_MO,NK_NEU,MO_NEU	4	GSE64655	GSE60424	GSE107011	GSE115736	9	-	first_junction	AFE
chr4:102826636:102827944	clu_19139	0.125	0.137615	0.0833333	0.135135	0.0675676	0.0833333	0.0980392	0.0909091	0.0324675	0.0534351	0.0263158	0.0285714	0.0163934	0.15	0.111111	0.25	0.413043	0.152941	0.336449	0.311321	0.576923	0.648649	0.640351	0.601504	UBE2D3	7.86262e-08	9.66001e-05	0.581659	Bcells_CD4,Bcells_MO,Bcells_NEU,CD4_CD8,CD4_NK,CD4_MO,CD4_NEU,CD8_MO,CD8_NEU,NK_MO,NK_NEU,MO_NEU	4	GSE64655	GSE60424	GSE107011	GSE115736	5	-	first_junction	AFE
chr4:139072003:139073454	clu_19265	1	0.833333	0.9	0.875	1	1	1	1	0.962963	0.9	0.941176	1	0.941176	0.961538	1	1	0.846154	1	0.875	1	0.652174	0.818182	0.571429	0.690476	ELF2	0.000993522	0.0148905	0.292614	Bcells_NEU,CD4_NEU,NK_NEU	1		GSE60424				-					A3SS
chr4:139072039:139073454	clu_19265	0	0.166667	0.1	0.125	0	0	0	0	0.037037	0.1	0.0588235	0	0.0588235	0.0384615	0	0	0.153846	0	0.125	0	0.347826	0.181818	0.428571	0.309524	ELF2	0.000993522	0.0148905	0.292614	Bcells_NEU,CD4_NEU,NK_NEU	1		GSE60424				-					A3SS
chr4:139073567:139084133	clu_19266	0.894737	0.925926	0.923077	0.888889	0.941176	0.933333	0.928571	0.846154	0.933333	0.9	0.777778	0.888889	0.653846	0.84	0.647059	0.882353	0.571429	0.5	0.6	0.777778	0	0	0	0.025	ELF2	1.56278e-09	1.04494e-10	0.86875	CD4_NK,CD4_NEU,NK_NEU	3		GSE60424	GSE107011	GSE115736	9	-	first_junction	AFE
chr4:139073567:139116649	clu_19266	0	0.0740741	0	0	0.0588235	0	0.0714286	0.0384615	0	0.0666667	0.166667	0.111111	0.0769231	0	0.176471	0.0294118	0.285714	0.25	0.1	0.111111	0.424242	0.317073	0.268293	0.35	ELF2	1.56278e-09	1.04494e-10	0.269201	CD4_NK,CD4_NEU,NK_NEU	3		GSE60424	GSE107011	GSE115736	5	-		AFE
chr4:139073567:139125164	clu_19266	0.105263	0	0.0769231	0.111111	0	0.0666667	0	0.115385	0.0666667	0.0333333	0.0555556	0	0.269231	0.16	0.176471	0.0882353	0.142857	0.25	0.3	0.111111	0.575758	0.682927	0.731707	0.625	ELF2	1.56278e-09	1.04494e-10	0.614959	CD4_NK,CD4_NEU,NK_NEU	2		GSE60424	GSE107011		5	-		AFE
chr4:143538938:143540363	clu_19290	0.309524	0.114754	0.294118	0.358974	0.2	0.194444	0.2	0.166667	0.318841	0.22449	0.25	0.166667	0.341463	0.2	0.1875	0.186047	0.35	0.241379	0.442308	0.333333	0.185185	0.272727	0.285714	0.416667	SMARCA5	1.26598e-05	0.000291591	0.151477	Bcells_NEU,CD4_NEU,CD8_MO,CD8_NEU,NK_MO,NK_NEU,MO_NEU	2		GSE60424		GSE115736		+				SE
chr4:143538938:143543509	clu_19290	0.380952	0.52459	0.411765	0.333333	0.628571	0.416667	0.488889	0.6	0.275362	0.469388	0.340909	0.6	0.463415	0.425	0.4375	0.651163	0.225	0.37931	0.153846	0.366667	0.0740741	0.121212	0	0.138889	SMARCA5	1.26598e-05	0.000291591	0.449988	Bcells_NEU,CD4_NEU,CD8_MO,CD8_NEU,NK_MO,NK_NEU,MO_NEU	2		GSE60424		GSE115736	8	+				skip_junction
chr4:143540495:143543509	clu_19290	0.309524	0.360656	0.294118	0.307692	0.171429	0.388889	0.311111	0.233333	0.405797	0.306122	0.409091	0.233333	0.195122	0.375	0.375	0.162791	0.425	0.37931	0.403846	0.3	0.740741	0.606061	0.714286	0.444444	SMARCA5	1.26598e-05	0.000291591	0.350192	Bcells_NEU,CD4_NEU,CD8_MO,CD8_NEU,NK_MO,NK_NEU,MO_NEU	2		GSE60424		GSE115736	4	+				SE
chr17:1100735:1108934	clu_19469	0	0.0526316	0	0	0.85	0.85	0.923077	0.928571	0.958333	0.888889	0.916667	0.947368	0.653846	0.685714	0.818182	0.65	0.653846	0.575758	0.451613	0.47619	1	1	1	0.965517	ABR	7.70182e-05	0.00162133	0.452028	CD4_NK,CD4_MO,CD4_NEU,CD8_NK,CD8_MO,CD8_NEU,NK_MO,NK_NEU,MO_NEU	3	GSE64655	GSE60424		GSE115736	7	-	first_junction	AFE
chr17:1100735:1125183	clu_19469	1	0.947368	1	1	0.15	0.15	0.0769231	0.0714286	0.0416667	0.111111	0.0833333	0.0526316	0.346154	0.314286	0.181818	0.35	0.346154	0.424242	0.548387	0.52381	0	0	0	0.0344828	ABR	7.70182e-05	0.00162133	0.452028	CD4_NK,CD4_MO,CD4_NEU,CD8_NK,CD8_MO,CD8_NEU,NK_MO,NK_NEU,MO_NEU	3	GSE64655	GSE60424		GSE115736	2	-		AFE
chr17:3720402:3723288	clu_19542	0.395349	0.380435	0.378788	0.267857	0.473684	0.227273	0.125	0.323529	0.384615	0.1	0.454545	0.34375	0.294118	0.166667	0.1	0.2	0.25	0.366667	0.0588235	0.3125	0	0	0	0.111111	ITGAE	0.00139873	0.000203967	0.165411	Bcells_NK,Bcells_MO,CD4_NK,CD4_MO,CD8_NK,CD8_MO	1		GSE60424				-				SE
chr17:3720402:3723688	clu_19542	0.209302	0.23913	0.348485	0.214286	0.105263	0.409091	0.25	0.264706	0.153846	0.45	0.272727	0.09375	0.323529	0.583333	0.6	0.533333	0.571429	0.466667	0.705882	0.5	0.4	1	0.75	0.555556	ITGAE	0.00139873	0.000203967	0.318414	Bcells_NK,Bcells_MO,CD4_NK,CD4_MO,CD8_NK,CD8_MO	1		GSE60424				-				skip_junction
chr17:3723383:3723688	clu_19542	0.395349	0.380435	0.272727	0.517857	0.421053	0.363636	0.625	0.411765	0.461538	0.45	0.272727	0.5625	0.382353	0.25	0.3	0.266667	0.178571	0.166667	0.235294	0.1875	0.6	0	0.25	0.333333	ITGAE	0.00139873	0.000203967	0.263355	Bcells_NK,Bcells_MO,CD4_NK,CD4_MO,CD8_NK,CD8_MO	1		GSE60424				-				SE
chr17:4710744:4715013	clu_19576	0.425	0.294737	0.289474	0.258065	0.27027	0.302817	0.282609	0.228571	0.311321	0.337349	0.25	0.353383	0.333333	0.36747	0.352941	0.267327	0.238462	0.294554	0.259053	0.245946	0.283465	0.301418	0.348777	0.336585	ARRB2	1.66575e-09	0.00672909	0.0707641	Bcells_CD4,Bcells_CD8,Bcells_NK,Bcells_MO,CD4_NK,CD4_MO,CD4_NEU,CD8_NK,CD8_MO,CD8_NEU,NK_MO,NK_NEU,MO_NEU	1		GSE60424				+	first_junction			SE
chr17:4710744:4715973	clu_19576	0.0875	0.115789	0.105263	0.16129	0.0608108	0.147887	0.173913	0.1	0.0896226	0.0963855	0.14	0.12782	0.130081	0.192771	0.254902	0.19802	0.374359	0.267327	0.387187	0.405405	0.192913	0.165485	0.169884	0.170732	ARRB2	1.66575e-09	0.00672909	0.245113	Bcells_CD4,Bcells_CD8,Bcells_NK,Bcells_MO,CD4_NK,CD4_MO,CD4_NEU,CD8_NK,CD8_MO,CD8_NEU,NK_MO,NK_NEU,MO_NEU	1		GSE60424				+	first_junction	AFE		skip_junction
chr17:4715043:4715973	clu_19576	0.4625	0.589474	0.605263	0.580645	0.52027	0.43662	0.402174	0.492857	0.514151	0.451807	0.48	0.473684	0.487805	0.421687	0.372549	0.475248	0.376923	0.433168	0.35376	0.343243	0.509186	0.515366	0.473616	0.489024	ARRB2	1.66575e-09	0.00672909	0.182697	Bcells_CD4,Bcells_CD8,Bcells_NK,Bcells_MO,CD4_NK,CD4_MO,CD4_NEU,CD8_NK,CD8_MO,CD8_NEU,NK_MO,NK_NEU,MO_NEU	1		GSE60424				+		AFE		SE
chr17:4715336:4715973	clu_19576	0.025	0	0	0	0.148649	0.112676	0.141304	0.178571	0.0849057	0.114458	0.13	0.0451128	0.0487805	0.0180723	0.0196078	0.0594059	0.0102564	0.0049505	0	0.00540541	0.0144357	0.0177305	0.00772201	0.00365854	ARRB2	1.66575e-09	0.00672909	0.140147	Bcells_CD4,Bcells_CD8,Bcells_NK,Bcells_MO,CD4_NK,CD4_MO,CD4_NEU,CD8_NK,CD8_MO,CD8_NEU,NK_MO,NK_NEU,MO_NEU	1		GSE60424				+	first_junction	AFE
chr17:5499950:5500031	clu_19641	0.578947	0.574257	0.508475	0.571429	0.617978	0.5	0.611111	0.6	0.574468	0.696078	0.395062	0.688679	0.615385	0.630435	0.565217	0.588235	0.522727	0.61194	0.544776	0.568182	0.464567	0.469799	0.453608	0.487654	LOC728392	0.00033004	3.71773e-05	0.130911	Bcells_NEU,CD4_NEU,CD8_NEU,NK_NEU	2	GSE64655	GSE60424				-	only_junction
chr17:5499950:5501737	clu_19641	0.122807	0.0891089	0.135593	0.0952381	0.0674157	0.0918367	0.152778	0.146667	0.0638298	0.0196078	0.17284	0.0660377	0.141026	0.195652	0.173913	0.0882353	0.159091	0.164179	0.179104	0.193182	0.346457	0.241611	0.319588	0.234568	LOC728392	0.00033004	3.71773e-05	0.204977	Bcells_NEU,CD4_NEU,CD8_NEU,NK_NEU	2	GSE64655	GSE60424			5
chr17:5500112:5501737	clu_19641	0.122807	0.0594059	0.0677966	0.047619	0.146067	0.0612245	0.0416667	0.0533333	0.141844	0.0294118	0.0740741	0.0566038	0.0769231	0	0.108696	0.0735294	0.128788	0.0298507	0.0298507	0.0454545	0.0393701	0.0536913	0.0824742	0.123457	LOC728392	0.00033004	3.71773e-05	0.00996106	Bcells_NEU,CD4_NEU,CD8_NEU,NK_NEU	2	GSE64655	GSE60424
chr17:5500219:5501737	clu_19641	0	0.0693069	0.0169492	0.0238095	0	0.0714286	0	0.04	0.0212766	0.0882353	0.123457	0.0377358	0	0.0434783	0	0.0588235	0.030303	0.0597015	0.0522388	0.0681818	0.0314961	0.0939597	0.0618557	0.0308642	LOC728392	0.00033004	3.71773e-05	0.0289685	Bcells_NEU,CD4_NEU,CD8_NEU,NK_NEU	2	GSE64655	GSE60424
chr17:5501303:5501737	clu_19641	0.175439	0.207921	0.271186	0.261905	0.168539	0.27551	0.194444	0.16	0.198582	0.166667	0.234568	0.150943	0.166667	0.130435	0.152174	0.191176	0.159091	0.134328	0.19403	0.125	0.11811	0.14094	0.0824742	0.123457	LOC728392	0.00033004	3.71773e-05	0.112867	Bcells_NEU,CD4_NEU,CD8_NEU,NK_NEU	2	GSE64655	GSE60424
chr17:6760601:6761886	clu_19657	0.454545	0.639344	0.538462	0.666667	0.5	0.9	0.4	0.55	0.492063	0.682927	0.5	0.5	0.357143	0.594595	0.461538	0.541667	0.419355	0.37931	0.21875	0.421053	0.266667	0.28125	0.196078	0.315789	XAF1	0.00243602	0.000248479	0.322554	Bcells_MO,Bcells_NEU,CD4_MO,CD4_NEU,CD8_NEU,NK_NEU	2		GSE60424	GSE107011		3	+
chr17:6760601:6762155	clu_19657	0.545455	0.360656	0.461538	0.333333	0.5	0.1	0.6	0.45	0.507937	0.317073	0.5	0.5	0.642857	0.405405	0.538462	0.458333	0.580645	0.62069	0.78125	0.578947	0.733333	0.71875	0.803922	0.684211	XAF1	0.00243602	0.000248479	0.322554	Bcells_MO,Bcells_NEU,CD4_MO,CD4_NEU,CD8_NEU,NK_NEU	2		GSE60424	GSE107011		4	+
chr17:7834350:7839906	clu_19737	0.35	0.357143	0.35	0.307692	0.375	0.2	0.222222	0.416667	0.309524	0.111111	0.3125	0.214286	0.277778	0	0.5	0	0	0	0.111111	0	0.214953	0.19084	0.185897	0.222222	KDM6B	3.37035e-08	0.0010127	0.137731	Bcells_NEU	2	GSE64655	GSE60424				+	first_junction			SE
chr17:7834350:7844901	clu_19737	0.25	0.25	0.25	0.307692	0	0.5	0.407407	0	0.428571	0.444444	0.5	0.357143	0.166667	0.571429	0.25	0	0.0588235	0.0769231	0.222222	0.3	0.121495	0.10687	0.0705128	0.111111	KDM6B	3.37035e-08	0.0010127	0.161926	Bcells_NEU	2	GSE64655	GSE60424				+	first_junction	AFE		skip_junction
chr17:7840024:7844901	clu_19737	0.15	0.321429	0.3	0.384615	0.5	0.2	0.259259	0.0833333	0.261905	0.444444	0.1875	0.0714286	0.333333	0.428571	0.25	0	0.294118	0.153846	0.555556	0.2	0.560748	0.641221	0.692308	0.592593	KDM6B	3.37035e-08	0.0010127	0.332706	Bcells_NEU	2	GSE64655	GSE60424			4	+	first_junction	AFE		SE
chr17:7842040:7844901	clu_19737	0	0	0	0	0	0	0	0	0	0	0	0.0714286	0	0	0	0	0.0588235	0	0	0.2	0.102804	0.0229008	0.0512821	0.0740741	KDM6B	3.37035e-08	0.0010127	0.0627652	Bcells_NEU	1		GSE60424				+	first_junction
chr17:7844353:7844901	clu_19737	0.25	0.0714286	0.1	0	0.125	0.1	0.111111	0.5	0	0	0	0.285714	0.222222	0	0	1	0.588235	0.769231	0.111111	0.3	0	0.0381679	0	0	KDM6B	3.37035e-08	0.0010127	0.0958152	Bcells_NEU	1		GSE60424				+	first_junction
chr17:8150845:8152337	clu_19768	0.0512821	0.05	0.0909091	0.0659341	0.1	0.137255	0.336538	0.228426	0.078125	0.0701754	0.35	0.165049	0.255319	0.184211	0.172414	0.168224	0.644444	0.536082	0.7	0.666667	0.428571	1	0.75	0.75	PER1	1.63162e-08	1.56365e-09	0.572267	Bcells_CD8,Bcells_NK,Bcells_MO,CD4_MO,CD8_MO,NK_MO	2		GSE60424		GSE115736	4	-	first_junction	AFE
chr17:8150845:8156307	clu_19768	0.897436	0.85	0.787879	0.89011	0.783333	0.823529	0.625	0.720812	0.84375	0.859649	0.575	0.815534	0.659574	0.631579	0.793103	0.813084	0.318519	0.443299	0.3	0.322917	0.571429	0	0.25	0.25	PER1	1.63162e-08	1.56365e-09	0.510173	Bcells_CD8,Bcells_NK,Bcells_MO,CD4_MO,CD8_MO,NK_MO	2		GSE60424		GSE115736	10	-	first_junction	AFE
chr17:8153980:8156307	clu_19768	0.0512821	0.1	0.121212	0.043956	0.116667	0.0392157	0.0384615	0.0507614	0.078125	0.0701754	0.075	0.0194175	0.0851064	0.184211	0.0344828	0.0186916	0.037037	0.0206186	0	0.0104167	0	0	0	0	PER1	1.63162e-08	1.56365e-09	0.0636047	Bcells_CD8,Bcells_NK,Bcells_MO,CD4_MO,CD8_MO,NK_MO	1		GSE60424
chr17:8413269:8444260	clu_19788	0	0	0	0	0	0	0	0	0	0	0	0	0	0	0	0	0.103448	0	0.166667	0.2	0.738095	0.773333	0.846154	0.909091	NDEL1	8.66788e-07	2.68203e-09	0.816668	CD4_NEU	2		GSE60424		GSE115736	5
chr17:8436045:8444260	clu_19788	1	1	1	1	1	1	1	1	1	1	1	1	1	1	1	1	0.896552	1	0.833333	0.8	0.261905	0.226667	0.153846	0.0909091	NDEL1	8.66788e-07	2.68203e-09	0.816668	CD4_NEU	2		GSE60424		GSE115736	9	+	first_junction
chr17:21284969:21298413	clu_19935	0.826087	0.892857	0.875	0.896552	1	1	1	1	0.954545	0.928571	0.95	0.947368	1	0.886792	0.875	0.981481	0.909091	0.934426	0.896104	0.958904	0.641026	0.786408	0.748201	0.779221	MAP2K3	5.19665e-05	0.0263543	0.206407	Bcells_CD4,Bcells_NK,Bcells_NEU,CD4_MO,CD4_NEU,NK_NEU,MO_NEU	1		GSE60424				+	first_junction	AFE
chr17:21288091:21298413	clu_19935	0.0434783	0.0714286	0.075	0.103448	0	0	0	0	0	0	0	0	0	0.0377358	0	0	0.038961	0.0327869	0.0779221	0.0410959	0.17094	0.0970874	0.158273	0.0974026	MAP2K3	5.19665e-05	0.0263543	0.130926	Bcells_CD4,Bcells_NK,Bcells_NEU,CD4_MO,CD4_NEU,NK_NEU,MO_NEU	1		GSE60424				+	first_junction	AFE
chr17:21296210:21298413	clu_19935	0.130435	0.0357143	0.05	0	0	0	0	0	0.0454545	0.0714286	0.05	0.0526316	0	0.0754717	0.125	0.0185185	0.0519481	0.0327869	0.025974	0	0.188034	0.116505	0.0935252	0.123377	MAP2K3	5.19665e-05	0.0263543	0.102683	Bcells_CD4,Bcells_NK,Bcells_NEU,CD4_MO,CD4_NEU,NK_NEU,MO_NEU	1		GSE60424				+	first_junction	AFE
chr17:30984760:30987944	clu_20049	0.444444	0.68	0.230769	0.277778	0	1	0	0	0.555556	1	0.333333	0	0.285714	0.352941	0.25	0.6	0.479452	0.403846	0.280702	0.428571	0.324324	0.277778	0.431818	0.472222	RNF135	0.004032	0.0229195	0.0317122	Bcells_MO,Bcells_NEU	1		GSE60424				+				SE
chr17:30984760:30997242	clu_20049	0.037037	0.08	0	0.0555556	0	0	0	0.333333	0.111111	0	0	0	0.285714	0.176471	0.25	0	0.178082	0.269231	0.280702	0.267857	0.135135	0.333333	0.204545	0.138889	RNF135	0.004032	0.0229195	0.20582	Bcells_MO,Bcells_NEU	1		GSE60424				+				skip_junction
chr17:30988106:30997242	clu_20049	0.518519	0.24	0.769231	0.666667	0	0	0	0.666667	0.333333	0	0.666667	0	0.428571	0.470588	0.5	0.4	0.342466	0.326923	0.438596	0.303571	0.540541	0.388889	0.363636	0.388889	RNF135	0.004032	0.0229195	0.195715	Bcells_MO,Bcells_NEU	1		GSE60424				+				SE
chr17:37576418:37577380	clu_20143	0.107143	0.296296	0.291667	0.2	0.0357143	0.1875	0.225806	0.264706	0.326531	0.380952	0.384615	0.272727	0.4	0.454545	0.368421	0.464286	0.6	0	0.307692	0	0.285714	0.411765	0.444444	0.5	SYNRG	0.00379135	0.000331488	0.243381	Bcells_CD4,Bcells_NK,CD4_CD8,CD4_NK,CD8_NK	3	GSE64655	GSE60424	GSE107011		5	-
chr17:37576418:37584648	clu_20143	0.5	0.12963	0.166667	0.342857	0.428571	0.28125	0.483871	0.411765	0.387755	0.285714	0.384615	0.318182	0.133333	0.121212	0.315789	0.178571	0	0.285714	0	0	0.0714286	0	0	0	SYNRG	0.00379135	0.000331488	0.214138	Bcells_CD4,Bcells_NK,CD4_CD8,CD4_NK,CD8_NK	3	GSE64655	GSE60424	GSE107011		5	-
chr17:37579434:37584648	clu_20143	0.392857	0.574074	0.541667	0.457143	0.535714	0.53125	0.290323	0.323529	0.285714	0.333333	0.230769	0.409091	0.466667	0.424242	0.315789	0.357143	0.4	0.714286	0.692308	1	0.642857	0.588235	0.555556	0.5	SYNRG	0.00379135	0.000331488	0.176708	Bcells_CD4,Bcells_NK,CD4_CD8,CD4_NK,CD8_NK	3	GSE64655	GSE60424	GSE107011			-
chr17:38809765:38810276	clu_20168	0.545455	0.454545	0.666667	0.384615	0.875	0.7	0.75	0.583333	0.714286	0.625	0.272727	0.5	0.4375	0.333333	0.25	0.5	0.266667	0.219512	0.37037	0.27907	0.357143	0.459459	0.478261	0.466667	CWC25	0.000558162	0.0210334	0.443179	Bcells_MO,CD4_MO,CD8_MO,CD8_NEU,MO_NEU	1		GSE60424				-
chr17:38809765:38810468	clu_20168	0.454545	0.545455	0.333333	0.615385	0.125	0.3	0.25	0.416667	0.285714	0.375	0.727273	0.5	0.5625	0.666667	0.75	0.5	0.733333	0.780488	0.62963	0.72093	0.642857	0.540541	0.521739	0.533333	CWC25	0.000558162	0.0210334	0.443179	Bcells_MO,CD4_MO,CD8_MO,CD8_NEU,MO_NEU	1		GSE60424				-
chr17:40166861:40167371	clu_20213	0.173913	0.405405	0.210526	0.181818	0.5	0.222222	0.307692	0.285714	0.4	0.103448	0.263158	0.25	0.133333	0.2	0.15	0.263158	0.0909091	0.0967742	0.210526	0.217391	0.0549451	0.060241	0.0186916	0.0581395	CASC3	0.000823859	0.000534516	0.280903	Bcells_NEU,CD4_NEU,CD8_MO,CD8_NEU,NK_NEU,MO_NEU	1		GSE60424				+					A3SS
chr17:40166861:40167498	clu_20213	0.826087	0.594595	0.789474	0.818182	0.5	0.777778	0.692308	0.714286	0.6	0.896552	0.736842	0.75	0.866667	0.8	0.85	0.736842	0.909091	0.903226	0.789474	0.782609	0.945055	0.939759	0.981308	0.94186	CASC3	0.000823859	0.000534516	0.280903	Bcells_NEU,CD4_NEU,CD8_MO,CD8_NEU,NK_NEU,MO_NEU	1		GSE60424				+					A3SS
chr17:40318448:40330857	clu_20218	1	1	1	1	1	1	1	1	1	1	1	1	1	0.588235	1	0.923077	0.934783	0.96	0.952381	0.9375	0.711111	0.69863	0.612903	0.575221	RARA	6.30573e-06	1.75536e-06	0.350534	Bcells_MO,Bcells_NEU,CD4_MO,CD4_NEU,MO_NEU	2	GSE64655	GSE60424			9	+	first_junction	AFE
chr17:40330611:40330857	clu_20218	0	0	0	0	0	0	0	0	0	0	0	0	0	0.411765	0	0.0769231	0.0652174	0.04	0.047619	0.0625	0.288889	0.30137	0.387097	0.424779	RARA	6.30573e-06	1.75536e-06	0.350534	Bcells_MO,Bcells_NEU,CD4_MO,CD4_NEU,MO_NEU	2	GSE64655	GSE60424			5	+	first_junction	AFE
chr17:44212006:44212344	clu_20349	0.346535	0.291667	0.258065	0.180851	0.364341	0.376238	0.430556	0.230088	0.350318	0.336134	0.380282	0.393617	0.22093	0.261364	0.222222	0.169492	0.458333	0.212121	0.206897	0.15	0.210526	0.222222	0.176471	0.0666667	UBTF	0.000934288	0.0381989	0.196116	CD4_NEU,CD8_NEU	1		GSE60424				-				SE
chr17:44212006:44212819	clu_20349	0.425743	0.423611	0.397849	0.585106	0.310078	0.366337	0.347222	0.495575	0.414013	0.403361	0.408451	0.351064	0.511628	0.454545	0.222222	0.677966	0.458333	0.575758	0.62069	0.55	0.473684	0.592593	0.617647	0.7	UBTF	0.000934288	0.0381989	0.216178	CD4_NEU,CD8_NEU	1		GSE60424				-				skip_junction
chr17:44212454:44212819	clu_20349	0.227723	0.284722	0.344086	0.234043	0.325581	0.257426	0.222222	0.274336	0.235669	0.260504	0.211268	0.255319	0.267442	0.284091	0.555556	0.152542	0.0833333	0.212121	0.172414	0.3	0.315789	0.185185	0.205882	0.233333	UBTF	0.000934288	0.0381989	0.0348438	CD4_NEU,CD8_NEU	1		GSE60424				-				SE
chr17:45220454:45220868	clu_20379	0.319588	0.314465	0.364706	0.364486	0.325688	0.316327	0.307692	0.253165	0.34717	0.326667	0.383178	0.361111	0.435644	0.455696	0.34375	0.310345	0.209302	0.151515	0.317073	0.12	0.290323	0.253521	0.296875	0.280899	FMNL1-DT	0.00267383	0.00397472	0.186886	Bcells_MO,Bcells_NEU,CD4_MO,CD4_NEU,CD8_MO,CD8_NEU,NK_MO,NK_NEU	3	GSE64655	GSE60424		GSE115736
chr17:45220454:45221349	clu_20379	0.206186	0.257862	0.176471	0.205607	0.206422	0.295918	0.240385	0.272152	0.173585	0.246667	0.140187	0.284722	0.168317	0.164557	0.0625	0.275862	0.534884	0.30303	0.341463	0.48	0.387097	0.464789	0.296875	0.325843	FMNL1-DT	0.00267383	0.00397472	0.247035	Bcells_MO,Bcells_NEU,CD4_MO,CD4_NEU,CD8_MO,CD8_NEU,NK_MO,NK_NEU	3	GSE64655	GSE60424		GSE115736	4	-	first_junction
chr17:45220914:45221349	clu_20379	0.474227	0.427673	0.458824	0.429907	0.46789	0.387755	0.451923	0.474684	0.479245	0.426667	0.476636	0.354167	0.39604	0.379747	0.59375	0.413793	0.255814	0.545455	0.341463	0.4	0.322581	0.28169	0.40625	0.393258	FMNL1-DT	0.00267383	0.00397472	0.0967127	Bcells_MO,Bcells_NEU,CD4_MO,CD4_NEU,CD8_MO,CD8_NEU,NK_MO,NK_NEU	3	GSE64655	GSE60424		GSE115736
chr17:45406083:45410232	clu_20403	1	0.952381	0.944444	0.944444	1	0.962963	1	1	1	0.972222	1	1	0.923077	0.731707	0.928571	0.891304	0.619048	0.622951	0.641509	0.571429	0.619048	0.713287	0.720588	0.643617	ARHGAP27	1.01359e-05	3.07285e-06	0.379321	Bcells_NK,Bcells_MO,Bcells_NEU,CD4_NK,CD4_MO,CD4_NEU,CD8_NK,CD8_MO,CD8_NEU,NK_MO,NK_NEU	2	GSE64655	GSE60424			9	-	first_junction	AFE
chr17:45406083:45429623	clu_20403	0	0.047619	0.0555556	0.0555556	0	0.037037	0	0	0	0.0277778	0	0	0.0769231	0.268293	0.0714286	0.108696	0.380952	0.377049	0.358491	0.428571	0.380952	0.286713	0.279412	0.356383	ARHGAP27	1.01359e-05	3.07285e-06	0.379321	Bcells_NK,Bcells_MO,Bcells_NEU,CD4_NK,CD4_MO,CD4_NEU,CD8_NK,CD8_MO,CD8_NEU,NK_MO,NK_NEU	2	GSE64655	GSE60424			5	-		AFE
chr17:47668410:47669678	clu_20448	0.346939	0.362319	0.4	0.409091	0.57377	0.370968	0.434783	0.433333	0.468468	0.511628	0.327273	0.536585	0.464286	0.348837	0.545455	0.413793	0.533333	0.452381	0.4	0.354167	0.511811	0.604027	0.5	0.462963	KPNB1	3.41793e-06	0.0138021	0.140113	Bcells_CD4,Bcells_CD8,Bcells_NEU,CD4_NK,CD4_MO,CD4_NEU,CD8_NK,CD8_NEU,NK_NEU,MO_NEU	1		GSE60424				+
chr17:47668410:47670702	clu_20448	0.285714	0.275362	0.26	0.295455	0.0655738	0.16129	0.195652	0.2	0.0900901	0.116279	0.181818	0.097561	0.214286	0.395349	0.181818	0.413793	0.133333	0.285714	0.26	0.25	0.0314961	0.0402685	0.0192308	0.0833333	KPNB1	3.41793e-06	0.0138021	0.257729	Bcells_CD4,Bcells_CD8,Bcells_NEU,CD4_NK,CD4_MO,CD4_NEU,CD8_NK,CD8_NEU,NK_NEU,MO_NEU	1		GSE60424
chr17:47669869:47670702	clu_20448	0.367347	0.362319	0.34	0.295455	0.360656	0.467742	0.369565	0.366667	0.441441	0.372093	0.490909	0.365854	0.321429	0.255814	0.272727	0.172414	0.333333	0.261905	0.34	0.395833	0.456693	0.355705	0.480769	0.453704	KPNB1	3.41793e-06	0.0138021	0.181122	Bcells_CD4,Bcells_CD8,Bcells_NEU,CD4_NK,CD4_MO,CD4_NEU,CD8_NK,CD8_NEU,NK_NEU,MO_NEU	1		GSE60424				+
chr17:49619385:49620621	clu_20514	0.411765	0.315789	0.423077	0.6	0.34375	0.611111	0.318182	0.404762	0.285714	0.272727	0.318182	0.5	0.277778	0.461538	0.625	0.416667	0.473684	0.235294	0.15	0.428571	0.181818	0.1	0.0555556	0.227273	SPOP	6.09858e-05	0.00612309	0.296496	Bcells_NEU,CD4_NEU,CD8_NEU	1		GSE60424
chr17:49619385:49621946	clu_20514	0.235294	0.368421	0.461538	0.333333	0.375	0.222222	0.363636	0.238095	0.285714	0.575758	0.363636	0.318182	0.333333	0.307692	0.25	0.25	0.105263	0.588235	0.5	0.5	0.727273	0.766667	0.777778	0.681818	SPOP	6.09858e-05	0.00612309	0.438645	Bcells_NEU,CD4_NEU,CD8_NEU	1		GSE60424				-
chr17:49620670:49621946	clu_20514	0.352941	0.315789	0.115385	0.0666667	0.28125	0.166667	0.318182	0.357143	0.428571	0.151515	0.318182	0.181818	0.388889	0.230769	0.125	0.333333	0.421053	0.176471	0.35	0.0714286	0.0909091	0.133333	0.166667	0.0909091	SPOP	6.09858e-05	0.00612309	0.160356	Bcells_NEU,CD4_NEU,CD8_NEU	1		GSE60424
chr17:49732720:49747181	clu_20519	0.263158	0.270833	0.291667	0.407407	0.037037	0.027027	0.0689655	0	0	0.0204082	0	0	0.0645161	0	0	0	0	0	0	0	0	0	0	0	FAM117A	4.13313e-05	2.7359e-06	0.303164	Bcells_CD4,Bcells_CD8,Bcells_NK	1		GSE60424
chr17:49732720:49763892	clu_20519	0.736842	0.729167	0.708333	0.592593	0.962963	0.972973	0.931034	1	1	0.979592	1	1	0.935484	1	1	1	1	1	1	1	1	1	1	1	FAM117A	4.13313e-05	2.7359e-06	0.303164	Bcells_CD4,Bcells_CD8,Bcells_NK	1		GSE60424				-	first_junction
chr17:58005041:58005414	clu_20586	0.142857	0.189189	0.046875	0.106667	0.169811	0.1875	0.0645161	0.0882353	0.168142	0.166667	0	0	0.166667	0	0	0.027027	0	0.0454545	0.0238095	0	0.03125	0.0416667	0.117647	0.148148	SRSF1	2.18928e-05	0.000219445	0.1102	Bcells_CD8,Bcells_MO,Bcells_NEU,CD4_MO,CD4_NEU,CD8_MO,CD8_NEU,NK_MO,NK_NEU	2		GSE60424	GSE107011
chr17:58005041:58005801	clu_20586	0.396825	0.369369	0.390625	0.48	0.264151	0.25	0.258065	0.323529	0.39823	0.363636	0.333333	0.45	0.261905	0.530612	0.357143	0.405405	0.147059	0.0909091	0.119048	0.125	0.0625	0.0833333	0.176471	0.148148	SRSF1	2.18928e-05	0.000219445	0.291592	Bcells_CD8,Bcells_MO,Bcells_NEU,CD4_MO,CD4_NEU,CD8_MO,CD8_NEU,NK_MO,NK_NEU	2		GSE60424	GSE107011		5
chr17:58005600:58005801	clu_20586	0.460317	0.441441	0.5625	0.413333	0.566038	0.5625	0.677419	0.588235	0.433628	0.469697	0.666667	0.55	0.571429	0.469388	0.642857	0.567568	0.852941	0.863636	0.857143	0.875	0.90625	0.875	0.705882	0.703704	SRSF1	2.18928e-05	0.000219445	0.392782	Bcells_CD8,Bcells_MO,Bcells_NEU,CD4_MO,CD4_NEU,CD8_MO,CD8_NEU,NK_MO,NK_NEU	2		GSE60424	GSE107011		7	-	last_junction
chr17:74763520:74766936	clu_20808_B	0.722222	0.771429	0.9	0.809524	0.438596	0.379518	0.25	0.363636	0.666667	0.517241	0.57971	0.52	0.510309	0.476923	0.538462	0.447154	0.819672	0.835821	0.860465	0.90566	0.959677	0.832061	0.885714	0.865031	SLC9A3R1	7.60671e-06	0.0117237	0.527683	Bcells_CD4,Bcells_CD8,Bcells_NK,CD4_CD8,CD4_NK,CD4_MO,CD4_NEU,CD8_NK,CD8_MO,CD8_NEU,NK_MO,NK_NEU	2		GSE60424		GSE115736	7	+					A5SS
chr17:74764646:74766936	clu_20808_B	0.277778	0.228571	0.1	0.190476	0.561404	0.620482	0.75	0.636364	0.333333	0.482759	0.42029	0.48	0.489691	0.523077	0.461538	0.552846	0.180328	0.164179	0.139535	0.0943396	0.0403226	0.167939	0.114286	0.134969	SLC9A3R1	7.60671e-06	0.0117237	0.527683	Bcells_CD4,Bcells_CD8,Bcells_NK,CD4_CD8,CD4_NK,CD4_MO,CD4_NEU,CD8_NK,CD8_MO,CD8_NEU,NK_MO,NK_NEU	2		GSE60424		GSE115736	8	+					A5SS
chr17:75606021:75606933	clu_20868	0.516129	0.494118	0.386667	0.409091	0.428571	0.473684	0.538462	0.363636	0.4	0.444444	0.416667	0.375	0.380952	0.387097	0.434783	0.482759	0.205128	0.27907	0.257143	0.27027	0.454545	0.583333	0.0909091	0.555556	MYO15B	9.9497e-05	0.00417023	0.198598	Bcells_MO,CD8_MO,NK_MO	2		GSE60424		GSE115736		+	first_junction			SE
chr17:75606021:75610166	clu_20868	0.354839	0.247059	0.346667	0.272727	0.339286	0.263158	0.192308	0.363636	0.314286	0.222222	0.333333	0.3125	0.380952	0.290323	0.391304	0.275862	0.666667	0.55814	0.571429	0.567568	0.545455	0.166667	0.636364	0.277778	MYO15B	9.9497e-05	0.00417023	0.301354	Bcells_MO,CD8_MO,NK_MO	2		GSE60424		GSE115736	4	+				skip_junction
chr17:75607216:75610166	clu_20868	0.129032	0.258824	0.266667	0.318182	0.232143	0.263158	0.269231	0.272727	0.285714	0.333333	0.25	0.3125	0.238095	0.322581	0.173913	0.241379	0.128205	0.162791	0.171429	0.162162	0	0.25	0.272727	0.166667	MYO15B	9.9497e-05	0.00417023	0.103168	Bcells_MO,CD8_MO,NK_MO	2		GSE60424		GSE115736		+				SE
chr17:75703371:75703808	clu_20882	0.864865	0.740741	0.863636	0.83871	0.8	0.782609	0.684211	0.740741	0.821429	0.642857	0.628571	0.764706	0.754717	0.926829	0.833333	0.681818	0.914286	0.884615	0.823529	0.785714	1	1	1	0.967742	SAP30BP	0.000493327	0.00619126	0.277545	Bcells_NEU,CD4_NEU,CD8_NEU,NK_NEU,MO_NEU	2		GSE60424		GSE115736	7	+					A5SS
chr17:75703705:75703808	clu_20882	0.135135	0.259259	0.136364	0.16129	0.2	0.217391	0.315789	0.259259	0.178571	0.357143	0.371429	0.235294	0.245283	0.0731707	0.166667	0.318182	0.0857143	0.115385	0.176471	0.214286	0	0	0	0.0322581	SAP30BP	0.000493327	0.00619126	0.277545	Bcells_NEU,CD4_NEU,CD8_NEU,NK_NEU,MO_NEU	2		GSE60424		GSE115736	5	+					A5SS
chr17:75843519:75843663	clu_20902	0.133333	0.4	0.142857	0	0.6875	0.529412	0.357143	0.526316	0.6	0.55	0.333333	0.733333	0.448276	0.560976	0.625	0.565217	0.037037	0	0	0	0	0.0135135	0	0	UNC13D	5.76611e-06	0.00703706	0.550788	CD4_MO,CD4_NEU,NK_MO,NK_NEU	2		GSE60424	GSE107011		8
chr17:75843519:75844221	clu_20902	0.866667	0.6	0.857143	1	0.3125	0.470588	0.642857	0.473684	0.4	0.45	0.666667	0.266667	0.551724	0.439024	0.375	0.434783	0.962963	1	1	1	1	0.986486	1	1	UNC13D	5.76611e-06	0.00703706	0.550788	CD4_MO,CD4_NEU,NK_MO,NK_NEU	2		GSE60424	GSE107011		7	-	first_junction
chr17:76735158:76735772	clu_20948	0.371859	0.410774	0.419355	0.379592	0.421986	0.344444	0.35	0.348946	0.48307	0.460568	0.388186	0.458824	0.294545	0.25	0.211679	0.265873	0.174699	0.213235	0.137681	0.125	0.38806	0.384615	0.568966	0.434783	SRSF2	4.02367e-11	0.0155067	0.285008	Bcells_CD4,Bcells_NK,Bcells_MO,CD4_CD8,CD4_NK,CD4_MO,CD4_NEU,CD8_NK,CD8_MO,NK_MO,NK_NEU,MO_NEU	2		GSE60424	GSE107011		8	-	last_junction			SE	A5SS
chr17:76735158:76736154	clu_20948	0.366834	0.333333	0.336406	0.355102	0.319149	0.392593	0.359091	0.447307	0.209932	0.242902	0.28692	0.235294	0.494545	0.567708	0.613139	0.571429	0.710843	0.720588	0.775362	0.766667	0.328358	0.362637	0.189655	0.373913	SRSF2	4.02367e-11	0.0155067	0.499603	Bcells_CD4,Bcells_NK,Bcells_MO,CD4_CD8,CD4_NK,CD4_MO,CD4_NEU,CD8_NK,CD8_MO,NK_MO,NK_NEU,MO_NEU	2		GSE60424	GSE107011		4	-	last_junction			skip_junction	A3SS
chr17:76735875:76736154	clu_20948	0.261307	0.255892	0.24424	0.265306	0.258865	0.262963	0.290909	0.203747	0.306998	0.29653	0.324895	0.305882	0.210909	0.182292	0.175182	0.162698	0.114458	0.0661765	0.0869565	0.108333	0.283582	0.252747	0.241379	0.191304	SRSF2	4.02367e-11	0.0155067	0.214595	Bcells_CD4,Bcells_NK,Bcells_MO,CD4_CD8,CD4_NK,CD4_MO,CD4_NEU,CD8_NK,CD8_MO,NK_MO,NK_NEU,MO_NEU	2		GSE60424	GSE107011		5	-	last_junction			SE	A3SS
chr17:77402703:77482144	clu_20966	0.0894309	0.111801	0.072	0.141176	0.317241	0.410891	0.304348	0.386364	0.296774	0.353147	0.295337	0.361111	0.433824	0.412903	0.317073	0.443662	0.395349	0.436364	0.446154	0.255172	0.75	0.904762	1	0.567568	SEPTIN9	3.01099e-13	8.10252e-08	0.70198	Bcells_CD4,Bcells_CD8,Bcells_NK,Bcells_MO,Bcells_NEU,CD4_NK,CD4_MO,CD4_NEU,CD8_NK,CD8_MO,CD8_NEU,NK_NEU,MO_NEU	3	GSE64655	GSE60424		GSE115736	4	+		AFE
chr17:77451528:77482144	clu_20966	0.902439	0.875776	0.904	0.847059	0.475862	0.391089	0.463768	0.431818	0.519355	0.43007	0.528497	0.45	0.448529	0.496774	0.560976	0.429577	0.534884	0.463636	0.476923	0.634483	0.25	0.0952381	0	0.405405	SEPTIN9	3.01099e-13	8.10252e-08	0.694658	Bcells_CD4,Bcells_CD8,Bcells_NK,Bcells_MO,Bcells_NEU,CD4_NK,CD4_MO,CD4_NEU,CD8_NK,CD8_MO,CD8_NEU,NK_NEU,MO_NEU	3	GSE64655	GSE60424		GSE115736	3	+	first_junction	AFE
chr17:77454363:77482144	clu_20966	0.00813008	0.0124224	0.024	0.0117647	0.172414	0.193069	0.210145	0.172727	0.151613	0.181818	0.15544	0.166667	0.117647	0.0903226	0.121951	0.126761	0.0697674	0.1	0.0769231	0.110345	0	0	0	0.027027	SEPTIN9	3.01099e-13	8.10252e-08	0.180332	Bcells_CD4,Bcells_CD8,Bcells_NK,Bcells_MO,Bcells_NEU,CD4_NK,CD4_MO,CD4_NEU,CD8_NK,CD8_MO,CD8_NEU,NK_NEU,MO_NEU	3	GSE64655	GSE60424		GSE115736		+	first_junction	AFE
chr17:77456506:77482144	clu_20966	0	0	0	0	0.0344828	0.0049505	0.0217391	0.00909091	0.0322581	0.034965	0.0207254	0.0222222	0	0	0	0	0	0	0	0	0	0	0	0	SEPTIN9	3.01099e-13	8.10252e-08	0.0275427	Bcells_CD4,Bcells_CD8,Bcells_NK,Bcells_MO,Bcells_NEU,CD4_NK,CD4_MO,CD4_NEU,CD8_NK,CD8_MO,CD8_NEU,NK_NEU,MO_NEU	1		GSE60424
chr17:78126906:78128612	clu_20981	0.596154	0.5	0.518519	0.52381	0.671429	0.656863	0.638889	0.574468	0.616667	0.6	0.678571	0.617647	0.670588	0.758242	0.738095	0.698413	0.642857	0.76	0.619048	0.809524	0.636364	0.8	0.6	0.818182	TMC6	1.26993e-06	1.23198e-09	0.181714	Bcells_CD4,Bcells_CD8,Bcells_NK,Bcells_MO,CD4_NK,CD4_MO,CD8_NK,CD8_MO	2	GSE64655	GSE60424				-	first_junction	AFE
chr17:78126906:78128659	clu_20981	0.173077	0.283784	0.277778	0.214286	0.214286	0.303922	0.263889	0.244681	0.3	0.282353	0.267857	0.220588	0.294118	0.241758	0.238095	0.269841	0.357143	0.24	0.380952	0.190476	0.363636	0.2	0.4	0.181818	TMC6	1.26993e-06	1.23198e-09	0.0549118	Bcells_CD4,Bcells_CD8,Bcells_NK,Bcells_MO,CD4_NK,CD4_MO,CD8_NK,CD8_MO	2	GSE64655	GSE60424				-	first_junction
chr17:78126906:78131001	clu_20981	0.230769	0.216216	0.203704	0.261905	0.114286	0.0392157	0.0972222	0.180851	0.0833333	0.117647	0.0535714	0.161765	0.0352941	0	0.0238095	0.031746	0	0	0	0	0	0	0	0	TMC6	1.26993e-06	1.23198e-09	0.228148	Bcells_CD4,Bcells_CD8,Bcells_NK,Bcells_MO,CD4_NK,CD4_MO,CD8_NK,CD8_MO	2	GSE64655	GSE60424			5	-	first_junction	AFE
chr17:78709732:78736692	clu_21005	0.5	0.321101	0.460526	0.466667	0.183673	0.0895522	0.132075	0.119048	0.240506	0.138211	0.182796	0.142857	0.260274	0.142857	0.170213	0.169014	0.12	0.0930233	0.125	0.0322581	0.173913	0.275862	0.282609	0.145833	CYTH1	0.000330818	0.0333644	0.344503	Bcells_CD4,Bcells_CD8,Bcells_NK,Bcells_MO,Bcells_NEU,NK_MO,MO_NEU	1		GSE60424				-	first_junction	AFE
chr17:78709732:78782202	clu_21005	0.5	0.678899	0.539474	0.533333	0.816327	0.910448	0.867925	0.880952	0.759494	0.861789	0.817204	0.857143	0.739726	0.857143	0.829787	0.830986	0.88	0.906977	0.875	0.967742	0.826087	0.724138	0.717391	0.854167	CYTH1	0.000330818	0.0333644	0.344503	Bcells_CD4,Bcells_CD8,Bcells_NK,Bcells_MO,Bcells_NEU,NK_MO,MO_NEU	1		GSE60424				-	first_junction	AFE
chr17:81559416:81560721	clu_21073	0.05	0.03125	0.142857	0.208333	0.125	0.0344828	0	0.24	0.09375	0.0833333	0.0833333	0.0416667	0	0.111111	0	0.0909091	0.447368	0.25	0.411765	0.333333	0.454545	0.166667	0.25	0.4	NPLOC4	0.00072307	0.0166141	0.285096	Bcells_MO,CD4_MO,CD8_MO	2	GSE64655	GSE60424			5
chr17:81559416:81565505	clu_21073	0.95	0.96875	0.857143	0.791667	0.875	0.965517	1	0.76	0.90625	0.916667	0.916667	0.958333	1	0.888889	1	0.909091	0.552632	0.75	0.588235	0.666667	0.545455	0.833333	0.75	0.6	NPLOC4	0.00072307	0.0166141	0.285096	Bcells_MO,CD4_MO,CD8_MO	2	GSE64655	GSE60424			9	-	last_junction
chr17:81888583:81888876	clu_21096	0.0769231	0.047619	0.0689655	0.181818	0.180556	0.152174	0.0222222	0.119658	0.0918367	0.139535	0.0923077	0.228261	0.0569106	0.0729167	0	0.0869565	0.0471698	0.010101	0.0416667	0.0833333	0.0645161	0.151515	0	0.107143	ALYREF	0.000106884	0.0224215	0.0924173	Bcells_MO,CD4_NK,CD4_MO,CD8_MO,NK_MO,MO_NEU	1		GSE60424				-				SE
chr17:81888583:81889182	clu_21096	0.634615	0.75	0.844828	0.555556	0.652778	0.728261	0.888889	0.74359	0.72449	0.627907	0.707692	0.586957	0.837398	0.739583	0.861111	0.73913	0.90566	0.919192	0.916667	0.847222	0.774194	0.727273	0.8	0.821429	ALYREF	0.000106884	0.0224215	0.235424	Bcells_MO,CD4_NK,CD4_MO,CD8_MO,NK_MO,MO_NEU	1		GSE60424				-				skip_junction
chr17:81888989:81889182	clu_21096	0.288462	0.202381	0.0862069	0.262626	0.166667	0.119565	0.0888889	0.136752	0.183673	0.232558	0.2	0.184783	0.105691	0.1875	0.138889	0.173913	0.0471698	0.0707071	0.0416667	0.0694444	0.16129	0.121212	0.2	0.0714286	ALYREF	0.000106884	0.0224215	0.152672	Bcells_MO,CD4_NK,CD4_MO,CD8_MO,NK_MO,MO_NEU	1		GSE60424				-				SE
chr17:82019381:82019641	clu_21110	0.615385	0.560976	0.473684	0.526316	0.619048	0.619048	0.222222	0.466667	0.388889	0.452381	0.363636	0.37931	0.391304	0.5	0.529412	0.655172	0.421053	0.55	0.421053	0.392857	0.666667	0.666667	0.5	0.333333	CENPX	0.0429085	0.0457695	0.0978495	Bcells_MO,CD4_MO	1		GSE60424				-	last_junction			SE
chr17:82019381:82019858	clu_21110	0.0384615	0.146341	0	0.263158	0.0952381	0.190476	0.222222	0.2	0.277778	0.190476	0.0454545	0.137931	0.130435	0.111111	0.235294	0.206897	0.315789	0.2	0.368421	0.392857	0.333333	0.333333	0.5	0	CENPX	0.0429085	0.0457695	0.207277	Bcells_MO,CD4_MO	1		GSE60424				-	last_junction			skip_junction	A3SS
chr17:82019694:82019858	clu_21110	0.346154	0.292683	0.526316	0.210526	0.285714	0.190476	0.555556	0.333333	0.333333	0.357143	0.590909	0.482759	0.478261	0.388889	0.235294	0.137931	0.263158	0.25	0.210526	0.214286	0	0	0	0.666667	CENPX	0.0429085	0.0457695	0.206543	Bcells_MO,CD4_MO	1		GSE60424				-	last_junction			SE	A3SS
chr6:11306155:11382139	clu_21249	0.9	0.87234	1	0.972222	0.769231	1	1	0.904762	0.952381	0.95	0.909091	1	0.928571	0.833333	0.75	0.833333	0.481481	0.575758	0.823529	0.730769	0.752381	0.798165	0.8	0.813187	NEDD9	0.00242563	0.00244702	0.299984	Bcells_MO,Bcells_NEU,CD4_MO,CD4_NEU,MO_NEU	1		GSE60424				-	first_junction
chr6:11352780:11382139	clu_21249	0.1	0.12766	0	0.0277778	0.230769	0	0	0.0952381	0.047619	0.05	0.0909091	0	0.0714286	0.166667	0.25	0.166667	0.518519	0.424242	0.176471	0.269231	0.247619	0.201835	0.2	0.186813	NEDD9	0.00242563	0.00244702	0.299984	Bcells_MO,Bcells_NEU,CD4_MO,CD4_NEU,MO_NEU	1		GSE60424
chr6:26459828:26462797	clu_21361	0.6	0.673077	0.472222	0.75	0.7	0.448276	0.5625	0.47619	0.733333	0.590909	0.5	0.533333	0.636364	0.638889	0.714286	0.466667	0.428571	0.681818	0.294118	0.421053	0.4	0.257143	0.30303	0.321429	BTN2A1	1.65471e-06	7.32052e-08	0.303424	Bcells_MO,Bcells_NEU,CD4_NEU,CD8_NEU,MO_NEU	3	GSE64655	GSE60424	GSE107011		10
chr6:26459828:26463244	clu_21361	0.0285714	0.0576923	0	0	0.05	0.103448	0.0625	0.0952381	0.0222222	0.0454545	0	0.133333	0	0.0833333	0.142857	0.0666667	0.142857	0	0.411765	0.263158	0.4	0.514286	0.454545	0.589286	BTN2A1	1.65471e-06	7.32052e-08	0.467963	Bcells_MO,Bcells_NEU,CD4_NEU,CD8_NEU,MO_NEU	3	GSE64655	GSE60424	GSE107011		5	+
chr6:26462897:26463244	clu_21361	0.371429	0.269231	0.527778	0.25	0.25	0.448276	0.375	0.428571	0.244444	0.363636	0.5	0.333333	0.363636	0.277778	0.142857	0.466667	0.428571	0.318182	0.294118	0.315789	0.2	0.228571	0.242424	0.0892857	BTN2A1	1.65471e-06	7.32052e-08	0.185391	Bcells_MO,Bcells_NEU,CD4_NEU,CD8_NEU,MO_NEU	3	GSE64655	GSE60424	GSE107011
chr6:31532911:31535367	clu_21469	0.575	0.773585	0.6	0.53125	0.54	0.410256	0.551724	0.457627	0.594595	0.671642	0.644444	0.634615	0.515152	0.425	0.277778	0.486486	0.87037	0.933333	0.923077	0.955556	0.863636	0.95	0.884615	0.891892	ATP6V1G2-DDX39B,DDX39B	1.82076e-06	0.000114734	0.49448	Bcells_NK,Bcells_MO,Bcells_NEU,CD4_CD8,CD4_NK,CD4_MO,CD4_NEU,CD8_MO,CD8_NEU,NK_MO,NK_NEU	2		GSE60424		GSE115736	7	-
chr6:31534854:31535367	clu_21469	0.1	0.0566038	0.06	0.15625	0.06	0.128205	0.137931	0.220339	0.144144	0.134328	0.222222	0.173077	0.0909091	0.175	0.111111	0.135135	0.037037	0.0222222	0.0615385	0.0222222	0.0454545	0	0.115385	0.0810811	ATP6V1G2-DDX39B,DDX39B	1.82076e-06	0.000114734	0.132688	Bcells_NK,Bcells_MO,Bcells_NEU,CD4_CD8,CD4_NK,CD4_MO,CD4_NEU,CD8_MO,CD8_NEU,NK_MO,NK_NEU	2		GSE60424		GSE115736
chr6:31535017:31535367	clu_21469	0.325	0.169811	0.34	0.3125	0.4	0.461538	0.310345	0.322034	0.261261	0.19403	0.133333	0.192308	0.393939	0.4	0.611111	0.378378	0.0925926	0.0444444	0.0153846	0.0222222	0.0909091	0.05	0	0.027027	ATP6V1G2-DDX39B,DDX39B	1.82076e-06	0.000114734	0.403873	Bcells_NK,Bcells_MO,Bcells_NEU,CD4_CD8,CD4_NK,CD4_MO,CD4_NEU,CD8_MO,CD8_NEU,NK_MO,NK_NEU	2		GSE60424		GSE115736	5
chr6:31644194:31644307	clu_21495	0.401961	0.335714	0.306818	0.430769	0.305085	0.346939	0.462963	0.462687	0.43617	0.428571	0.327869	0.34375	0.391892	0.333333	0.463415	0.5	0.285714	0.267327	0.245455	0.393939	0.205128	0.257143	0.258065	0.317073	BAG6	4.74688e-05	0.00362942	0.162808	Bcells_NEU,CD4_MO,CD4_NEU,CD8_NEU,NK_MO,NK_NEU,MO_NEU	3	GSE64655	GSE60424		GSE115736		-				SE
chr6:31644194:31644525	clu_21495	0.176471	0.264286	0.284091	0.246154	0.254237	0.244898	0.222222	0.208955	0.180851	0.181818	0.295082	0.203125	0.135135	0.19697	0.292683	0.0952381	0.276786	0.29703	0.363636	0.242424	0.615385	0.485714	0.483871	0.487805	BAG6	4.74688e-05	0.00362942	0.338187	Bcells_NEU,CD4_MO,CD4_NEU,CD8_NEU,NK_MO,NK_NEU,MO_NEU	3	GSE64655	GSE60424		GSE115736	4	-				skip_junction
chr6:31644414:31644525	clu_21495	0.421569	0.4	0.409091	0.323077	0.440678	0.408163	0.314815	0.328358	0.382979	0.38961	0.377049	0.453125	0.472973	0.469697	0.243902	0.404762	0.4375	0.435644	0.390909	0.363636	0.179487	0.257143	0.258065	0.195122	BAG6	4.74688e-05	0.00362942	0.184468	Bcells_NEU,CD4_MO,CD4_NEU,CD8_NEU,NK_MO,NK_NEU,MO_NEU	3	GSE64655	GSE60424		GSE115736		-				SE
chr6:32843089:32843850	clu_21569	0.631579	0.581395	0.693878	0.419355	0.340426	0.403226	0.5	0.283784	0.506849	0.637931	0.622642	0.33871	0.62	0.492308	0.307692	0.470588	0.9125	0.888889	0.851852	0.8	0.83871	0.715447	0.865854	0.76	PSMB8	5.78093e-05	0.00299381	0.481451	Bcells_CD8,Bcells_MO,Bcells_NEU,CD4_MO,CD4_NEU,CD8_MO,CD8_NEU,NK_MO,NK_NEU	1		GSE60424				-	first_junction	AFE
chr6:32843089:32844279	clu_21569	0.368421	0.418605	0.306122	0.580645	0.659574	0.596774	0.5	0.716216	0.493151	0.362069	0.377358	0.66129	0.38	0.507692	0.692308	0.529412	0.0875	0.111111	0.148148	0.2	0.16129	0.284553	0.134146	0.24	PSMB8	5.78093e-05	0.00299381	0.481451	Bcells_CD8,Bcells_MO,Bcells_NEU,CD4_MO,CD4_NEU,CD8_MO,CD8_NEU,NK_MO,NK_NEU	1		GSE60424				-	first_junction	AFE
chr6:32844274:32845330	clu_21570	0.0990991	0.170213	0.166667	0.097561	0.113208	0.130435	0.24	0.25	0.127907	0.16129	0.183673	0.147059	0.0746269	0.145455	0.291667	0.0769231	0.235294	0.272727	0.188679	0.136364	0.129252	0.136842	0.194444	0.160377	PSMB8-AS1	8.50942e-07	0.000466656	0.0530372	Bcells_NEU,CD4_NEU,CD8_NEU,NK_NEU,MO_NEU	1		GSE60424				+	only_junction
chr6:32844274:32845418	clu_21570	0.531532	0.503546	0.510417	0.695122	0.490566	0.5	0.4	0.416667	0.406977	0.419355	0.530612	0.264706	0.58209	0.509091	0.416667	0.461538	0.45098	0.5	0.641509	0.431818	0.170068	0.305263	0.194444	0.179245	PSMB8-AS1	8.50942e-07	0.000466656	0.347899	Bcells_NEU,CD4_NEU,CD8_NEU,NK_NEU,MO_NEU	1		GSE60424				+	only_junction
chr6:32844870:32845330	clu_21570	0.0630631	0.134752	0.0416667	0.0609756	0.150943	0.0869565	0.04	0.0208333	0.174419	0.112903	0.0408163	0.117647	0.0895522	0.127273	0	0.115385	0.156863	0.0454545	0	0.0909091	0.265306	0.157895	0.222222	0.301887	PSMB8-AS1	8.50942e-07	0.000466656	0.163521	Bcells_NEU,CD4_NEU,CD8_NEU,NK_NEU,MO_NEU	1		GSE60424
chr6:32844870:32845418	clu_21570	0.306306	0.191489	0.28125	0.146341	0.245283	0.282609	0.32	0.3125	0.290698	0.306452	0.244898	0.470588	0.253731	0.218182	0.291667	0.346154	0.156863	0.181818	0.169811	0.340909	0.435374	0.4	0.388889	0.358491	PSMB8-AS1	8.50942e-07	0.000466656	0.183338	Bcells_NEU,CD4_NEU,CD8_NEU,NK_NEU,MO_NEU	1		GSE60424				+	last_junction
chr6:32847204:32847304	clu_21571	0.186047	0.181818	0.243243	0.266667	0.416667	0.310345	0.114286	0.265625	0.19697	0.327273	0.234375	0.1875	0.126761	0.104478	0.190476	0.0740741	0.0188679	0.0392157	0.0327869	0.016129	0.0418006	0.0704846	0.0242718	0.0502513	TAP1	0.000130522	1.11908e-05	0.249981	Bcells_NK,Bcells_MO,Bcells_NEU,CD4_NK,CD4_MO,CD4_NEU,CD8_NK,CD8_MO,CD8_NEU,NK_MO,NK_NEU	2		GSE60424		GSE115736	5
chr6:32847204:32847513	clu_21571	0.813953	0.818182	0.756757	0.733333	0.583333	0.689655	0.885714	0.734375	0.80303	0.672727	0.765625	0.8125	0.873239	0.895522	0.809524	0.925926	0.981132	0.960784	0.967213	0.983871	0.958199	0.929515	0.975728	0.949749	TAP1	0.000130522	1.11908e-05	0.249981	Bcells_NK,Bcells_MO,Bcells_NEU,CD4_NK,CD4_MO,CD4_NEU,CD8_NK,CD8_MO,CD8_NEU,NK_MO,NK_NEU	2		GSE60424		GSE115736	7	-
chr6:32969056:32971595	clu_21582	0.4	0.368421	0.25	0.395062	0.363636	0.270833	0.407407	0.375	0.446154	0.440678	0.46875	0.309524	0.282609	0.362637	0.588235	0.222222	0.177419	0.18	0.119048	0.192982	0.0869565	0.277778	0.285714	0.210526	BRD2	0.00140681	0.00619126	0.248914	Bcells_MO,Bcells_NEU,CD4_MO,CD4_NEU,CD8_MO,CD8_NEU,NK_MO	3	GSE64655	GSE60424		GSE115736	5	+	first_junction	AFE
chr6:32971197:32971595	clu_21582	0.6	0.631579	0.75	0.604938	0.636364	0.729167	0.592593	0.625	0.553846	0.559322	0.53125	0.690476	0.717391	0.637363	0.411765	0.777778	0.822581	0.82	0.880952	0.807018	0.913043	0.722222	0.714286	0.789474	BRD2	0.00140681	0.00619126	0.248914	Bcells_MO,Bcells_NEU,CD4_MO,CD4_NEU,CD8_MO,CD8_NEU,NK_MO	3	GSE64655	GSE60424		GSE115736	7	+	first_junction	AFE
chr6:33417695:33417869	clu_21624	0.253731	0.315315	0.206897	0.222222	0.168317	0.215909	0.2	0.2	0.122093	0.189873	0.175258	0.23871	0.280702	0.223881	0.304348	0.176471	0.431373	0.375	0.534884	0.3125	0	1	0	0.5	CUTA	6.38157e-08	0.000179175	0.231956	Bcells_CD4,Bcells_CD8,Bcells_MO,CD4_NK,CD4_MO,CD8_NK,CD8_MO,NK_MO	2	GSE64655	GSE60424			4	-	first_junction				A5SS
chr6:33417695:33417959	clu_21624	0.597015	0.585586	0.741379	0.611111	0.742574	0.715909	0.783333	0.752941	0.831395	0.791139	0.752577	0.748387	0.54386	0.61194	0.608696	0.666667	0.176471	0.225	0.27907	0.1875	1	0	0	0	CUTA	6.38157e-08	0.000179175	0.563865	Bcells_CD4,Bcells_CD8,Bcells_MO,CD4_NK,CD4_MO,CD8_NK,CD8_MO,NK_MO	2	GSE64655	GSE60424			10	-	first_junction				A5SS
chr6:33417695:33418087	clu_21624	0.149254	0.0990991	0.0517241	0.166667	0.0891089	0.0681818	0.0166667	0.0470588	0.0465116	0.0189873	0.0721649	0.0129032	0.175439	0.164179	0.0869565	0.156863	0.392157	0.4	0.186047	0.5	0	0	1	0.5	CUTA	6.38157e-08	0.000179175	0.331909	Bcells_CD4,Bcells_CD8,Bcells_MO,CD4_NK,CD4_MO,CD8_NK,CD8_MO,NK_MO	2	GSE64655	GSE60424			5	-	first_junction				A5SS
chr6:36130701:36131271	clu_21683	1	0.956522	0.941176	0.944444	1	0.8	1	0.785714	0.964286	0.962963	0.944444	0.904762	0.538462	1	1	0.764706	1	0	0.8	1	0.551724	0.560976	0.40625	0.351852	MAPK13	1.67522e-05	0.000181631	0.492835	Bcells_NEU,CD4_NEU	3	GSE64655	GSE60424		GSE115736	9	+	first_junction	AFE
chr6:36131157:36131271	clu_21683	0	0.0434783	0.0588235	0.0555556	0	0.2	0	0.214286	0.0357143	0.037037	0.0555556	0.0952381	0.461538	0	0	0.235294	0	1	0.2	0	0.448276	0.439024	0.59375	0.648148	MAPK13	1.67522e-05	0.000181631	0.492835	Bcells_NEU,CD4_NEU	3	GSE64655	GSE60424		GSE115736	5	+	first_junction	AFE
chr6:36470257:36474789	clu_21693	0.291667	0.16	0.259259	0.4375	0.222222	0.416667	0.25	0.166667	0.380952	0.176471	0.333333	0.285714	0.153846	0.157895	0.428571	0.2	0.410256	0.516129	0.421053	0.333333	0.4	0.384615	0.363636	0.333333	KCTD20	0.0011383	6.25776e-05	0.133086	Bcells_MO	1		GSE60424				+				SE
chr6:36470257:36479121	clu_21693	0.458333	0.36	0.222222	0.4375	0.5	0.416667	0.25	0.777778	0.238095	0.411765	0.266667	0.357143	0.230769	0.315789	0.285714	0.3	0.153846	0.0322581	0.0526316	0.181818	0.1	0.153846	0.181818	0	KCTD20	0.0011383	6.25776e-05	0.264375	Bcells_MO	2		GSE60424		GSE115736	5	+				skip_junction
chr6:36475062:36479121	clu_21693	0.25	0.48	0.518519	0.125	0.277778	0.166667	0.5	0.0555556	0.380952	0.411765	0.4	0.357143	0.615385	0.526316	0.285714	0.5	0.435897	0.451613	0.526316	0.484848	0.5	0.461538	0.454545	0.666667	KCTD20	0.0011383	6.25776e-05	0.131289	Bcells_MO	1		GSE60424				+				SE
chr6:41691235:41723461	clu_21772	0.0588235	0.130435	0.04	0	0	0	0	0	0	0	0	0	0	0	0	0	0.222222	0.357143	0.333333	0.294118	0.323077	0.23913	0.288462	0.298246	TFEB	7.53549e-07	2.2978e-06	0.229914	Bcells_NEU	2	GSE64655	GSE60424			5	-	first_junction	AFE
chr6:41691235:41732649	clu_21772	0.235294	0.173913	0.28	0.538462	1	0.166667	0	0.428571	0	0	0	0	0.454545	0	0.4	0.25	0	0	0.0555556	0	0.0153846	0.0217391	0.0384615	0	TFEB	7.53549e-07	2.2978e-06	0.288021	Bcells_NEU	2	GSE64655	GSE60424			5	-	first_junction	AFE
chr6:41691235:41735350	clu_21772	0.705882	0.695652	0.68	0.461538	0	0.833333	0	0.571429	1	1	1	1	0.545455	1	0.6	0.75	0.777778	0.642857	0.611111	0.705882	0.661538	0.73913	0.673077	0.701754	TFEB	7.53549e-07	2.2978e-06	0.0581068	Bcells_NEU	2	GSE64655	GSE60424				-	first_junction
chr6:53291963:53295642	clu_21922	0.3375	0.312	0.40625	0.4875	0.705882	0.666667	0.777778	0.489362	0.690141	0.640625	0.767442	0.666667	0.677419	0.62069	0.625	0.478261	0.857143	0.72549	0.963636	0.678571	0.909774	0.854839	0.96	0.902778	ELOVL5	3.02026e-05	3.19011e-06	0.521035	Bcells_CD4,Bcells_CD8,Bcells_NK,Bcells_MO,Bcells_NEU,CD4_NEU,CD8_NEU,NK_MO,NK_NEU	3	GSE64655	GSE60424		GSE115736	7	-			ALE
chr6:53294491:53295642	clu_21922	0.6625	0.688	0.59375	0.5125	0.294118	0.333333	0.222222	0.510638	0.309859	0.359375	0.232558	0.333333	0.322581	0.37931	0.375	0.521739	0.142857	0.27451	0.0363636	0.321429	0.0902256	0.145161	0.04	0.0972222	ELOVL5	3.02026e-05	3.19011e-06	0.521035	Bcells_CD4,Bcells_CD8,Bcells_NK,Bcells_MO,Bcells_NEU,CD4_NEU,CD8_NEU,NK_MO,NK_NEU	3	GSE64655	GSE60424		GSE115736	3	-	last_junction		ALE
chr6:63636150:63646527	clu_21932	0.190476	0.272727	0.366667	0.439024	0.242424	0.243243	0.227273	0.282609	0.0882353	0.193548	0.266667	0.212121	0.222222	0.166667	0.384615	0.222222	0.285714	0	0.222222	0.105263	0	0.148148	0.117647	0.2	PHF3	0.000523319	0.00372591	0.200775	Bcells_CD4,Bcells_CD8,Bcells_NEU	1		GSE60424				+	first_junction			SE
chr6:63636150:63680000	clu_21932	0.380952	0.363636	0.366667	0.170732	0.484848	0.567568	0.5	0.652174	0.647059	0.548387	0.6	0.454545	0.777778	0.4	0.538462	0.222222	0.571429	0.846154	0.722222	0.421053	0.722222	0.777778	0.823529	0.65	PHF3	0.000523319	0.00372591	0.422886	Bcells_CD4,Bcells_CD8,Bcells_NEU	1		GSE60424				+	first_junction	AFE		skip_junction
chr6:63646795:63680000	clu_21932	0.428571	0.363636	0.266667	0.390244	0.272727	0.189189	0.272727	0.0652174	0.264706	0.258065	0.133333	0.333333	0	0.433333	0.0769231	0.555556	0.142857	0.153846	0.0555556	0.473684	0.277778	0.0740741	0.0588235	0.15	PHF3	0.000523319	0.00372591	0.222111	Bcells_CD4,Bcells_CD8,Bcells_NEU	1		GSE60424				+	first_junction	AFE		SE
chr6:69700802:69701443	clu_21935	0.354839	0.52	0.419355	0.666667	0.578947	0.666667	0.5	0.846154	0.346154	0.4	0.25	0.52381	0.538462	0.571429	0.666667	0.529412	0.277778	0.368421	0.111111	0.4	0.104478	0.22449	0.102041	0.195652	LMBRD1	0.00115654	0.000676032	0.33355	Bcells_NEU,CD4_NEU	1		GSE60424
chr6:69700869:69701443	clu_21935	0.645161	0.48	0.580645	0.333333	0.421053	0.333333	0.5	0.153846	0.653846	0.6	0.75	0.47619	0.461538	0.428571	0.333333	0.470588	0.722222	0.631579	0.888889	0.6	0.895522	0.77551	0.897959	0.804348	LMBRD1	0.00115654	0.000676032	0.33355	Bcells_NEU,CD4_NEU	1		GSE60424				-
chr6:109451700:109452246	clu_22120_C	0.616438	0.608696	0.625	0.571429	0.407407	0.75	0.428571	0.285714	0.553846	0.521739	0.518519	0.576271	0.47619	0.551724	0.5625	0.6	0.688889	0.906977	0.777778	0.78125	0.714286	0.820513	0.609756	0.714286	MICAL1	0.00821396	0.0243726	0.3208	Bcells_MO,Bcells_NEU,CD4_MO,CD4_NEU,CD8_MO,CD8_NEU,NK_MO,NK_NEU	1		GSE60424				-
chr6:109452119:109452246	clu_22120_C	0.383562	0.391304	0.375	0.428571	0.592593	0.25	0.571429	0.714286	0.446154	0.478261	0.481481	0.423729	0.52381	0.448276	0.4375	0.4	0.311111	0.0930233	0.222222	0.21875	0.285714	0.179487	0.390244	0.285714	MICAL1	0.00821396	0.0243726	0.3208	Bcells_MO,Bcells_NEU,CD4_MO,CD4_NEU,CD8_MO,CD8_NEU,NK_MO,NK_NEU	1		GSE60424
chr6:127280340:127286616	clu_22204	0.08	0.0357143	0.0555556	0.0952381	0	0.0666667	0	0.25	0.0666667	0	0.125	0.111111	0.0909091	0.166667	0.0909091	0.111111	0.111111	0.266667	0.157895	0.214286	0.75	0.434783	0.714286	0.272727	RNF146	0.000284193	5.58182e-05	0.476322	Bcells_NEU	2		GSE60424	GSE107011		5	+	last_junction
[truncated: 213 more rows]

## Sheet: S4
Table S4. PSI values of each junction in DS-LCs in the GSE64655 dataset
[truncated: 675 more rows]

## Sheet: S5
Table S5. PSI values of each junction in DS-LCs in the GSE107011 dataset
[truncated: 643 more rows]

## Sheet: S6
Table S6. PSI values of each junction in DS-LCs in the GSE115736 dataset
[truncated: 2,260 more rows]

## Sheet: S7
Table S7 - AS type of each DS-LC
[truncated: 746 more rows]

[truncated: 4 more sheets: S32, S33, S34, S35]
