# Supplementary material for: Mapping the splicing landscape of the human immune system
Source: Front Immunol. 2023 Aug 30;14:1116392. doi: 10.3389/fimmu.2023.1116392 (PMC10499523; doi:10.3389/fimmu.2023.1116392)
Supplement: Supplementary file 3 [file Table_2.xlsx]

## Sheet: S8
Table S8: GSE60424 junctions that were used in the SF-junctions correlation
junction	cluster	B_20	B_21	B_44	B_53	CD8_20	CD8_21	CD8_44	CD8_53	CD4_20	CD4_21	CD4_44	CD4_53	NK_20	NK_21	NK_44	NK_53	MO_20	MO_21	MO_44	MO_53	NEU_20	NEU_21	NEU_44	NEU_53	genes	paired_pAdjust_min	anova_p_adjust	deltapsi_max	comparisons	#datasets	dataset_x	dataset_y	dataset_x.1	dataset_y.1	JC	strand	first_last	AFE	ALE	SE	ASS	MXE
chr14:89412490:89416871	clu_6151	0.586207	0.688889	0.75	0.711538	0.04	0.2	0.125	0.220339	0	0.0882353	0.157895	0.0930233	0.206897	0.25	0.357143	0.344828	0.622951	0.653061	0.714286	0.585366	1	0.964286	1	1	FOXN3	1.7029e-05	0.0139673	0.906283	Bcells_CD4,Bcells_CD8,Bcells_NK,Bcells_NEU,CD4_NK,CD4_MO,CD4_NEU,CD8_NK,CD8_MO,CD8_NEU,NK_MO,NK_NEU,MO_NEU	2		GSE60424		GSE115736	1	-	first_junction
chr22:24156076:24164400	clu_6540	0.636364	0.470588	0.416667	0.2	0.35	0.527778	0.25	0.258065	0.128205	0.518519	0.366667	0.454545	0.157895	0.208333	0.0909091	0.45	0.857143	0.25	0.588235	0.75	0.973684	0.8	0.962963	0.975	CABIN1	2.16828e-05	0.000204468	0.701128	CD4_NEU,CD8_NEU,NK_NEU	3	GSE64655	GSE60424		GSE115736	1
chr2:218391495:218392981	clu_1503	0	0	0	0.5	0	0	0	0	0	0	0	0	0	0.25	0	0	0.748387	0.595376	0.660465	0.683417	0.488971	0.521212	0.403955	0.363636	SLC11A1	1.83015e-06	0.0223568	0.227468	MO_NEU	3	GSE64655	GSE60424		GSE115736	1	+					A3SS
chr13:46368249:46368733	clu_23430	0.306122	0.441718	0.602151	0.373737	0	0	0	0	0	0	0	0	0	1	0	0	0.571429	0.5	1	0.333333	0.804878	0.515625	0.809524	0.756098	RUBCNL	0.0013773	0.0113882	0.290599	Bcells_NEU	2		GSE60424		GSE115736	1	-
chr13:110663518:110665528	clu_23618	0.0789474	0.0909091	0.097561	0.116279	0	0	0	0	0	0	0	0	0	0.125	0	0	0.571429	0.603175	0.573529	0.55814	0.980392	0.939394	0.93617	0.96875	CARS2	1.63863e-07	0.000928165	0.956177	Bcells_CD4,Bcells_CD8,Bcells_MO,Bcells_NEU,CD4_MO,CD4_NEU,CD8_MO,CD8_NEU,MO_NEU	3	GSE64655	GSE60424		GSE115736	1
chr1:161674073:161677328	clu_3771	0.265625	0.360465	0.352941	0.217391	0	0	0	0	0	0	0	0	0	1	0.333333	0.7	0.7	1	0.818182	0	0.678571	0.727273	0.652174	0.8	FCGR2B	2.58195e-05	3.36657e-05	0.415399	Bcells_NEU	2	GSE64655	GSE60424			1	+				skip_junction
chr1:161675313:161677328	clu_3771	0.421875	0.348837	0.313725	0.565217	0	0	0	0	0	0	0	0	0	0	0.333333	0.1	0.2	0	0.0909091	0	0.214286	0.272727	0.0869565	0.2	FCGR2B	2.58195e-05	3.36657e-05	0.218921	Bcells_NEU	2	GSE64655	GSE60424			2	+				SE
chr7:142796895:142801041	clu_26321	0.416667	0.56	0.656977	0.540541	0.0670157	0.0956762	0.128743	0.116895	0.0879385	0.104956	0.0982949	0.132293	0.326848	0.358354	0.352632	0.308571	0	0	1	0	0	0	0	0	TRBC1,TRBC2,TRBJ1-1,TRBJ1-2,TRBJ1-3,TRBJ1-4,TRBJ1-5,TRBJ1-6,TRBJ2-1,TRBJ2-2,TRBJ2-3,TRBJ2-4,TRBJ2-5,TRBJ2-6,TRBJ2-7	4.78101e-19	3.85374e-10	0.441464	Bcells_CD4,Bcells_CD8,Bcells_NK,CD4_CD8,CD4_NK,CD8_NK	3		GSE60424	GSE107011	GSE115736	2
chr11:72688537:72692753	clu_8214	0.638889	0.6	0.710145	0.589286	0.0588235	0.166667	0.1	0.205882	0.148148	0.15	0.0909091	0.368421	0.318841	0.3	0.214286	0.297297	0.427586	0.394904	0.376812	0.358491	0.20229	0.222222	0.169492	0.273312	ARAP1	2.43864e-10	0.00268909	0.501737	Bcells_CD4,Bcells_CD8,Bcells_NK,Bcells_MO,Bcells_NEU,CD4_MO,CD8_NK,CD8_MO,NK_MO,MO_NEU	2		GSE60424	GSE107011		2	-				SE
chr13:46368615:46368733	clu_23430	0.571429	0.453988	0.290323	0.535354	0	0	0	0	0	0	0	0	0	0	1	0	0.428571	0.5	0	0.666667	0.121951	0.265625	0.0952381	0.219512	RUBCNL	0.0013773	0.0113882	0.287191	Bcells_NEU	2		GSE60424		GSE115736	2
chr3:186996673:187038742	clu_11244	0.422535	0.392523	0.554217	0.387097	0	0	0	0	0	0	0	0	0	0	0	0	0	0	0	0	0	0	0	0	ST6GAL1	2.211e-08	1.01317e-06	0.439093	Bcells_CD4,Bcells_CD8,Bcells_NK,CD4_NK,CD8_NK	3	GSE64655	GSE60424	GSE107011		2
chr1:160800082:160801790	clu_3721	0.852349	0.850847	0.827586	0.915254	0.2	0.265306	0.44	0.487805	0.228916	0.181818	0.5	0.451613	0.272727	0.5	0.2	0.5	0	1	0	0	0	0	0	0	LY9	2.32918e-05	0.0185495	0.520923	Bcells_CD4,Bcells_CD8	2		GSE60424		GSE115736	3	+	last_junction		ALE
chr14:52723874:52723965	clu_5852	0.508475	0.621622	0.771429	0.666667	0.354839	0.333333	0.352941	0.462963	0.349206	0.488889	0.25	0.444444	0.509804	0.421053	0.357143	0.428571	0.346154	0.409091	0.297297	0.538462	0.142857	0.285714	0.115385	0.0571429	PSMC6	8.41335e-06	3.05085e-06	0.491773	Bcells_CD4,Bcells_CD8,Bcells_NK,Bcells_MO,Bcells_NEU,CD4_NEU,CD8_NEU,NK_NEU,MO_NEU	2		GSE60424	GSE107011		3	+				SE
chr1:29160517:29165890	clu_2387	0.615385	0.526316	0.75	0.384615	0.5	0.272727	1	0.5	0.454545	0.318182	0.375	0.333333	0.652174	0.25	0.571429	0.777778	0.454545	0.190476	0.375	0.5	0.0434783	0.0526316	0.0434783	0.0555556	SRSF4	4.96064e-05	0.00105026	0.321479	CD4_NEU	3		GSE60424	GSE107011	GSE115736	3
chr6:53294491:53295642	clu_21922	0.6625	0.688	0.59375	0.5125	0.294118	0.333333	0.222222	0.510638	0.309859	0.359375	0.232558	0.333333	0.322581	0.37931	0.375	0.521739	0.142857	0.27451	0.0363636	0.321429	0.0902256	0.145161	0.04	0.0972222	ELOVL5	3.02026e-05	3.19011e-06	0.521035	Bcells_CD4,Bcells_CD8,Bcells_NK,Bcells_MO,Bcells_NEU,CD4_NEU,CD8_NEU,NK_MO,NK_NEU	3	GSE64655	GSE60424		GSE115736	3	-	last_junction		ALE
chr14:23066008:23067314	clu_5585	0.638889	0.58209	0.575	0.625	0.489796	0.5	0.793103	0.491803	0.493827	0.711864	0.512195	0.76087	0.342105	0.4	0.6	0.538462	0.172414	0.285714	0.34375	0.590909	0.30303	0.307692	0.290323	0.352941	ACIN1	1.17688e-05	1.9156e-05	0.306192	Bcells_MO,Bcells_NEU,CD4_MO,CD4_NEU,CD8_MO,CD8_NEU,NK_NEU	2		GSE60424		GSE115736	3	-
chr10:110130486:110132305	clu_5289	0.526667	0.510288	0.526316	0.559055	0.513369	0.49635	0.45977	0.504065	0.496203	0.513944	0.510417	0.543147	0.444444	0.459459	0.467532	0.504065	0.301587	0.408163	0.288462	0.25	0.306122	0.523077	0.509434	0.514706	ADD3	3.54165e-08	1.31854e-10	0.218528	Bcells_NK,Bcells_MO,Bcells_NEU,CD4_NK,CD4_MO,CD4_NEU,CD8_NK,CD8_MO,CD8_NEU,NK_MO,MO_NEU	3	GSE64655	GSE60424	GSE107011		3	+				SE
chr22:30022697:30025630	clu_6630	0.681818	0.5	0.45	0.533333	0.470588	0.722222	0.666667	0.714286	0.742857	0.46875	0.75	0.65	0.464286	0.4	0.545455	0.478261	0.347826	0.315789	0.605263	0.365854	0.352113	0.316456	0.4	0.269231	MTMR3	0.000389302	0.000104422	0.318452	Bcells_NEU,CD4_MO,CD4_NEU	3		GSE60424	GSE107011	GSE115736	3	+	last_junction			skip_junction
chr21:46635763:46636896	clu_18528	0.651163	0.75	0.736842	0.869565	0.490323	0.513514	0.675676	0.454545	0.50237	0.45	0.596774	0.710526	0.377483	0.481481	0.388889	0.443038	0.298246	0.0833333	0.194444	0.371429	0.611111	0.47619	0.53125	0.452381	PRMT2	7.67992e-05	0.000541097	0.51503	Bcells_CD4,Bcells_CD8,Bcells_NK,Bcells_MO,Bcells_NEU,CD4_NK,CD4_MO,CD8_MO,NK_MO,MO_NEU	4	GSE64655	GSE60424	GSE107011	GSE115736	3	+	first_junction			skip_junction
chr1:185306625:185307014	clu_3961	0.516129	0.465116	0.586957	0.514286	0.451613	0.473684	0.757576	0.581395	0.454545	0.461538	0.477273	0.517241	0.405063	0.48913	0.655172	0.676471	0.584507	0.526316	0.56	0.550562	0.30303	0.3875	0.239437	0.25974	IVNS1ABP	4.25389e-07	7.44703e-08	0.26864	Bcells_NK,Bcells_MO,Bcells_NEU,CD4_NK,CD4_NEU,CD8_NK,CD8_MO,CD8_NEU,NK_NEU,MO_NEU	2		GSE60424	GSE107011		3	-				SE
chr4:99892034:99894335	clu_19105	0.230769	0.454545	0.5	0.357143	0.411765	0.391304	0.2	0.53125	0.2	0.37931	0.384615	0.242424	0.115385	0.0740741	0.666667	0.586207	0.153846	0.166667	0.179487	0.409091	0.0793651	0.105769	0.150538	0.136364	LAMTOR3	7.36358e-05	0.00029307	0.267605	Bcells_NEU,CD4_NEU,CD8_MO,CD8_NEU,NK_NEU	2		GSE60424		GSE115736	3	-	first_junction			skip_junction
chr1:84566012:84570582	clu_2916	0.5	0.580645	0.655172	0.517241	0.85	0.7	0.833333	0.6	0.565217	0.421053	0.111111	0.714286	0.428571	0.318182	0.5	0.4	0.3	0.272727	0.166667	0.3	0.133663	0.14554	0.162304	0.175115	CTBS	3.00194e-08	8.90945e-11	0.409109	Bcells_MO,Bcells_NEU,NK_NEU,MO_NEU	3		GSE60424	GSE107011	GSE115736	3
chr1:35184593:35187001	clu_2472	0.347107	0.462025	0.412844	0.55	0.484211	0.5	0.623188	0.639706	0.435294	0.462687	0.488095	0.608696	0.421053	0.619048	0.423077	0.590909	0.483051	0.5625	0.444444	0.483871	0.368421	0.189189	0.357143	0.243243	SFPQ	8.69498e-08	0.014255	0.272277	Bcells_MO,Bcells_NEU,CD4_MO,CD4_NEU,CD8_NEU,NK_NEU,MO_NEU	2		GSE60424		GSE115736	3	-	last_junction			SE	A5SS
chr10:32345623:32346763	clu_4684	0.597561	0.606742	0.5	0.723577	0.5	0.518519	0.415094	0.419118	0.344444	0.479167	0.4375	0.494382	0.597561	0.485714	0.634146	0.519608	0.627451	0.564516	0.52381	0.666667	0.37931	0.305556	0	0.269231	EPC1	3.46272e-06	0.012236	0.368446	Bcells_CD4,Bcells_CD8,Bcells_MO,Bcells_NEU,CD4_NK,CD4_MO,CD4_NEU,CD8_NK,CD8_MO,CD8_NEU,NK_NEU,MO_NEU	4	GSE64655	GSE60424	GSE107011	GSE115736	3	-	only_junction				A3SS
chr3:71299880:71305878	clu_10646	0.757143	0.617021	0.705882	1	0.769231	0.444444	1	0.5	0.522727	0.47619	0.46875	0.586207	0.2	0	0	0.25	0	0	0	0	0	0	0	0	FOXP1	0.0292224	1.36471e-07	0.256543	Bcells_CD4	2		GSE60424	GSE107011		3
chr7:107186681:107190173	clu_26129	0.522222	0.459459	0.433333	0.545455	0.244898	0.450704	0.435897	0.586667	0.526316	0.5125	0.390244	0.564516	0.6	0.423729	0.47619	0.680851	0.428571	0.408163	0.388889	0.285714	0.121212	0.28125	0.15942	0.232143	HBP1	1.97363e-05	0.00181694	0.346686	Bcells_NEU,CD4_NEU,CD8_NEU,NK_NEU,MO_NEU	2		GSE60424		GSE115736	3	+				skip_junction
chr2:11175009:11177737	clu_68	0.380952	0.444444	0.565217	0.5625	0.448276	0.55814	0.454545	0.47619	0.605263	0.571429	0.545455	0.5	0.577778	0.542857	0.4375	0.529412	0.388889	0.318182	0.338235	0.368421	0.75	0	0	0.571429	SLC66A3	7.04888e-06	0.000614999	0.202105	Bcells_MO,CD4_MO,CD8_MO,NK_MO	4	GSE64655	GSE60424	GSE107011	GSE115736	3	+	last_junction			SE
chr2:26124047:26127144	clu_144	0.555556	0.677419	0.571429	0.818182	0.470588	0.714286	0.5	0.75	0.321429	0.53125	0.307692	0.444444	0.4375	0.333333	0.25	0.588235	0.140351	0.27451	0.0886076	0.153846	0.0377358	0.15625	0.12987	0.194444	RAB10	0.00019404	3.24258e-07	0.526071	Bcells_CD4,Bcells_MO,Bcells_NEU,CD4_MO,CD4_NEU	2		GSE60424	GSE107011		3
chr2:38749346:38749529	clu_294	0.539024	0.480274	0.494118	0.498973	0.528024	0.445434	0.443925	0.473907	0.498818	0.48329	0.547038	0.519157	0.370229	0.371014	0.4375	0.400631	0.283688	0.210884	0.153846	0.252033	0.606061	0.423077	0.363636	0.5	SRSF7	5.67624e-13	1.59706e-08	0.286963	Bcells_CD8,Bcells_NK,Bcells_MO,CD4_NK,CD4_MO,CD8_NK,CD8_MO,NK_MO,NK_NEU,MO_NEU	3		GSE60424	GSE107011	GSE115736	3	-				SE	A3SS
chr5:180793097:180808648	clu_12472	0.611111	0.583333	0.611111	0.625	0.888889	0.387097	0.625	0.578947	0.52	0.692308	0.592593	0.4375	0.153846	0.166667	0.227273	0.16	0.0731707	0.0309278	0	0.0322581	0.0793651	0.025	0.0566038	0.0519481	MGAT1	3.87226e-10	2.86941e-11	0.526511	CD4_NK,CD4_MO,CD4_NEU,NK_MO,NK_NEU,MO_NEU	4	GSE64655	GSE60424	GSE107011	GSE115736	3	-	last_junction
chr19:7905855:7909755	clu_12827	0.461538	0.442623	0.472222	0.461538	0.344828	0.459459	0.133333	0.27027	0.232558	0.538462	0.55	0.741935	0.315789	0.365854	0.5625	0.603175	0.185185	0.194444	0.3	0.352941	0.08	0.1	0	0.2	MAP2K7	8.43933e-07	0.000796862	0.420739	Bcells_CD8,Bcells_MO,Bcells_NEU,CD4_MO,CD4_NEU,CD8_NEU,NK_MO,NK_NEU,MO_NEU	2	GSE64655	GSE60424			3	+				SE
chr19:10796199:10798486	clu_12956	0.678571	0.669565	0.571429	0.549296	0.418182	0.433735	0.479167	0.316456	0.479167	0.505051	0.52381	0.405063	0.495798	0.539216	0.65	0.40404	0.521277	0.573171	0.454545	0.445783	0.419355	0.271605	0.294118	0.294643	DNM2	0.0010664	0.0180092	0.297285	Bcells_CD4,Bcells_CD8,Bcells_MO,Bcells_NEU,CD4_NEU,NK_NEU,MO_NEU	3	GSE64655	GSE60424	GSE107011		3	+
chr17:6760601:6761886	clu_19657	0.454545	0.639344	0.538462	0.666667	0.5	0.9	0.4	0.55	0.492063	0.682927	0.5	0.5	0.357143	0.594595	0.461538	0.541667	0.419355	0.37931	0.21875	0.421053	0.266667	0.28125	0.196078	0.315789	XAF1	0.00243602	0.000248479	0.322554	Bcells_MO,Bcells_NEU,CD4_MO,CD4_NEU,CD8_NEU,NK_NEU	2		GSE60424	GSE107011		3	+
chr19:54632760:54633016	clu_14082	0.514286	0.711111	0.84	0.454545	1	0.428571	0.75	0.833333	0	0	0	0	0.666667	0.181818	0.5	0.75	0.224274	0.193452	0.196774	0.227273	0.00161551	0	0	0.00312012	LILRA2,LILRB1,LOC102724290	3.44953e-25	2.30085e-25	0.628802	Bcells_MO,Bcells_NEU,MO_NEU	2	GSE64655	GSE60424			3	+					A3SS
chr22:44185872:44186577	clu_6969	0.639175	0.5	0.590909	0.666667	0.537037	0.634615	0.730769	0.6	0.5	0.530612	0.69697	0.441176	0.344828	0.27907	0.4	0.392857	0.275	0.288889	0.226087	0.338462	0.33913	0.340659	0.323944	0.314286	PARVG	0.000122676	1.50476e-06	0.343496	Bcells_NK,Bcells_MO,Bcells_NEU,CD4_NK,CD4_MO,CD4_NEU,CD8_NK,CD8_MO,CD8_NEU	3		GSE60424	GSE107011	GSE115736	3	+					A3SS
chr15:43190151:43190325	clu_15740	0.222222	0.150442	0.307692	0.36	0.228571	0.133333	0.219512	0.0597015	0.316456	0.292308	0.388889	0.235294	0.287879	0.230769	0.28125	0.1	0.4	0.457143	0.353659	0.466667	0.380117	0.433884	0.546392	0.44843	CCNDBP1	7.44763e-07	4.70871e-06	0.291926	Bcells_MO,Bcells_NEU,CD4_CD8,CD4_MO,CD4_NEU,CD8_MO,CD8_NEU,NK_MO,NK_NEU,MO_NEU	2		GSE60424		GSE115736	4	+				SE
chr9:33261169:33262702	clu_8881	0.340426	0.205128	0.425532	0.313725	0.413793	0.292683	0.466667	0.266667	0.575	0.488889	0.551724	0.384615	0.463768	0.1875	0.393939	0.222222	0.536585	0.66	0.709091	0.541667	0.555556	0.558824	0.566667	0.555556	BAG1	0.00148968	0.00222913	0.294978	Bcells_CD4,Bcells_MO,Bcells_NEU,CD4_NK,CD8_MO,CD8_NEU,NK_MO,NK_NEU	2		GSE60424		GSE115736	4	-
chr4:99894000:99894335	clu_19105	0.461538	0.0909091	0.3	0.571429	0.294118	0.391304	0.5	0.25	0.566667	0.37931	0.461538	0.484848	0.576923	0.444444	0	0.103448	0.564103	0.5	0.564103	0.363636	0.587302	0.596154	0.516129	0.602273	LAMTOR3	7.36358e-05	0.00029307	0.29426	Bcells_NEU,CD4_NEU,CD8_MO,CD8_NEU,NK_NEU	2		GSE60424		GSE115736	4	-	first_junction			SE
chr3:195868709:195869497	clu_11279	0.245283	0.21978	0.196078	0.315789	0.14	0.212766	0.0967742	0.257143	0.102564	0.106383	0.15625	0.14	0.409091	0.318182	0.153846	0.4	0.408163	0.372093	0.307692	0.378378	0.369565	0.489362	0.36	0.513514	TNK2	0.00035155	0.00153811	0.306811	Bcells_CD4,Bcells_MO,Bcells_NEU,CD4_NK,CD4_MO,CD4_NEU,CD8_NK,CD8_MO,CD8_NEU	2		GSE60424		GSE115736	4	-
chr22:44185872:44187776	clu_6969	0.360825	0.5	0.409091	0.333333	0.462963	0.365385	0.269231	0.4	0.5	0.469388	0.30303	0.558824	0.655172	0.72093	0.6	0.607143	0.725	0.711111	0.773913	0.661538	0.66087	0.659341	0.676056	0.685714	PARVG	0.000122676	1.50476e-06	0.343496	Bcells_NK,Bcells_MO,Bcells_NEU,CD4_NK,CD4_MO,CD4_NEU,CD8_NK,CD8_MO,CD8_NEU	3		GSE60424	GSE107011	GSE115736	4	+					A3SS
chr4:99863855:99866034	clu_19101	0.157895	0.0123457	0.0322581	0.16	0.333333	0	1	0	0.157895	0	0.2	0	1	0	0	0.5	0.444444	0.333333	0.345455	0.6	0.434211	0.339286	0.361702	0.22619	DAPP1	9.73869e-05	0.000103656	0.340183	Bcells_MO,Bcells_NEU	2		GSE60424	GSE107011		4	+				skip_junction
chr5:39126135:39127741	clu_11498	0	0	0	0	0.324324	0.281553	0.287879	0.364865	0.251121	0.385787	0.228571	0.304094	0.277778	0.43662	0.470588	0.320755	0.538462	0.516908	0.518939	0.520408	0.508032	0.482633	0.508296	0.500838	FYB1	4.08502e-15	1.31738e-11	0.231286	CD4_NK,CD4_MO,CD4_NEU,CD8_NK,CD8_MO,CD8_NEU,NK_MO,NK_NEU,MO_NEU	4	GSE64655	GSE60424	GSE107011	GSE115736	4	-				SE
chr4:82857764:82863318	clu_19007	0.483871	0.272727	0.257143	0.75	0.233333	0.117647	0.25	0.333333	0.306122	0.325	0.263158	0.333333	0.37037	0.45	0.666667	0.444444	0.684211	0.631579	0.545455	0.68	0	0.571429	0.25	0.571429	SEC31A	2.04019e-05	0.016718	0.328408	Bcells_MO,CD4_MO,NK_MO	2		GSE60424	GSE107011		4	-
chr4:948154:950421	clu_18564	0.157895	0.311111	0.294118	0.319149	0.136364	0.277778	0.4	0.181818	0.181818	0.296296	0.222222	0.238095	0.266667	0.344828	0.2	0.263158	0.416667	0.555556	0.478261	0.5	0.333333	0.470588	0.636364	0.466667	TMEM175	0.00963098	0.00376623	0.253013	Bcells_MO,CD4_MO,CD8_MO,NK_MO	2		GSE60424	GSE107011		4	+					A5SS
chr21:46636547:46636896	clu_18528	0.348837	0.222222	0.210526	0.130435	0.419355	0.472973	0.27027	0.530303	0.421801	0.4375	0.354839	0.276316	0.543046	0.407407	0.527778	0.455696	0.54386	0.791667	0.5	0.571429	0.305556	0.380952	0.46875	0.47619	PRMT2	7.67992e-05	0.000541097	0.373734	Bcells_CD4,Bcells_CD8,Bcells_NK,Bcells_MO,Bcells_NEU,CD4_NK,CD4_MO,CD8_MO,NK_MO,MO_NEU	4	GSE64655	GSE60424	GSE107011	GSE115736	4	+				SE
chr14:52721190:52723965	clu_5852	0.271186	0.243243	0.171429	0.133333	0.451613	0.375	0.294118	0.259259	0.444444	0.266667	0.5	0.277778	0.235294	0.263158	0.571429	0.404762	0.538462	0.409091	0.405405	0.384615	0.714286	0.714286	0.730769	0.885714	PSMC6	8.41335e-06	3.05085e-06	0.556466	Bcells_CD4,Bcells_CD8,Bcells_NK,Bcells_MO,Bcells_NEU,CD4_NEU,CD8_NEU,NK_NEU,MO_NEU	2		GSE60424	GSE107011		4	+				skip_junction
chr5:180793097:180803602	clu_12472	0.277778	0.361111	0.333333	0.125	0.111111	0.322581	0.125	0.315789	0.32	0.269231	0.37037	0.375	0.384615	0.527778	0.454545	0.52	0.402439	0.350515	0.526316	0.365591	0.587302	0.55	0.811321	0.558442	MGAT1	3.87226e-10	2.86941e-11	0.293116	CD4_NK,CD4_MO,CD4_NEU,NK_MO,NK_NEU,MO_NEU	4	GSE64655	GSE60424	GSE107011	GSE115736	4	-	only_junction
chr10:1043393:1043999	clu_4458	0.30137	0.37931	0.386139	0.348387	0.258065	0.237624	0.357143	0.331551	0.414286	0.164557	0.142857	0.24	0.316667	0.324324	0.306667	0.27044	0.454545	0.481928	0.514706	0.528736	0.333333	0.441558	0.566038	0.483871	IDI1	1.60397e-07	0.000928165	0.254554	Bcells_CD4,Bcells_CD8,Bcells_NK,Bcells_MO,Bcells_NEU,CD4_CD8,CD4_NK,CD4_MO,CD4_NEU,CD8_MO,CD8_NEU,NK_MO,NK_NEU	2		GSE60424		GSE115736	4	-				SE
chr4:143540495:143543509	clu_19290	0.309524	0.360656	0.294118	0.307692	0.171429	0.388889	0.311111	0.233333	0.405797	0.306122	0.409091	0.233333	0.195122	0.375	0.375	0.162791	0.425	0.37931	0.403846	0.3	0.740741	0.606061	0.714286	0.444444	SMARCA5	1.26598e-05	0.000291591	0.350192	Bcells_NEU,CD4_NEU,CD8_MO,CD8_NEU,NK_MO,NK_NEU,MO_NEU	2		GSE60424		GSE115736	4	+				SE
chr22:38488115:38492056	clu_6811	0.14	0.147059	0.254237	0.169231	0.177419	0.151899	0.0454545	0.2	0.193182	0.133333	0.196078	0.169492	0.194444	0.225	0.190476	0.315789	0.783784	0.857143	0.790698	0.852941	0.391304	0.576577	0.644737	0.770642	DDX17	3.93469e-09	1.69328e-12	0.677448	Bcells_MO,Bcells_NEU,CD4_NK,CD4_MO,CD4_NEU,CD8_MO,CD8_NEU,NK_MO,NK_NEU,MO_NEU	2		GSE60424		GSE115736	4	-
chr10:110298790:110303468	clu_5293	0.435897	0.528302	0.315789	0.44	0.181818	0.515152	0.333333	0.393939	0.4	0.424242	0.210526	0.529412	0.46875	0.413043	0.363636	0.3	0.551724	0.666667	0.5	0.608696	0.642857	0.735294	0.736842	0.807692	SMNDC1	0.000869713	0.00195497	0.374611	Bcells_MO,Bcells_NEU,CD4_MO,CD4_NEU,CD8_MO,CD8_NEU,NK_NEU,MO_NEU	2		GSE60424		GSE115736	4	-				skip_junction
chr15:43189280:43190055	clu_15740	0.31746	0.19469	0.365385	0.16	0.257143	0.155556	0.268293	0.208955	0.43038	0.215385	0.25	0.176471	0.227273	0.192308	0.21875	0.2	0.36	0.285714	0.47561	0.377778	0.54386	0.442149	0.391753	0.376682	CCNDBP1	7.44763e-07	4.70871e-06	0.229028	Bcells_MO,Bcells_NEU,CD4_CD8,CD4_MO,CD4_NEU,CD8_MO,CD8_NEU,NK_MO,NK_NEU,MO_NEU	2		GSE60424		GSE115736	4	+				SE
chr19:19627284:19627397	clu_13298	0.428571	0.363636	0.5	0.6	0.47619	0.36	0.428571	0.391304	0.320755	0.5	0.259259	0.53125	0.541667	0.59375	0.5	0.5	0.6	0.65	0.647059	0.526316	0.528358	0.6	0.55597	0.514469	LPAR2	3.84672e-10	8.57928e-08	0.203028	CD4_NK,CD4_MO,CD4_NEU,CD8_MO,CD8_NEU,MO_NEU	2		GSE60424		GSE115736	4	-				SE
chr11:65581965:65584241	clu_7947	0.322581	0.333333	0.511111	0.277778	0.148148	0.25641	0.217391	0.533333	0.320755	0.212121	0.391304	0.133333	0.363636	0.3125	0.0714286	0.138889	0.26	0.342857	0.237288	0.230769	0.824742	0.643564	0.603306	0.481818	EHBP1L1	0.000314254	0.038071	0.416744	Bcells_NEU,CD4_NEU,CD8_NEU,NK_NEU,MO_NEU	2		GSE60424		GSE115736	4	+					A5SS
chr12:878361:881692	clu_16738	0.6	0.470588	0.666667	0.482759	0.472222	0.42	0.461538	0.363636	0.344828	0.471698	0.545455	0.395833	0.342857	0.358491	0.7	0.294118	0.4	0.73913	0.68	0.380952	0.821429	0.785714	0.894737	0.571429	WNK1	0.000615859	0.0331843	0.344461	Bcells_NK,Bcells_NEU,CD4_NEU,CD8_NEU,NK_NEU	2		GSE60424		GSE115736	4	+				skip_junction
chr19:10797518:10798486	clu_12956	0.321429	0.330435	0.428571	0.450704	0.581818	0.566265	0.520833	0.683544	0.520833	0.494949	0.47619	0.594937	0.504202	0.460784	0.35	0.59596	0.478723	0.426829	0.545455	0.554217	0.580645	0.728395	0.705882	0.705357	DNM2	0.0010664	0.0180092	0.297285	Bcells_CD4,Bcells_CD8,Bcells_MO,Bcells_NEU,CD4_NEU,NK_NEU,MO_NEU	3	GSE64655	GSE60424	GSE107011		4	+
chr18:11884627:11885676	clu_16460	0.481481	0.585366	0.5	0.344828	0.411765	0.37037	0.375	0.40625	0.4	0.46875	0.545455	0.448276	0.487805	0.464286	0.5625	0.648649	0.65	0.740741	0.740741	0.75	0.623188	0.635036	0.713178	0.623853	MPPE1	0.00149563	2.53697e-05	0.329524	Bcells_MO,Bcells_NEU,CD4_MO,CD4_NEU,CD8_MO,CD8_NEU,NK_MO	2	GSE64655	GSE60424			4	-	last_junction			skip_junction
chr14:35046628:35050033	clu_5729	0.125	0.214286	0.333333	0.454545	0.117647	0.133333	0	0.228571	0.263158	0.3	0.25	0.166667	0.190476	0.4	0.636364	0.266667	0.363636	0.352941	0.153846	0.5	0.548387	0.642857	0.5	0.483333	FAM177A1	0.00142363	0.000511621	0.298688	CD4_NEU,NK_NEU	2		GSE60424		GSE115736	4
chr21:39345274:39348292	clu_18387	0.454148	0.521628	0.453659	0.466942	0.430233	0.487179	0.518797	0.466667	0.488818	0.451327	0.513514	0.419192	0.4375	0.41129	0.484848	0.321678	0.66	0.521739	0.631579	0.648649	0.8	0.815789	0.875	0.702703	HMGN1	1.29598e-05	0.0141477	0.384544	Bcells_CD4,Bcells_MO,Bcells_NEU,CD4_MO,CD4_NEU,CD8_NEU,NK_MO,NK_NEU	3		GSE60424	GSE107011	GSE115736	4	-				skip_junction	A5SS
chr16:2759661:2760301	clu_14365	0.414449	0.427397	0.40239	0.48913	0.380117	0.383234	0.504132	0.477124	0.459716	0.292308	0.427536	0.333333	0.367925	0.367089	0.432692	0.48503	0.594203	0.579832	0.621118	0.53913	0.758242	0.841727	0.84127	0.764706	SRRM2	4.5188e-07	1.4598e-06	0.423263	Bcells_MO,Bcells_NEU,CD4_MO,CD4_NEU,CD8_MO,CD8_NEU,NK_MO,NK_NEU,MO_NEU	3	GSE64655	GSE60424		GSE115736	4	+				skip_junction	A3SS
chr2:10784326:10784934	clu_67	0.25	0.421569	0.4	0.291667	0.340909	0.25	0.326087	0.288462	0.323944	0.309278	0.3	0.352941	0.404412	0.404762	0.333333	0.276923	0.426966	0.4	0.406897	0.372881	0.529412	0.684211	0.434783	0.48	PDIA6	7.91382e-06	1.51593e-06	0.230737	Bcells_MO,Bcells_NEU,CD4_MO,CD4_NEU,CD8_MO,CD8_NEU,NK_MO,NK_NEU,MO_NEU	2		GSE60424		GSE115736	4	-	last_junction			SE
chr20:43458509:43459771	clu_24088	0.224638	0.246305	0.193333	0.162791	0.170455	0.287037	0.258427	0.242604	0.253623	0.27193	0.186047	0.210526	0.411765	0.408451	0.261905	0.245614	0.424779	0.428571	0.365217	0.436508	0.5	0.5	0.4	0.84	SRSF6	0.000303606	1.37912e-08	0.207002	Bcells_NK,Bcells_MO,CD4_MO,CD8_NK,CD8_MO	2		GSE60424		GSE115736	4	+				skip_junction	A3SS
chr2:74458671:74459643	clu_589	0.342105	0.354839	0.444444	0.217391	0.277778	0.325	0.151515	0.365854	0.25	0.266667	0.275862	0.380952	0.265306	0.461538	0.571429	0.461538	0.380952	0.636364	0.47619	0.68	0.684211	0.666667	0.9	0.785714	INO80B-WBP1,WBP1	0.0244041	0.000116087	0.26334	CD4_MO,CD8_MO	3	GSE64655	GSE60424		GSE115736	4	+	first_junction
chr7:107189448:107190173	clu_26129	0.277778	0.243243	0.266667	0.227273	0.387755	0.267606	0.205128	0.28	0.294737	0.3	0.365854	0.274194	0.222222	0.288136	0.333333	0.106383	0.267857	0.346939	0.277778	0.47619	0.464646	0.46875	0.391304	0.428571	HBP1	1.97363e-05	0.00181694	0.2008	Bcells_NEU,CD4_NEU,CD8_NEU,NK_NEU,MO_NEU	2		GSE60424		GSE115736	4	+				SE
chr7:23521840:23531789	clu_25425	0.237113	0.359477	0.354839	0.433333	0.271186	0.264706	0.333333	0.564516	0.245455	0.342857	0.318182	0.333333	0.366197	0.321429	0.545455	0.37037	0.571429	0.605263	0.489796	0.594595	0.514286	0.368421	0.604651	0.32	TRA2A	0.00628568	0.031548	0.255314	Bcells_MO,CD4_MO,CD8_MO,NK_MO	3		GSE60424	GSE107011	GSE115736	4	-	first_junction			skip_junction	A3SS
chr1:40766703:40769356	clu_2600	0.517241	0.435294	0.380952	0.23913	0.354839	0.230769	0.391304	0.340426	0.397059	0.306122	0.434783	0.268293	0.520833	0.5	0.294118	0.192308	0.54902	0.641026	0.54386	0.416667	0.727273	0.6875	0.737705	0.71831	NFYC	7.49783e-06	2.01594e-05	0.388362	Bcells_NEU,CD4_MO,CD4_NEU,CD8_MO,CD8_NEU,NK_NEU,MO_NEU	2		GSE60424		GSE115736	4	+				skip_junction
chr6:31644194:31644525	clu_21495	0.176471	0.264286	0.284091	0.246154	0.254237	0.244898	0.222222	0.208955	0.180851	0.181818	0.295082	0.203125	0.135135	0.19697	0.292683	0.0952381	0.276786	0.29703	0.363636	0.242424	0.615385	0.485714	0.483871	0.487805	BAG6	4.74688e-05	0.00362942	0.338187	Bcells_NEU,CD4_MO,CD4_NEU,CD8_NEU,NK_MO,NK_NEU,MO_NEU	3	GSE64655	GSE60424		GSE115736	4	-				skip_junction
chrX:154355072:154357434	clu_23149	0.185185	0.238298	0.202186	0.227586	0.213974	0.243421	0.265517	0.268	0.216901	0.253012	0.22549	0.270936	0.206897	0.199643	0.218069	0.251412	0.485876	0.507463	0.5625	0.522088	0.590909	0.575758	0.552239	0.630952	FLNA	2.24069e-10	4.84436e-10	0.374151	Bcells_MO,Bcells_NEU,CD4_MO,CD4_NEU,CD8_MO,CD8_NEU,NK_MO,NK_NEU	4	GSE64655	GSE60424	GSE107011	GSE115736	4	-				skip_junction
chr13:37022080:37024035	clu_23353	0.2	0.310345	0.0526316	0.285714	0.315789	0.434783	0.333333	0.210526	0.34	0.294118	0.441176	0.5	0.55	0.294118	0.272727	0.357143	0.666667	0.7	0.588235	0.555556	0.439024	0.342105	0.522727	0.4	SUPT20H	0.0288503	0.00537805	0.213792	Bcells_NEU	2		GSE60424	GSE107011		4	-					A3SS
chr17:76735158:76736154	clu_20948	0.366834	0.333333	0.336406	0.355102	0.319149	0.392593	0.359091	0.447307	0.209932	0.242902	0.28692	0.235294	0.494545	0.567708	0.613139	0.571429	0.710843	0.720588	0.775362	0.766667	0.328358	0.362637	0.189655	0.373913	SRSF2	4.02367e-11	0.0155067	0.499603	Bcells_CD4,Bcells_NK,Bcells_MO,CD4_CD8,CD4_NK,CD4_MO,CD4_NEU,CD8_NK,CD8_MO,NK_MO,NK_NEU,MO_NEU	2		GSE60424	GSE107011		4	-	last_junction			skip_junction	A3SS
chrX:120431462:120441730	clu_23003	0.285714	0.25	0.166667	0.285714	0.166667	0.285714	0.230769	0.133333	0.181818	0.25	0	0.2	0.181818	0.21875	0.181818	0.2	0.339286	0.453488	0.322314	0.395833	0.584958	0.51952	0.449477	0.545673	LAMP2	0.000169475	5.42347e-05	0.366952	CD4_MO,CD4_NEU,NK_MO,NK_NEU,MO_NEU	4	GSE64655	GSE60424	GSE107011	GSE115736	4	-	last_junction
chr6:33417695:33417869	clu_21624	0.253731	0.315315	0.206897	0.222222	0.168317	0.215909	0.2	0.2	0.122093	0.189873	0.175258	0.23871	0.280702	0.223881	0.304348	0.176471	0.431373	0.375	0.534884	0.3125	0	1	0	0.5	CUTA	6.38157e-08	0.000179175	0.231956	Bcells_CD4,Bcells_CD8,Bcells_MO,CD4_NK,CD4_MO,CD8_NK,CD8_MO,NK_MO	2	GSE64655	GSE60424			4	-	first_junction				A5SS
chr1:84566012:84569931	clu_2916	0.291667	0.225806	0.310345	0.310345	0.1	0.2	0.166667	0.2	0.217391	0.473684	0.666667	0.0714286	0.428571	0.363636	0.5	0.24	0.45	0.381818	0.416667	0.35	0.5	0.483568	0.528796	0.437788	CTBS	3.00194e-08	8.90945e-11	0.202997	Bcells_MO,Bcells_NEU,NK_NEU,MO_NEU	3		GSE60424	GSE107011	GSE115736	4	-
chr17:75606021:75610166	clu_20868	0.354839	0.247059	0.346667	0.272727	0.339286	0.263158	0.192308	0.363636	0.314286	0.222222	0.333333	0.3125	0.380952	0.290323	0.391304	0.275862	0.666667	0.55814	0.571429	0.567568	0.545455	0.166667	0.636364	0.277778	MYO15B	9.9497e-05	0.00417023	0.301354	Bcells_MO,CD8_MO,NK_MO	2		GSE60424		GSE115736	4	+				skip_junction
chr13:106557131:106559432	clu_23604	0.326241	0.317949	0.468254	0.452555	0.344371	0.346535	0.447368	0.5	0.355856	0.430657	0.365854	0.435185	0.427419	0.384615	0.538462	0.541667	0.642857	0.597015	0.721519	0.627119	0.564103	0.375	0.535714	0.444444	ARGLU1	6.96732e-05	0.00170568	0.255878	Bcells_MO,CD4_MO,CD4_NEU,CD8_MO,NK_MO,MO_NEU	2		GSE60424	GSE107011		4	-					A5SS
chr1:2391958:2395784	clu_1892	0.463415	0.352941	0.689655	0.35	0.322581	0.431818	0.416667	0.464286	0.316667	0.333333	0.37931	0.45	0.307692	0.541667	0.461538	0.375	0.482143	0.53125	0.714286	0.64	0.647059	0.525	0.725	0.756098	RER1	0.0338339	0.0419438	0.293462	CD4_NEU,CD8_NEU,NK_NEU	2	GSE64655	GSE60424			4	+	first_junction
chr17:45220454:45221349	clu_20379	0.206186	0.257862	0.176471	0.205607	0.206422	0.295918	0.240385	0.272152	0.173585	0.246667	0.140187	0.284722	0.168317	0.164557	0.0625	0.275862	0.534884	0.30303	0.341463	0.48	0.387097	0.464789	0.296875	0.325843	FMNL1-DT	0.00267383	0.00397472	0.247035	Bcells_MO,Bcells_NEU,CD4_MO,CD4_NEU,CD8_MO,CD8_NEU,NK_MO,NK_NEU	3	GSE64655	GSE60424		GSE115736	4	-	first_junction
chr17:6760601:6762155	clu_19657	0.545455	0.360656	0.461538	0.333333	0.5	0.1	0.6	0.45	0.507937	0.317073	0.5	0.5	0.642857	0.405405	0.538462	0.458333	0.580645	0.62069	0.78125	0.578947	0.733333	0.71875	0.803922	0.684211	XAF1	0.00243602	0.000248479	0.322554	Bcells_MO,Bcells_NEU,CD4_MO,CD4_NEU,CD8_NEU,NK_NEU	2		GSE60424	GSE107011		4	+
chr19:17516474:17517288	clu_13175	0.111111	0.229885	0.255319	0.212766	0.171429	0.368421	0.16129	0.22	0.225352	0.152542	0.2	0.132075	0.268293	0.196429	0.333333	0.137931	0.0148148	0.0441176	0.0155039	0.0327869	0.148649	0.127273	0.0961538	0.0769231	PGLS	0.000195602	0.00738855	0.207191	Bcells_MO,Bcells_NEU,CD4_MO,CD8_MO,CD8_NEU,NK_MO,NK_NEU,MO_NEU	2		GSE60424		GSE115736	5
chr8:27445919:27450749	clu_24571	0.139706	0.0878049	0.121019	0.135593	0.181818	0.211538	0.125	0.186047	0.0759494	0	0.0909091	0.132075	0.155172	0.0315789	0.219512	0.203704	0.386139	0.213333	0.272727	0.325	0.290816	0.255682	0.183333	0.142012	PTK2B	8.36544e-05	0.00278344	0.224566	Bcells_MO,Bcells_NEU,CD4_CD8,CD4_MO,CD4_NEU,CD8_MO,NK_MO	2	GSE64655	GSE60424			5	+				SE
chr19:19627284:19628092	clu_13298	0	0.181818	0.333333	0.3	0.190476	0.24	0.190476	0.173913	0.339623	0.115385	0.37037	0.21875	0.0833333	0.0625	0	0	0.04	0	0.117647	0	0.0149254	0.0156863	0.011194	0.0096463	LPAR2	3.84672e-10	8.57928e-08	0.248169	CD4_NK,CD4_MO,CD4_NEU,CD8_MO,CD8_NEU,MO_NEU	2		GSE60424		GSE115736	5	-	first_junction			skip_junction
chr19:54575033:54575256	clu_14082	0	0	0	0.030303	0	0.142857	0	0.166667	0	0	0	0	0	0.5	0	0	0.166227	0.446429	0.193548	0.20979	0.315024	0.454392	0.470699	0.308892	LILRA2,LILRB1,LOC102724290	3.44953e-25	2.30085e-25	0.379676	Bcells_MO,Bcells_NEU,MO_NEU	2	GSE64655	GSE60424			5	+				SE
chr19:49101471:49104634	clu_13847	0.0470914	0.051458	0.0645161	0.0820896	0.048583	0.125	0.0685714	0.112403	0.0833333	0.0729167	0.0555556	0.0912281	0.175	0.189873	0.171429	0.16129	0.296875	0.342593	0.380165	0.343434	0.0212766	0.0117647	0.0394737	0.0884956	SNRNP70	3.597e-10	0.000517321	0.300514	Bcells_NK,Bcells_MO,Bcells_NEU,CD4_NK,CD4_MO,CD4_NEU,CD8_NK,CD8_MO,CD8_NEU,NK_MO,NK_NEU,MO_NEU	2		GSE60424		GSE115736	5	+
chr19:50480977:50481861	clu_13944	0.258065	0.410714	0.486486	0.444444	0.323529	0.28	0.36	0.298246	0.315789	0.320755	0.272727	0.341463	0.225	0.21875	0.15	0.208333	0.156863	0.215686	0.0465116	0.228571	0	0	0	0	EMC10	0.000259446	1.42157e-10	0.238019	Bcells_CD4,Bcells_NK,Bcells_MO,CD4_MO,CD8_NK,CD8_MO	2		GSE60424		GSE115736	5	+				SE
chr8:143922395:143926784	clu_25162	0.112245	0.172043	0.1625	0.115385	0.0322581	0.131148	0.134328	0.136364	0.143939	0.135802	0.132075	0.113208	0.395833	0.0967742	0.25	0.285714	0.403846	0.421875	0.281818	0.220339	0.5	0.588235	0.55	0.705882	PLEC	0.000219562	8.78825e-09	0.223445	Bcells_NK,Bcells_MO,CD4_NK,CD4_MO,CD8_NK,CD8_MO	2		GSE60424		GSE115736	5	-	last_junction			skip_junction
chr8:67047859:67051230	clu_24786	0.183673	0.27451	0.35	0.25	0.333333	0.418605	0.235294	0.225	0.196429	0.195122	0.222222	0.404255	0.08	0.27027	0.222222	0.184211	0.0344828	0.0909091	0.0606061	0.125	0.0540541	0.25	0.0666667	0.15	COPS5	0.00016427	0.000159404	0.225309	Bcells_MO,Bcells_NEU,CD4_MO,CD4_NEU,CD8_MO,CD8_NEU,NK_MO	2		GSE60424		GSE115736	5
chr7:76048226:76048576	clu_25798	0.148936	0.397059	0.25641	0.3	0.288889	0.395833	0.391304	0.371429	0.340426	0.385714	0.208333	0.33871	0.242424	0.254237	0.4	0.233333	0.0689655	0.0535714	0.047619	0.12987	0	0.142857	0	0.181818	MDH2	0.000149132	0.00433972	0.286857	Bcells_MO,CD4_MO,CD8_MO,NK_MO	2		GSE60424		GSE115736	5	+	only_junction
chr19:36122173:36125451	clu_13447	0.145161	0.175	0.219178	0.117647	0.217391	0.166667	0.355556	0.271605	0.215054	0.2625	0.303571	0.289855	0.292308	0.125	0.326923	0.181818	0.0632911	0.0526316	0.0357143	0	0	0	0.125	0.0714286	TBCB	0.0002956	0.00970333	0.229836	Bcells_CD4,Bcells_MO,Bcells_NEU,CD4_MO,CD4_NEU,CD8_MO,CD8_NEU,NK_MO,NK_NEU	2		GSE60424		GSE115736	5	+					A5SS
chr19:54575552:54575807	clu_14082	0.0857143	0.133333	0	0.181818	0	0.285714	0.25	0	0	0	0	0	0	0.318182	0.5	0	0.432718	0.318452	0.451613	0.444056	0.531502	0.407095	0.444234	0.552262	LILRA2,LILRB1,LOC102724290	3.44953e-25	2.30085e-25	0.383557	Bcells_MO,Bcells_NEU,MO_NEU	2	GSE64655	GSE60424			5	+				SE
chr17:8413269:8444260	clu_19788	0	0	0	0	0	0	0	0	0	0	0	0	0	0	0	0	0.103448	0	0.166667	0.2	0.738095	0.773333	0.846154	0.909091	NDEL1	8.66788e-07	2.68203e-09	0.816668	CD4_NEU	2		GSE60424		GSE115736	5
chr7:100149053:100149499	clu_25986	0.164179	0.342593	0.288136	0.348485	0.3125	0.32967	0.255319	0.350649	0.186441	0.219048	0.313725	0.24359	0.0806452	0.105882	0.0606061	0.12766	0.00568182	0.015873	0.0357143	0.0263158	0.148438	0.142259	0.0955882	0.0970464	LAMTOR4	1.52677e-08	3.98023e-07	0.291138	Bcells_CD4,Bcells_NK,Bcells_MO,Bcells_NEU,CD4_CD8,CD4_NK,CD4_MO,CD4_NEU,CD8_NK,CD8_MO,CD8_NEU,NK_MO,MO_NEU	2		GSE60424		GSE115736	5	+	first_junction				A5SS
chr3:108047292:108051939	clu_10723	0.186528	0.136752	0.218905	0.143564	0.124088	0.097561	0.0918367	0.0654206	0.142857	0.254777	0.230769	0.0982659	0.142857	0.134752	0.19697	0.135484	0.575342	0.550725	0.419355	0.403846	0.696429	0.660377	0.634146	0.618182	CD47	9.30701e-15	5.38587e-18	0.557557	Bcells_CD8,Bcells_NK,Bcells_MO,Bcells_NEU,CD4_CD8,CD4_MO,CD4_NEU,CD8_NK,CD8_MO,CD8_NEU,NK_MO,NK_NEU,MO_NEU	2	GSE64655	GSE60424			5	-	last_junction			skip_junction
chr3:108050602:108051939	clu_10723	0.305699	0.34188	0.358209	0.331683	0.343066	0.347561	0.387755	0.350467	0.321429	0.312102	0.34188	0.323699	0.299539	0.340426	0.348485	0.335484	0.191781	0.26087	0.225806	0.269231	0.160714	0.132075	0.146341	0.181818	CD47	9.30701e-15	5.38587e-18	0.201975	Bcells_CD8,Bcells_NK,Bcells_MO,Bcells_NEU,CD4_CD8,CD4_MO,CD4_NEU,CD8_NK,CD8_MO,CD8_NEU,NK_MO,NK_NEU,MO_NEU	2	GSE64655	GSE60424			5	-				SE
chr3:146528831:146533470	clu_11039	0	0.185185	0.0588235	0.142857	0.05	0.166667	0	0.1	0.391304	0.333333	0	0	0.173913	0.217391	0.272727	0.0833333	0.300971	0.283871	0.392523	0.311688	0.51938	0.478261	0.495413	0.443709	PLSCR1	5.33262e-07	2.09262e-09	0.297349	NK_MO,NK_NEU,MO_NEU	3	GSE64655	GSE60424	GSE107011		5	-				SE
chr7:158749723:158752781	clu_26476	0.310345	0.3	0.208333	0.25	0.138462	0.132075	0.0263158	0.136364	0.146552	0.176471	0.192771	0.147541	0.0657895	0.163636	0.0555556	0.0142857	0	0	0	0	0.125	0	0	0	ESYT2	4.16921e-08	1.86842e-08	0.26717	Bcells_CD4,Bcells_CD8,Bcells_NK,Bcells_MO,CD4_NK,CD4_MO,CD8_MO,NK_MO	2	GSE64655	GSE60424			5	-				SE
chr3:149895570:149902072	clu_11053	0.391304	0.34375	0.294118	0.25	0.2	0.307692	0.375	0.0833333	0.173913	0.142857	0.375	0.285714	0	0.25	0.5	0.166667	0.121212	0.0526316	0.0714286	0.175	0.0535714	0.0962963	0.115044	0.0977444	RNF13	0.000373207	3.35292e-05	0.229129	Bcells_MO,Bcells_NEU,CD4_NEU	2		GSE60424	GSE107011		5	+					A5SS
chr7:142788547:142791694	clu_26321	0	0	0	0	0.0649215	0.0910764	0.0613772	0.0493151	0.075925	0.0676385	0.0862588	0.0673788	0.307393	0.372881	0.347368	0.342857	0	0	0	0	0	0	0	0	TRBC1,TRBC2,TRBJ1-1,TRBJ1-2,TRBJ1-3,TRBJ1-4,TRBJ1-5,TRBJ1-6,TRBJ2-1,TRBJ2-2,TRBJ2-3,TRBJ2-4,TRBJ2-5,TRBJ2-6,TRBJ2-7	4.78101e-19	3.85374e-10	0.342625	Bcells_CD4,Bcells_CD8,Bcells_NK,CD4_CD8,CD4_NK,CD8_NK	4	GSE64655	GSE60424	GSE107011	GSE115736	5
chr3:187025517:187038742	clu_11244	0	0.0280374	0.0361446	0.0483871	0.529412	0.3	0.176471	0.217391	0.603175	0.311111	0.434783	0.277778	0.0344828	0	0	0	0	0	0	0	0	0	0	0	ST6GAL1	2.211e-08	1.01317e-06	0.398091	Bcells_CD4,Bcells_CD8,Bcells_NK,CD4_NK,CD8_NK	3	GSE64655	GSE60424	GSE107011		5
chr7:120955624:120966626	clu_26165	0.133333	0.164557	0.18	0.243902	0.16	0.342105	0.142857	0.212121	0.307692	0.0967742	0.0769231	0.6	0.205882	0.030303	0.1875	0.12	0.075	0	0	0.0322581	0	0.12	0.0588235	0	ING3	1.42509e-05	1.52e-06	0.243533	Bcells_NK,Bcells_MO,Bcells_NEU,CD4_NK,CD4_MO,CD4_NEU,CD8_NK,CD8_MO,CD8_NEU	3		GSE60424	GSE107011	GSE115736	5	+			ALE	skip_junction
chr3:195885033:195885413	clu_11283	0.24359	0.296703	0.270833	0.1875	0.142857	0.214286	0.217391	0.0754717	0.133333	0.172414	0.215686	0.0895522	0.181818	0.117647	0.15	0.24	0.0833333	0.133333	0.0588235	0.0857143	0.0545455	0.0847458	0.03125	0.0243902	TNK2	3.74942e-05	8.84443e-07	0.200924	Bcells_CD4,Bcells_MO,Bcells_NEU,CD4_NEU,CD8_MO,CD8_NEU,NK_MO,NK_NEU	2	GSE64655	GSE60424			5	-	first_junction			SE
chr5:39124278:39125998	clu_11498	0	0	0	0	0.234234	0.174757	0.19697	0.209459	0.192825	0.213198	0.214286	0.19883	0.388889	0.267606	0.294118	0.377358	0.45641	0.463768	0.469697	0.443878	0.405622	0.440585	0.429864	0.375209	FYB1	4.08502e-15	1.31738e-11	0.254583	CD4_NK,CD4_MO,CD4_NEU,CD8_NK,CD8_MO,CD8_NEU,NK_MO,NK_NEU,MO_NEU	4	GSE64655	GSE60424	GSE107011	GSE115736	5	-				SE
chr7:120955624:120956160	clu_26165	0.133333	0.227848	0.16	0.146341	0.08	0.157895	0.142857	0.0606061	0.0384615	0.129032	0.153846	0	0.264706	0.636364	0.3125	0.36	0.45	0.622222	0.538462	0.290323	0.384615	0.4	0.529412	0.4	ING3	1.42509e-05	1.52e-06	0.394917	Bcells_NK,Bcells_MO,Bcells_NEU,CD4_NK,CD4_MO,CD4_NEU,CD8_NK,CD8_MO,CD8_NEU	3		GSE60424	GSE107011	GSE115736	5	+	last_junction		ALE
chr5:39124278:39127741	clu_11498	0	0	0	0	0.405405	0.504854	0.5	0.405405	0.502242	0.35533	0.55	0.461988	0.305556	0.295775	0.235294	0.301887	0.00512821	0.0144928	0.00757576	0.0306122	0.0702811	0.0676417	0.0467572	0.117253	FYB1	4.08502e-15	1.31738e-11	0.452938	CD4_NK,CD4_MO,CD4_NEU,CD8_NK,CD8_MO,CD8_NEU,NK_MO,NK_NEU,MO_NEU	4	GSE64655	GSE60424	GSE107011	GSE115736	5	-				skip_junction
chr7:112462378:112467981	clu_26147	0.16129	0.243902	0.0512821	0.0487805	0.26087	0	0.105263	0.0465116	0.242424	0.304348	0.0384615	0.106383	0.0967742	0.0909091	0.129032	0.03125	0.2	0.0967742	0.0789474	0.0952381	0.384211	0.340708	0.493506	0.322176	IFRD1	1.367e-05	0.0205509	0.298159	Bcells_NEU,CD4_NEU,CD8_NEU,NK_NEU,MO_NEU	3	GSE64655	GSE60424	GSE107011		5	+
chr5:177303320:177307781	clu_12377	0.125	0	0	0.333333	0	0.0625	0.1	0	0	0	0	0	0.0555556	0.0714286	0	0.214286	0.527778	0.3	0.553191	0.365385	0.684211	0.631148	0.695652	0.65873	RAB24,MXD3	0.000153663	2.06416e-09	0.230847	MO_NEU	4	GSE64655	GSE60424	GSE107011	GSE115736	5
chr5:180793097:180802680	clu_12472	0.0555556	0.0555556	0.0555556	0.1875	0	0.290323	0.25	0.105263	0.12	0.0384615	0.037037	0.125	0.346154	0.25	0.318182	0.28	0.426829	0.525773	0.431579	0.505376	0.190476	0.175	0.132075	0.25974	MGAT1	3.87226e-10	2.86941e-11	0.392265	CD4_NK,CD4_MO,CD4_NEU,NK_MO,NK_NEU,MO_NEU	4	GSE64655	GSE60424	GSE107011	GSE115736	5	-	only_junction
chr7:112462179:112462270	clu_26147	0.129032	0.097561	0.179487	0	0.130435	0.217391	0.105263	0.0116279	0.181818	0.130435	0	0.0638298	0	0.151515	0.0967742	0	0.0727273	0.129032	0.0263158	0.0238095	0.273684	0.238938	0.318182	0.221757	IFRD1	1.367e-05	0.0205509	0.201068	Bcells_NEU,CD4_NEU,CD8_NEU,NK_NEU,MO_NEU	3	GSE64655	GSE60424	GSE107011		5	+
chr19:54632760:54633051	clu_14082	0.4	0.133333	0.16	0.30303	0	0.142857	0	0	0	0	0	0	0.333333	0	0	0.25	0.0158311	0.00892857	0.0258065	0.00699301	0	0	0	0	LILRA2,LILRB1,LOC102724290	3.44953e-25	2.30085e-25	0.249091	Bcells_MO,Bcells_NEU,MO_NEU	2	GSE64655	GSE60424			5	+					A3SS
chr7:99562494:99571688	clu_25964	0.351351	0.404255	0.4	0.416667	0.181818	0.223684	0.244444	0.147541	0.15493	0.20339	0.219512	0.230769	0.225352	0.169492	0.315789	0.160494	0.210526	0.0909091	0.294118	0.3	0.1	0	0	0	ZNF655	0.000202582	0.000249372	0.368068	Bcells_CD4,Bcells_CD8,Bcells_NK,Bcells_MO,Bcells_NEU,CD4_NEU,CD8_NEU,NK_NEU,MO_NEU	2		GSE60424		GSE115736	5	+	last_junction
chr19:7904068:7909755	clu_12827	0.25641	0.262295	0.222222	0.269231	0.275862	0.135135	0.133333	0.27027	0.27907	0.230769	0	0.0645161	0.263158	0.121951	0.1875	0.111111	0.333333	0.444444	0.45	0.235294	0.76	0.75	0.846154	0.625	MAP2K7	8.43933e-07	0.000796862	0.6017	Bcells_CD8,Bcells_MO,Bcells_NEU,CD4_MO,CD4_NEU,CD8_NEU,NK_MO,NK_NEU,MO_NEU	2	GSE64655	GSE60424			5	+	first_junction			skip_junction
chr16:4361469:4361749	clu_14446	0.388889	0.173913	0.333333	0.318182	0.363636	0.222222	0.294118	0.26	0.3	0.319149	0.205128	0.282609	0.241379	0.257143	0.2	0.357143	0.0454545	0	0.15625	0.0384615	0.235294	0.104167	0.166667	0.240741	CORO7-PAM16,CORO7	6.49562e-05	0.00465699	0.243538	Bcells_MO,CD4_MO,CD4_NEU,CD8_MO,CD8_NEU,NK_MO,NK_NEU,MO_NEU	4	GSE64655	GSE60424	GSE107011	GSE115736	5
chr13:49521500:49522043	clu_23466	0.266667	0.258621	0.393939	0.291667	0.230769	0.111111	0.32	0.15	0.155844	0.305556	0.228571	0.170732	0.04	0.121212	0.285714	0.125	0.178571	0.114286	0.0333333	0.0416667	0.0625	0.0816327	0.1875	0.0487805	SETDB2-PHF11,PHF11	0.00473188	8.37955e-05	0.210759	Bcells_NK,Bcells_MO,Bcells_NEU,CD4_NEU	2		GSE60424		GSE115736	5
chr21:39345274:39345830	clu_18387	0.414847	0.320611	0.439024	0.380165	0.412791	0.384615	0.353383	0.288889	0.329073	0.349558	0.385135	0.383838	0.465278	0.362903	0.424242	0.524476	0.18	0.347826	0.210526	0.297297	0.2	0.131579	0	0.216216	HMGN1	1.29598e-05	0.0141477	0.307276	Bcells_CD4,Bcells_MO,Bcells_NEU,CD4_MO,CD4_NEU,CD8_NEU,NK_MO,NK_NEU	3		GSE60424	GSE107011	GSE115736	5	-				SE	A5SS
chr6:31535017:31535367	clu_21469	0.325	0.169811	0.34	0.3125	0.4	0.461538	0.310345	0.322034	0.261261	0.19403	0.133333	0.192308	0.393939	0.4	0.611111	0.378378	0.0925926	0.0444444	0.0153846	0.0222222	0.0909091	0.05	0	0.027027	ATP6V1G2-DDX39B,DDX39B	1.82076e-06	0.000114734	0.403873	Bcells_NK,Bcells_MO,Bcells_NEU,CD4_CD8,CD4_NK,CD4_MO,CD4_NEU,CD8_MO,CD8_NEU,NK_MO,NK_NEU	2		GSE60424		GSE115736	5
chr6:26459828:26463244	clu_21361	0.0285714	0.0576923	0	0	0.05	0.103448	0.0625	0.0952381	0.0222222	0.0454545	0	0.133333	0	0.0833333	0.142857	0.0666667	0.142857	0	0.411765	0.263158	0.4	0.514286	0.454545	0.589286	BTN2A1	1.65471e-06	7.32052e-08	0.467963	Bcells_MO,Bcells_NEU,CD4_NEU,CD8_NEU,MO_NEU	3	GSE64655	GSE60424	GSE107011		5	+
chr17:81559416:81560721	clu_21073	0.05	0.03125	0.142857	0.208333	0.125	0.0344828	0	0.24	0.09375	0.0833333	0.0833333	0.0416667	0	0.111111	0	0.0909091	0.447368	0.25	0.411765	0.333333	0.454545	0.166667	0.25	0.4	NPLOC4	0.00072307	0.0166141	0.285096	Bcells_MO,CD4_MO,CD8_MO	2	GSE64655	GSE60424			5
chr4:2799305:2820614	clu_18625	0.0526316	0.146341	0.0952381	0.26087	0	0	0	0	0.285714	0.111111	0	0	0	0	0	0.0294118	0.321429	0.318182	0.245283	0.269231	0.184211	0.288462	0.285714	0.137931	SH3BP2	7.34873e-13	0.00014423	0.281178	Bcells_NK,Bcells_MO,Bcells_NEU,NK_MO,NK_NEU	2	GSE64655	GSE60424			5
chr4:2809829:2820614	clu_18625	0.0526316	0.097561	0.0952381	0.0434783	0	0	0	0	0	0	0	0.0769231	0	0	0	0	0.428571	0.136364	0.320755	0.346154	0.394737	0.269231	0.485714	0.344828	SH3BP2	7.34873e-13	0.00014423	0.373627	Bcells_NK,Bcells_MO,Bcells_NEU,NK_MO,NK_NEU	3	GSE64655	GSE60424	GSE107011		5
chr21:33557316:33557546	clu_18317	0.192982	0.264368	0.314961	0.368794	0.2	0.292035	0.328571	0.330935	0.255639	0.240741	0.260274	0.254902	0.198529	0.242991	0.326087	0.288136	0.223684	0.196078	0.202899	0.195652	0.0434783	0.142857	0.06	0	SON	0.00194132	0.000355629	0.226302	Bcells_NEU,CD4_NEU,CD8_NEU,NK_NEU,MO_NEU	2		GSE60424		GSE115736	5	+	last_junction		ALE
chr4:13570128:13572702	clu_18696	0.178571	0.0625	0.163265	0.24	0.105263	0	0.214286	0.25	0.0714286	0.0526316	0.0645161	0.25	0.0333333	0.133333	0.222222	0.0810811	0.142857	0.294118	0.2	0.142857	0.4	0.238938	0.328571	0.315789	BOD1L1	0.0010954	0.012911	0.203332	Bcells_NEU,NK_NEU	2		GSE60424		GSE115736	5	-	last_junction			SE
chr17:76735875:76736154	clu_20948	0.261307	0.255892	0.24424	0.265306	0.258865	0.262963	0.290909	0.203747	0.306998	0.29653	0.324895	0.305882	0.210909	0.182292	0.175182	0.162698	0.114458	0.0661765	0.0869565	0.108333	0.283582	0.252747	0.241379	0.191304	SRSF2	4.02367e-11	0.0155067	0.214595	Bcells_CD4,Bcells_NK,Bcells_MO,CD4_CD8,CD4_NK,CD4_MO,CD4_NEU,CD8_NK,CD8_MO,NK_MO,NK_NEU,MO_NEU	2		GSE60424	GSE107011		5	-	last_junction			SE	A3SS
chr17:75703705:75703808	clu_20882	0.135135	0.259259	0.136364	0.16129	0.2	0.217391	0.315789	0.259259	0.178571	0.357143	0.371429	0.235294	0.245283	0.0731707	0.166667	0.318182	0.0857143	0.115385	0.176471	0.214286	0	0	0	0.0322581	SAP30BP	0.000493327	0.00619126	0.277545	Bcells_NEU,CD4_NEU,CD8_NEU,NK_NEU,MO_NEU	2		GSE60424		GSE115736	5	+					A5SS
chr17:58005041:58005801	clu_20586	0.396825	0.369369	0.390625	0.48	0.264151	0.25	0.258065	0.323529	0.39823	0.363636	0.333333	0.45	0.261905	0.530612	0.357143	0.405405	0.147059	0.0909091	0.119048	0.125	0.0625	0.0833333	0.176471	0.148148	SRSF1	2.18928e-05	0.000219445	0.291592	Bcells_CD8,Bcells_MO,Bcells_NEU,CD4_MO,CD4_NEU,CD8_MO,CD8_NEU,NK_MO,NK_NEU	2		GSE60424	GSE107011		5
chr17:37576418:37584648	clu_20143	0.5	0.12963	0.166667	0.342857	0.428571	0.28125	0.483871	0.411765	0.387755	0.285714	0.384615	0.318182	0.133333	0.121212	0.315789	0.178571	0	0.285714	0	0	0.0714286	0	0	0	SYNRG	0.00379135	0.000331488	0.214138	Bcells_CD4,Bcells_NK,CD4_CD8,CD4_NK,CD8_NK	3	GSE64655	GSE60424	GSE107011		5	-
chr17:37576418:37577380	clu_20143	0.107143	0.296296	0.291667	0.2	0.0357143	0.1875	0.225806	0.264706	0.326531	0.380952	0.384615	0.272727	0.4	0.454545	0.368421	0.464286	0.6	0	0.307692	0	0.285714	0.411765	0.444444	0.5	SYNRG	0.00379135	0.000331488	0.243381	Bcells_CD4,Bcells_NK,CD4_CD8,CD4_NK,CD8_NK	3	GSE64655	GSE60424	GSE107011		5	-
chr17:5499950:5501737	clu_19641	0.122807	0.0891089	0.135593	0.0952381	0.0674157	0.0918367	0.152778	0.146667	0.0638298	0.0196078	0.17284	0.0660377	0.141026	0.195652	0.173913	0.0882353	0.159091	0.164179	0.179104	0.193182	0.346457	0.241611	0.319588	0.234568	LOC728392	0.00033004	3.71773e-05	0.204977	Bcells_NEU,CD4_NEU,CD8_NEU,NK_NEU	2	GSE64655	GSE60424			5
chr3:108047292:108049619	clu_10723	0.233161	0.235043	0.179104	0.247525	0.277372	0.237805	0.22449	0.285047	0.270408	0.197452	0.222222	0.254335	0.239631	0.184397	0.151515	0.232258	0.0958904	0.0434783	0.16129	0.0961538	0	0.0754717	0.0487805	0.0363636	CD47	9.30701e-15	5.38587e-18	0.216024	Bcells_CD8,Bcells_NK,Bcells_MO,Bcells_NEU,CD4_CD8,CD4_MO,CD4_NEU,CD8_NK,CD8_MO,CD8_NEU,NK_MO,NK_NEU,MO_NEU	2	GSE64655	GSE60424			5	-	last_junction			SE
chr16:2759661:2759747	clu_14365	0.288973	0.290411	0.286853	0.271739	0.333333	0.257485	0.272727	0.267974	0.2891	0.410256	0.333333	0.385621	0.363208	0.272152	0.25	0.239521	0.202899	0.176471	0.161491	0.286957	0.131868	0.0359712	0.0793651	0.186275	SRRM2	4.5188e-07	1.4598e-06	0.246208	Bcells_MO,Bcells_NEU,CD4_MO,CD4_NEU,CD8_MO,CD8_NEU,NK_MO,NK_NEU,MO_NEU	3	GSE64655	GSE60424		GSE115736	5	+	last_junction			SE	A3SS
chr12:110498859:110499535	clu_17856	0.195122	0.177419	0.217391	0.235294	0.142857	0.261905	0.317073	0.23	0.12381	0.114943	0.223881	0.242188	0.164384	0.24359	0.205128	0.292683	0.147541	0.0909091	0.0916667	0.188811	0.0217391	0.0192308	0.0491803	0.0483871	VPS29	3.67522e-11	9.30104e-12	0.203324	Bcells_CD4,Bcells_MO,Bcells_NEU,CD4_NK,CD4_MO,CD4_NEU,CD8_MO,CD8_NEU,NK_MO,NK_NEU,MO_NEU	2	GSE64655	GSE60424			5	-				SE
chr6:32847204:32847304	clu_21571	0.186047	0.181818	0.243243	0.266667	0.416667	0.310345	0.114286	0.265625	0.19697	0.327273	0.234375	0.1875	0.126761	0.104478	0.190476	0.0740741	0.0188679	0.0392157	0.0327869	0.016129	0.0418006	0.0704846	0.0242718	0.0502513	TAP1	0.000130522	1.11908e-05	0.249981	Bcells_NK,Bcells_MO,Bcells_NEU,CD4_NK,CD4_MO,CD4_NEU,CD8_NK,CD8_MO,CD8_NEU,NK_MO,NK_NEU	2		GSE60424		GSE115736	5
chr16:2760008:2760301	clu_14365	0.296578	0.282192	0.310757	0.23913	0.28655	0.359281	0.22314	0.254902	0.251185	0.297436	0.23913	0.281046	0.268868	0.360759	0.317308	0.275449	0.202899	0.243697	0.217391	0.173913	0.10989	0.122302	0.0793651	0.0490196	SRRM2	4.5188e-07	1.4598e-06	0.215452	Bcells_MO,Bcells_NEU,CD4_MO,CD4_NEU,CD8_MO,CD8_NEU,NK_MO,NK_NEU,MO_NEU	3	GSE64655	GSE60424		GSE115736	5	+	first_junction			SE
chr16:89300962:89305206	clu_15443	0.137931	0.0425532	0.0384615	0.027027	0.107143	0.0967742	0.1	0.206897	0.116279	0.12	0.121212	0.0689655	0.131579	0.0714286	0.26087	0.05	0.264706	0.235294	0.461538	0.388889	0.555556	0.25	0.611111	0.375	ANKRD11	0.000422266	8.95943e-06	0.386423	Bcells_MO,Bcells_NEU,CD4_NK,CD4_MO,CD4_NEU,CD8_MO,CD8_NEU,NK_MO,NK_NEU	3	GSE64655	GSE60424		GSE115736	5
chrX:49078112:49079939	clu_22756	0.181818	0.148649	0.304348	0.219512	0.129032	0.05	0	0.210526	0.0634921	0.171429	0.0285714	0.107143	0.136364	0.208955	0.25	0.206897	0	0.0172414	0.0487805	0.0625	0	0.0425532	0	0	WDR45	0.000654907	0.00261885	0.202943	Bcells_CD4,Bcells_MO,Bcells_NEU,CD4_NK,CD4_NEU,NK_MO,NK_NEU	3	GSE64655	GSE60424		GSE115736	5
chrX:23783883:23785328	clu_22608	0.142202	0.111748	0.11976	0.205993	0.226667	0.238095	0.354839	0.303665	0.171875	0.284722	0.139241	0.231884	0.291139	0.358491	0.285714	0.40678	0.252124	0.281221	0.226637	0.260116	0.34408	0.342983	0.352323	0.341344	SAT1	3.10155e-10	2.18395e-08	0.200257	Bcells_CD8,Bcells_NK,Bcells_MO,Bcells_NEU,CD4_CD8,CD4_NK,CD4_MO,CD4_NEU,CD8_NEU,NK_MO,MO_NEU	2	GSE64655	GSE60424			5	+				skip_junction
chr18:11884627:11884879	clu_16460	0.37037	0.243902	0.4	0.482759	0.235294	0.481481	0.5625	0.4375	0.48	0.3125	0.363636	0.344828	0.341463	0.357143	0.375	0.243243	0.25	0.148148	0.148148	0.178571	0.270531	0.19708	0.170543	0.224771	MPPE1	0.00149563	2.53697e-05	0.247977	Bcells_MO,Bcells_NEU,CD4_MO,CD4_NEU,CD8_MO,CD8_NEU,NK_MO	2	GSE64655	GSE60424			5	-	last_junction			SE
chrX:311627:312532	clu_22485	0.351852	0.3	0.333333	0.275	0.214286	0.179487	0.192308	0.3	0.272727	0.20339	0.323529	0.25	0.16129	0.24	0	0.142857	0.0454545	0	0.0625	0	0	0	0	0	GTPBP6	0.000196314	0.000101367	0.288058	Bcells_NK,Bcells_MO,CD4_MO,CD8_MO,NK_MO	2		GSE60424		GSE115736	5
chr12:110496203:110499535	clu_17856	0.097561	0.0645161	0.057971	0.0686275	0.126984	0.130952	0.097561	0.03	0.133333	0.137931	0.149254	0.0859375	0.0547945	0.0384615	0.0512821	0.0121951	0.221311	0.125874	0.2	0.13986	0.326087	0.269231	0.213115	0.241935	VPS29	3.67522e-11	9.30104e-12	0.223409	Bcells_CD4,Bcells_MO,Bcells_NEU,CD4_NK,CD4_MO,CD4_NEU,CD8_MO,CD8_NEU,NK_MO,NK_NEU,MO_NEU	3	GSE64655	GSE60424	GSE107011		5	-				SE
chr6:163563719:163565946	clu_22437	0	0.037037	0	0	0	0.1	0	0.136364	0	0.03125	0	0.125	0.2	0.030303	0	0.111111	0.285714	0.253731	0.333333	0.215686	0.185714	0.123077	0.125	0.101449	QKI	0.000167959	0.00242894	0.262857	Bcells_MO,Bcells_NEU,CD4_MO,CD4_NEU,CD8_MO,NK_MO,MO_NEU	2	GSE64655	GSE60424			5	+	last_junction				A3SS
chr6:36470257:36479121	clu_21693	0.458333	0.36	0.222222	0.4375	0.5	0.416667	0.25	0.777778	0.238095	0.411765	0.266667	0.357143	0.230769	0.315789	0.285714	0.3	0.153846	0.0322581	0.0526316	0.181818	0.1	0.153846	0.181818	0	KCTD20	0.0011383	6.25776e-05	0.264375	Bcells_MO	2		GSE60424		GSE115736	5	+				skip_junction
chr6:33417695:33418087	clu_21624	0.149254	0.0990991	0.0517241	0.166667	0.0891089	0.0681818	0.0166667	0.0470588	0.0465116	0.0189873	0.0721649	0.0129032	0.175439	0.164179	0.0869565	0.156863	0.392157	0.4	0.186047	0.5	0	0	1	0.5	CUTA	6.38157e-08	0.000179175	0.331909	Bcells_CD4,Bcells_CD8,Bcells_MO,CD4_NK,CD4_MO,CD8_NK,CD8_MO,NK_MO	2	GSE64655	GSE60424			5	-	first_junction				A5SS
chr12:6461390:6462034	clu_16787	0.277778	0.0869565	0.259259	0.0909091	0.4	0	0.147059	0.125	0.357143	0.142857	0.235294	0.1875	0.0454545	0	0.0555556	0	0.0588235	0	0	0.03125	0.133333	0	0	0	TAPBPL	0.00720208	0.00629081	0.20818	Bcells_NK,Bcells_MO,Bcells_NEU,CD4_NK,CD4_MO,CD4_NEU	2		GSE60424	GSE107011		5	+	last_junction				A5SS
chr12:9688161:9692828	clu_16913	0.273585	0.453125	0.320388	0.275	0.15873	0.271739	0.153846	0.137931	0.175	0.236559	0.16129	0.208955	0.06	0.16	0.0714286	0.0363636	0	0	0	0	0	0	0	0	CLEC2D	0.00335465	4.65321e-05	0.248577	Bcells_CD4,Bcells_CD8,Bcells_NK,CD4_NK,CD8_NK	2	GSE64655	GSE60424			5
chr12:10704148:10713211	clu_16946	0.375	0.384824	0.316049	0.384858	0.416667	0.458824	0.430108	0.469512	0.3125	0.642857	0.4	0.421053	0.5	0.111111	0	0.333333	0.314516	0.334764	0.297214	0.32197	0.0833333	0.037037	0.263158	0.217391	YBX3	2.6283e-07	5.15013e-06	0.293548	Bcells_CD8,Bcells_MO,Bcells_NEU,CD8_MO,CD8_NEU,MO_NEU	2		GSE60424		GSE115736	5	-				skip_junction
chr12:10710114:10713211	clu_16946	0.263587	0.214092	0.244444	0.22082	0.208333	0.2	0.129032	0.109756	0.3125	0.0714286	0.133333	0.105263	0.25	0.666667	0	0.5	0.290323	0.296137	0.297214	0.318182	0.541667	0.444444	0.350877	0.42029	YBX3	2.6283e-07	5.15013e-06	0.277539	Bcells_CD8,Bcells_MO,Bcells_NEU,CD8_MO,CD8_NEU,MO_NEU	2		GSE60424		GSE115736	5	-				SE
chr6:127280340:127286616	clu_22204	0.08	0.0357143	0.0555556	0.0952381	0	0.0666667	0	0.25	0.0666667	0	0.125	0.111111	0.0909091	0.166667	0.0909091	0.111111	0.111111	0.266667	0.157895	0.214286	0.75	0.434783	0.714286	0.272727	RNF146	0.000284193	5.58182e-05	0.476322	Bcells_NEU	2		GSE60424	GSE107011		5	+	last_junction
chr4:82857764:82861631	clu_19007	0.290323	0.568182	0.342857	0.125	0.433333	0.470588	0.5	0.111111	0.408163	0.475	0.473684	0.333333	0.259259	0.25	0.166667	0.277778	0.0526316	0.0526316	0.181818	0.08	0	0.285714	0.5	0.285714	SEC31A	2.04019e-05	0.016718	0.330775	Bcells_MO,CD4_MO,NK_MO	2		GSE60424	GSE107011		5	-
chr5:66054951:66076316	clu_11627	0.148148	0.111111	0.0819672	0.0769231	0.142857	0.118421	0.121951	0.0945946	0.255102	0.184615	0.160714	0.130435	0.315789	0.285714	0.347826	0.377358	0.25	0.384615	0.411765	0.289474	0.322222	0.265823	0.313559	0.294118	ERBIN	0.000317247	8.07405e-06	0.229426	Bcells_NK,Bcells_MO,Bcells_NEU,CD4_NK,CD4_MO,CD8_NK,CD8_MO,CD8_NEU,NK_MO,MO_NEU	4	GSE64655	GSE60424	GSE107011	GSE115736	5	+				skip_junction
chr1:198692373:198699564	clu_3994	0.0269939	0.0134615	0.0156815	0.00866551	0.0779221	0.101987	0.11991	0.0946197	0.132556	0.137645	0.124668	0.101877	0.0362869	0.0375546	0.0611111	0.0254453	0.318519	0.278552	0.292887	0.271478	0.193012	0.139759	0.165258	0.166048	PTPRC	7.71767e-45	3.37839e-33	0.274158	Bcells_CD4,Bcells_CD8,Bcells_NK,Bcells_MO,Bcells_NEU,CD4_CD8,CD4_NK,CD4_MO,CD4_NEU,CD8_NK,CD8_MO,CD8_NEU,NK_MO,NK_NEU,MO_NEU	4	GSE64655	GSE60424	GSE107011	GSE115736	5	+				SE
chr1:151156722:151158666	clu_3388	0	0.030303	0	0.0588235	0.0625	0	0.133333	0.0789474	0.111111	0.128205	0.222222	0.222222	0.0208333	0.0645161	0	0.0769231	0.211765	0.223214	0.328	0.111111	0.336364	0.202703	0.423077	0.252874	TNFAIP8L2,TNFAIP8L2-SCNM1,SCNM1	2.2489e-12	1.16604e-09	0.281473	Bcells_CD4,Bcells_MO,Bcells_NEU,CD4_CD8,CD4_NK,CD4_MO,CD4_NEU,CD8_MO,CD8_NEU,NK_MO,NK_NEU,MO_NEU	2	GSE64655	GSE60424			5	+	only_junction
chr1:185305643:185306485	clu_3961	0.451613	0.44186	0.391304	0.371429	0.483871	0.368421	0.242424	0.418605	0.436364	0.442308	0.272727	0.413793	0.227848	0.304348	0.206897	0.196078	0.330986	0.305263	0.23	0.303371	0.166667	0.2	0.112676	0.194805	IVNS1ABP	4.25389e-07	7.44703e-08	0.245515	Bcells_NK,Bcells_MO,Bcells_NEU,CD4_NK,CD4_NEU,CD8_NK,CD8_MO,CD8_NEU,NK_NEU,MO_NEU	2		GSE60424	GSE107011		5	-				SE
chr1:185305643:185307014	clu_3961	0.0322581	0.0930233	0.0217391	0.114286	0.0645161	0.157895	0	0	0.109091	0.0961538	0.25	0.0689655	0.367089	0.206522	0.137931	0.127451	0.084507	0.168421	0.21	0.146067	0.530303	0.4125	0.647887	0.545455	IVNS1ABP	4.25389e-07	7.44703e-08	0.478434	Bcells_NK,Bcells_MO,Bcells_NEU,CD4_NK,CD4_NEU,CD8_NK,CD8_MO,CD8_NEU,NK_NEU,MO_NEU	2		GSE60424	GSE107011		5	-				skip_junction
chr1:198692373:198696712	clu_3994	0.217178	0.204808	0.230398	0.221837	0.165945	0.150993	0.140271	0.207792	0.130435	0.104478	0.108753	0.120643	0.208439	0.18952	0.190741	0.208651	0.0419753	0.0584958	0.0313808	0.024055	0.00665557	0.00843373	0.0056338	0.00463822	PTPRC	7.71767e-45	3.37839e-33	0.212215	Bcells_CD4,Bcells_CD8,Bcells_NK,Bcells_MO,Bcells_NEU,CD4_CD8,CD4_NK,CD4_MO,CD4_NEU,CD8_NK,CD8_MO,CD8_NEU,NK_MO,NK_NEU,MO_NEU	4	GSE64655	GSE60424	GSE107011	GSE115736	5	+				SE
chr3:48600151:48600680	clu_10318	0.0985915	0.214286	0.212121	0.259259	0.238095	0.333333	0.233333	0.288136	0.120879	0.0588235	0.0833333	0.107143	0.208955	0.181818	0.241379	0.263158	0.0289855	0.039548	0	0.0258621	0	0.0277778	0	0.047619	UQCRC1	4.90703e-07	1.0089e-05	0.254375	Bcells_CD4,Bcells_MO,Bcells_NEU,CD4_CD8,CD4_NK,CD4_MO,CD4_NEU,CD8_MO,CD8_NEU,NK_MO,NK_NEU	2		GSE60424		GSE115736	5
chr1:198692373:198703298	clu_3994	0.00122699	0	0	0	0.02886	0.0357616	0.0678733	0.025974	0.108165	0.114428	0.148541	0.171582	0	0.00524017	0	0.00127226	0.165432	0.178273	0.276151	0.219931	0.49584	0.610843	0.573709	0.520408	PTPRC	7.71767e-45	3.37839e-33	0.549893	Bcells_CD4,Bcells_CD8,Bcells_NK,Bcells_MO,Bcells_NEU,CD4_CD8,CD4_NK,CD4_MO,CD4_NEU,CD8_NK,CD8_MO,CD8_NEU,NK_MO,NK_NEU,MO_NEU	4	GSE64655	GSE60424	GSE107011	GSE115736	5	+				skip_junction
chr1:198696909:198699564	clu_3994	0.197546	0.196154	0.190591	0.2513	0.18759	0.178808	0.133484	0.150278	0.129374	0.121061	0.106101	0.136729	0.2	0.215721	0.188889	0.188295	0.0345679	0.0389972	0.0125523	0.0206186	0	0.00722892	0	0.00834879	PTPRC	7.71767e-45	3.37839e-33	0.205003	Bcells_CD4,Bcells_CD8,Bcells_NK,Bcells_MO,Bcells_NEU,CD4_CD8,CD4_NK,CD4_MO,CD4_NEU,CD8_NK,CD8_MO,CD8_NEU,NK_MO,NK_NEU,MO_NEU	4	GSE64655	GSE60424	GSE107011	GSE115736	5	+				SE
chr1:198699704:198702387	clu_3994	0.266258	0.277885	0.258142	0.232236	0.238095	0.180132	0.187783	0.163265	0.152704	0.137645	0.137931	0.142091	0.248101	0.220087	0.261111	0.237913	0.0592593	0.0557103	0.0523013	0.04811	0.00831947	0.0108434	0.00657277	0.0204082	PTPRC	7.71767e-45	3.37839e-33	0.247094	Bcells_CD4,Bcells_CD8,Bcells_NK,Bcells_MO,Bcells_NEU,CD4_CD8,CD4_NK,CD4_MO,CD4_NEU,CD8_NK,CD8_MO,CD8_NEU,NK_MO,NK_NEU,MO_NEU	4	GSE64655	GSE60424	GSE107011	GSE115736	5	+				SE
chr1:110406379:110407033	clu_3116	0.272727	0.296053	0.320988	0.414634	0.413043	0.382353	0.346154	0.185185	0.327273	0.272727	0.225806	0.313725	0.285714	0.315789	0.363636	0.487179	0.206186	0.0843373	0.145455	0.186813	0.0769231	0.12069	0.0566038	0.171875	LAMTOR5	0.00318528	0.000517375	0.256557	Bcells_MO,Bcells_NEU,CD4_MO,CD4_NEU,CD8_MO,CD8_NEU,NK_MO,NK_NEU	2		GSE60424		GSE115736	5
chr1:198699704:198703298	clu_3994	0.00981595	0.00865385	0.00965018	0.0121317	0.0779221	0.143046	0.135747	0.170686	0.165429	0.210614	0.180371	0.19571	0.0236287	0.0401747	0.0388889	0.0343511	0.311111	0.309192	0.280335	0.371134	0.234609	0.173494	0.207512	0.230983	PTPRC	7.71767e-45	3.37839e-33	0.30788	Bcells_CD4,Bcells_CD8,Bcells_NK,Bcells_MO,Bcells_NEU,CD4_CD8,CD4_NK,CD4_MO,CD4_NEU,CD8_NK,CD8_MO,CD8_NEU,NK_MO,NK_NEU,MO_NEU	4	GSE64655	GSE60424	GSE107011	GSE115736	5	+				skip_junction
chr1:235214026:235219793	clu_4359	0.232143	0.237288	0.363636	0.282051	0.119048	0.176471	0.25	0.195122	0.271186	0.318182	0.306122	0.242424	0	0.1875	0.1	0.142857	0.571429	0.142857	0.222222	0.125	0.355556	0.344262	0.5	0.346154	ARID4B	8.89349e-06	0.0406382	0.278904	Bcells_CD8,Bcells_NK,Bcells_NEU,CD4_CD8,CD4_NK,CD4_NEU,CD8_NEU,NK_NEU	2		GSE60424		GSE115736	5	-				SE
chr10:110130486:110133326	clu_5289	0.00666667	0.00823045	0.0116959	0	0.00534759	0.0218978	0.0114943	0.00813008	0.0126582	0.00796813	0.00520833	0	0.0444444	0.0810811	0.0649351	0.0325203	0.365079	0.204082	0.25	0.25	0.204082	0.0769231	0.0943396	0.0735294	ADD3	3.54165e-08	1.31854e-10	0.260832	Bcells_NK,Bcells_MO,Bcells_NEU,CD4_NK,CD4_MO,CD4_NEU,CD8_NK,CD8_MO,CD8_NEU,NK_MO,MO_NEU	3	GSE64655	GSE60424	GSE107011		5	+	last_junction			skip_junction
chr14:23066008:23069476	clu_5585	0.194444	0.223881	0.15	0.15625	0.163265	0.263158	0.103448	0.180328	0.185185	0.0847458	0.195122	0.0869565	0.131579	0.3	0.3	0.333333	0.448276	0.619048	0.46875	0.363636	0.454545	0.435897	0.580645	0.5	ACIN1	1.17688e-05	1.9156e-05	0.35477	Bcells_MO,Bcells_NEU,CD4_MO,CD4_NEU,CD8_MO,CD8_NEU,NK_NEU	2		GSE60424		GSE115736	5	-			ALE
chr14:23081836:23090522	clu_5588	0.245902	0.302083	0.298507	0.262295	0.22	0.222222	0.25641	0.385965	0.282609	0.241379	0.2	0.244444	0.363636	0.339623	0.0740741	0.378378	0.27907	0.166667	0.268293	0.241379	0.0491803	0.0377358	0.0289855	0.104167	ACIN1	7.09226e-06	0.00214688	0.233911	Bcells_NEU,CD4_NEU,CD8_NEU,NK_NEU,MO_NEU	2	GSE64655	GSE60424			5	-				skip_junction
chr14:50754867:50759857	clu_5821	0.46	0.338983	0.316456	0.226667	0.372881	0.24	0.358491	0.411111	0.297297	0.328358	0.293103	0.232143	0.36	0.305556	0.5	0.15625	0.170213	0.0588235	0.0909091	0.166667	0.186047	0.169811	0.116667	0.207143	NIN	1.49e-08	5.90848e-10	0.223968	Bcells_CD8,Bcells_MO,Bcells_NEU,CD4_MO,CD4_NEU,CD8_NK,CD8_MO,CD8_NEU,NK_MO,NK_NEU	3	GSE64655	GSE60424		GSE115736	5	-				skip_junction
chr14:91114283:91157639	clu_6160	0.428571	0.333333	0.230769	0.105263	0.3125	0.296296	0.0714286	0.4	0.217391	0.26087	0.416667	0.178571	0.333333	0.181818	0.222222	0.214286	0.275	0.333333	0.319149	0.375	0.00819672	0	0	0	DGLUCY	5.9904e-20	2.46259e-06	0.323571	Bcells_NEU,CD4_MO,CD4_NEU,CD8_NEU,NK_NEU,MO_NEU	3	GSE64655	GSE60424	GSE107011		5	+	first_junction			skip_junction
chr22:24156576:24164400	clu_6540	0	0.176471	0.25	0.4	0.2	0.25	0.357143	0.225806	0.128205	0.296296	0.0333333	0.0909091	0.157895	0.416667	0.363636	0.4	0	0.25	0	0	0.0263158	0.2	0.037037	0.0125	CABIN1	2.16828e-05	0.000204468	0.265586	CD4_NEU,CD8_NEU,NK_NEU	2	GSE64655	GSE60424			5
chr22:38488115:38489223	clu_6811	0.3	0.313725	0.288136	0.307692	0.258065	0.35443	0.340909	0.333333	0.295455	0.377778	0.431373	0.372881	0.194444	0.3	0.285714	0.0526316	0	0	0.0232558	0.0294118	0.144928	0.0990991	0.0789474	0.0733945	DDX17	3.93469e-09	1.69328e-12	0.356205	Bcells_MO,Bcells_NEU,CD4_NK,CD4_MO,CD4_NEU,CD8_MO,CD8_NEU,NK_MO,NK_NEU,MO_NEU	2		GSE60424		GSE115736	5
chr1:198702530:198703298	clu_3994	0.277301	0.295192	0.291918	0.270364	0.220779	0.205298	0.21267	0.183673	0.173913	0.174129	0.183024	0.128686	0.281013	0.29083	0.259259	0.300254	0.0691358	0.0724234	0.0481172	0.0412371	0.0116473	0.0228916	0.00657277	0.0185529	PTPRC	7.71767e-45	3.37839e-33	0.268778	Bcells_CD4,Bcells_CD8,Bcells_NK,Bcells_MO,Bcells_NEU,CD4_CD8,CD4_NK,CD4_MO,CD4_NEU,CD8_NK,CD8_MO,CD8_NEU,NK_MO,NK_NEU,MO_NEU	4	GSE64655	GSE60424	GSE107011	GSE115736	5	+				SE
chr1:109402527:109409928	clu_3083	0.227273	0.125	0.105263	0.190476	0.16	0.261905	0.136364	0.533333	0.306122	0.0862069	0.25	0.153846	0.166667	0.0869565	0.0714286	0.2	0	0.04	0.0217391	0	0	0	0.153846	0	PSMA5	2.87623e-05	2.2978e-06	0.257466	Bcells_MO,CD4_MO,CD8_NK,CD8_MO,NK_MO	3		GSE60424	GSE107011	GSE115736	5
chr1:86724405:86728403	clu_2934	0.15	0.413793	0.407407	0.266667	0.2	0.107143	0	0.153846	0.25	0	0	0.117647	0.03125	0	0	0.0909091	0	0.117647	0.0638298	0	0.0133333	0.0181818	0.0189873	0.0108696	SH3GLB1	6.39958e-05	0.000517375	0.294124	Bcells_CD4,Bcells_NK,Bcells_MO,Bcells_NEU	2		GSE60424		GSE115736	5	+
chr1:84570139:84570582	clu_2916	0.208333	0.193548	0.0344828	0.172414	0.05	0.1	0	0.2	0.217391	0.105263	0.222222	0.214286	0.142857	0.318182	0	0.36	0.25	0.345455	0.416667	0.35	0.366337	0.370892	0.308901	0.387097	CTBS	3.00194e-08	8.90945e-11	0.206112	Bcells_MO,Bcells_NEU,NK_NEU,MO_NEU	3		GSE60424	GSE107011	GSE115736	5	-
chr2:10784326:10787281	clu_67	0.296875	0.166667	0.138462	0.270833	0.159091	0.238095	0.152174	0.269231	0.253521	0.14433	0.16	0.254902	0.147059	0.190476	0.111111	0.169231	0.0786517	0.0516129	0.0206897	0.0847458	0	0	0	0	PDIA6	7.91382e-06	1.51593e-06	0.218209	Bcells_MO,Bcells_NEU,CD4_MO,CD4_NEU,CD8_MO,CD8_NEU,NK_MO,NK_NEU,MO_NEU	2		GSE60424		GSE115736	5	-	last_junction			skip_junction
chr2:11172045:11177737	clu_68	0.0952381	0.0740741	0.130435	0	0.0344828	0	0.0909091	0.047619	0.0789474	0.0238095	0.181818	0.1	0	0.0571429	0.21875	0.117647	0.277778	0.272727	0.382353	0.298246	0	0.5	0	0.142857	SLC66A3	7.04888e-06	0.000614999	0.264523	Bcells_MO,CD4_MO,CD8_MO,NK_MO	4	GSE64655	GSE60424	GSE107011	GSE115736	5	+	last_junction			skip_junction
chr2:38748653:38749529	clu_294	0.0902439	0.142367	0.0911765	0.12731	0.126844	0.213808	0.17757	0.208745	0.160757	0.187661	0.0766551	0.118774	0.29771	0.301449	0.296875	0.315457	0.51773	0.666667	0.641026	0.544715	0	0.153846	0.272727	0.318182	SRSF7	5.67624e-13	1.59706e-08	0.47976	Bcells_CD8,Bcells_NK,Bcells_MO,CD4_NK,CD4_MO,CD8_NK,CD8_MO,NK_MO,NK_NEU,MO_NEU	3		GSE60424	GSE107011	GSE115736	5	-				skip_junction	A3SS
chr2:43890362:43894545	clu_327	0.307692	0.320755	0.217391	0.636364	0.047619	0.380952	0.285714	0.454545	0.181818	0.125	0.05	0.230769	0.428571	0.0769231	0.125	0.166667	0.136364	0.117647	0.0454545	0	0	0	0	0	LRPPRC	0.0186341	0.00827598	0.295684	Bcells_CD4,Bcells_MO,CD8_MO	2		GSE60424		GSE115736	5	-
chr2:44218537:44232316	clu_332	0.2	0.136364	0.375	0.0909091	0.307692	0.117647	0.1	0.25	0.212121	0.136364	0.176471	0.157895	0.5	0.307692	0	0.416667	0.272727	0.375	0.428571	0.444444	0.333333	0.333333	0.608696	0.44	PPM1B	0.00207884	0.00119765	0.258128	CD4_NEU	3		GSE60424	GSE107011	GSE115736	5	+	last_junction
chr2:68807480:68816289	clu_489	0.145299	0.177515	0.233333	0.279279	0.108434	0.117647	0.254902	0.279279	0.138889	0.134021	0.230769	0.206349	0.0275229	0.2	0.288889	0.25	0.318182	0.0555556	0.26087	0.571429	0.0323383	0.0532688	0.0314465	0.042	ARHGAP25	1.948e-06	0.00130897	0.261745	Bcells_NEU,CD4_NEU,CD8_NEU,NK_NEU,MO_NEU	2		GSE60424		GSE115736	5	+	first_junction			skip_junction
chr2:102423347:102424231	clu_843	0	0	0	0	0	0	0.0555556	0.115385	0	0	0	0	0.00518135	0.0576923	0.025	0.0825688	0	0	0	0	0.333333	0.145631	0.369565	0.173913	IL18RAP	0.00024811	0.014671	0.213	CD8_NEU,NK_NEU	4	GSE64655	GSE60424	GSE107011	GSE115736	5	+				skip_junction	A3SS
chr2:143071108:143071362	clu_1049	0	0	0	0	0	0	0	0	0	0	0	0	0	0.103448	0	0	0	0	0	0	0.328571	0.311594	0.350877	0.445087	ARHGAP15	1.11474e-13	8.18468e-15	0.359032	Bcells_NEU,CD4_NEU,CD8_NEU,NK_NEU	4	GSE64655	GSE60424	GSE107011	GSE115736	5	+	first_junction			SE
chr2:230511166:230515095	clu_1643	0.075	0	0	0	0.0714286	0.166667	0	0.230769	0.219512	0.166667	0.111111	0.235294	0.047619	0.0625	0.1	0.125	0	0.2	0.368421	0.111111	0.304348	0.333333	0.121212	0.222222	SP100	0.000706022	0.00457867	0.226529	Bcells_NEU	2	GSE64655	GSE60424			5	+	last_junction		ALE
chr1:1390865:1393396	clu_1837	0.0283019	0.0643275	0.109756	0.0574713	0.026087	0.102804	0.0810811	0.150442	0.0981595	0.0454545	0.0833333	0.057554	0.175	0.1875	0.148148	0.217391	0.136364	0.387097	0.25	0.384615	0.148148	0.146341	0.0714286	0.117647	CCNL2	0.000564261	0.000725277	0.224555	Bcells_NK,Bcells_MO,Bcells_NEU,CD4_NK,CD4_MO,CD4_NEU,CD8_NK,CD8_MO,CD8_NEU,NK_NEU,MO_NEU	2		GSE60424	GSE107011		5	-				skip_junction	A3SS
chr1:19625632:19626387	clu_2162	0.0434783	0.148936	0.115385	0.166667	0.255319	0.115385	0.2	0.268293	0.197183	0.2	0.230769	0.258065	0	0	0.0909091	0.0645161	0.015873	0	0.0377358	0.0779221	0	0	0	0	MICOS10	6.72861e-05	0.00119604	0.221504	Bcells_CD4,Bcells_NK,Bcells_MO,Bcells_NEU,CD4_NK,CD4_MO,CD4_NEU,CD8_NK,CD8_MO,CD8_NEU	2		GSE60424		GSE115736	5	+	last_junction
chr1:23967723:23971573	clu_2231	0.175926	0.211864	0.164706	0.0980392	0.162162	0.161765	0.118644	0.184466	0.12931	0.261905	0.274194	0.131579	0.11215	0.153846	0.171429	0.155844	0.26087	0.454545	0.387097	0.590909	0.692308	0.416667	0.615385	0.3	SRSF10	0.00113459	9.64918e-05	0.275038	Bcells_CD4,Bcells_MO,CD4_NK,CD4_MO,CD8_MO,NK_MO	2		GSE60424	GSE107011		5	-	last_junction			skip_junction	A3SS
chr1:25243633:25245150	clu_2257	0.0106383	0.0218978	0.0153846	0.0298507	0	0.0307692	0	0.0789474	0	0.0416667	0	0.011236	0.0306122	0.0298507	0.196429	0.219512	0.107143	0	0.0740741	0.0666667	0.1875	0.230769	0.277778	0.32	RSRP1	3.58097e-06	8.07405e-06	0.240786	Bcells_CD4,Bcells_NK,Bcells_NEU,CD4_NK,CD4_MO,CD4_NEU,CD8_NK,CD8_NEU,MO_NEU	2		GSE60424	GSE107011		5	-				skip_junction	A3SS
chr1:35178036:35181135	clu_2472	0.396694	0.196203	0.211009	0.22	0.336842	0.355556	0.188406	0.110294	0.329412	0.283582	0.214286	0.2	0.357895	0.142857	0.192308	0.106061	0.398305	0.270833	0.311111	0.247312	0.0526316	0.0540541	0.0714286	0.162162	SFPQ	8.69498e-08	0.014255	0.221821	Bcells_MO,Bcells_NEU,CD4_MO,CD4_NEU,CD8_NEU,NK_NEU,MO_NEU	2		GSE60424		GSE115736	5	-				SE
chr1:35178036:35187001	clu_2472	0.190083	0.240506	0.201835	0.14	0.0842105	0.0666667	0.101449	0.132353	0.176471	0.179104	0.190476	0.13913	0.147368	0.0833333	0.192308	0.181818	0.0423729	0.09375	0.0740741	0.0860215	0.578947	0.756757	0.571429	0.540541	SFPQ	8.69498e-08	0.014255	0.537864	Bcells_MO,Bcells_NEU,CD4_MO,CD4_NEU,CD8_NEU,NK_NEU,MO_NEU	2		GSE60424		GSE115736	5	-				skip_junction	A3SS
chr1:35444303:35447046	clu_2481_B	0.0714286	0	0	0	0	0	0	0	0	0	0.0666667	0	0	0	0	0	0.2	0.0952381	0.185185	0.181818	0.575758	0.535714	0.368421	0.448276	KIAA0319L	0.000302415	4.62063e-07	0.316482	MO_NEU	3	GSE64655	GSE60424	GSE107011		5
chr1:42457567:42459603	clu_2614	0.314286	0.347826	0.444444	0.382353	0.0769231	0.4	0.333333	0.413793	0.194444	0.361111	0.111111	0.428571	0.277778	0.307692	0.5	0.111111	0.115385	0	0.0344828	0.114286	0.0588235	0.12	0.16	0.0555556	PPCS,CCDC30	0.00106311	0.000368234	0.306189	Bcells_MO,Bcells_NEU,CD4_MO,CD4_NEU,CD8_MO,CD8_NEU,NK_MO,NK_NEU	2		GSE60424	GSE107011		5	+	last_junction				A5SS
chr1:46688544:46689587	clu_2731	0.357143	0.243902	0.25641	0.470588	0.172414	0.25	0.242424	0.2	0.333333	0.333333	0.290323	0.166667	0.152174	0.106383	0.25	0.037037	0.0909091	0.114286	0.0294118	0	0.35	0.192308	0.125	0.111111	EFCAB14	0.000311119	0.00400556	0.273359	Bcells_NK,Bcells_MO,CD4_MO,CD8_MO,MO_NEU	3	GSE64655	GSE60424	GSE107011		5	-
chr1:77946576:77949155	clu_2901	0.105263	0.259259	0.434783	0.4	0.153846	0	0.0588235	0.242424	0.227273	0.114286	0.3	0.433333	0.111111	0.0416667	0.125	0.04	0.0769231	0	0	0.0909091	0	0	0.5	0	FUBP1	0.0314288	0.0365229	0.220382	Bcells_NK,CD4_NK	2	GSE64655	GSE60424			5	-					A3SS
chr22:38490436:38492056	clu_6811	0.3	0.392157	0.338983	0.384615	0.435484	0.379747	0.5	0.35	0.318182	0.333333	0.254902	0.305085	0.472222	0.4	0.380952	0.578947	0.216216	0.142857	0.0697674	0.0882353	0.463768	0.315315	0.236842	0.137615	DDX17	3.93469e-09	1.69328e-12	0.328761	Bcells_MO,Bcells_NEU,CD4_NK,CD4_MO,CD4_NEU,CD8_MO,CD8_NEU,NK_MO,NK_NEU,MO_NEU	2		GSE60424		GSE115736	5
chr22:38991626:39087011	clu_6843	0	0	0	0	0	0	0	0	0	0	0	0	0	0	0	0	0.859155	0.416667	0	0.666667	0.872881	0.5	0	0.529412	APOBEC3G,APOBEC3B	0.00648224	0.000237072	0.485622	Bcells_MO,Bcells_NEU,CD4_MO,CD4_NEU,CD8_MO,CD8_NEU,NK_MO,NK_NEU	4	GSE64655	GSE60424	GSE107011	GSE115736	5
chr7:158752843:158759486	clu_26476	0.344828	0.25	0.125	0.25	0.0923077	0.113208	0.0263158	0.0454545	0.155172	0.132353	0.0843373	0.0983607	0.0263158	0.0363636	0.0185185	0.0142857	0	0	0	0	0.125	0	0	0	ESYT2	4.16921e-08	1.86842e-08	0.242457	Bcells_CD4,Bcells_CD8,Bcells_NK,Bcells_MO,CD4_NK,CD4_MO,CD8_MO,NK_MO	2	GSE64655	GSE60424			5	-				SE
chr9:33261169:33262105	clu_8881	0.340426	0.474359	0.446809	0.333333	0.310345	0.414634	0.366667	0.333333	0.15	0.288889	0.275862	0.358974	0.26087	0.458333	0.30303	0.407407	0.219512	0.12	0.163636	0.208333	0.361111	0.294118	0.266667	0.266667	BAG1	0.00148968	0.00222913	0.220861	Bcells_CD4,Bcells_MO,Bcells_NEU,CD4_NK,CD8_MO,CD8_NEU,NK_MO,NK_NEU	2		GSE60424		GSE115736	5
chr11:62677634:62677740	clu_7769	0.0824742	0.128342	0.117647	0.2	0.107843	0.125	0.0547945	0.153153	0.0793651	0.0992908	0.130435	0.105263	0.229508	0.217391	0.275862	0.297297	0.0847458	0.183099	0.105882	0.144578	0.40625	0.5	0.354839	0.456522	UBXN1	3.45929e-05	0.0010016	0.325814	Bcells_NK,Bcells_NEU,CD4_NK,CD4_NEU,CD8_NK,CD8_NEU,NK_MO,NK_NEU,MO_NEU	4	GSE64655	GSE60424	GSE107011	GSE115736	5
chr11:72732597:72738953	clu_8225	0.0697674	0.0701754	0.03125	0.0967742	0	0	0.125	0	0	0	0	0	0.0851064	0.0909091	0.166667	0.12	0.247312	0.290698	0.2625	0.333333	0.222222	0.1875	0.182171	0.275862	ARAP1	3.63666e-09	1.05756e-09	0.216469	Bcells_MO,Bcells_NEU,NK_MO,NK_NEU,MO_NEU	3	GSE64655	GSE60424		GSE115736	5
chr11:62491831:62535003	clu_7723	0	0.0208333	0.0204082	0.25	0.217391	0.138889	0.05	0.18	0.0645161	0.101449	0.0833333	0.205128	0.131148	0.135802	0.16129	0.211538	0.363636	0.466667	0.211111	0.367347	0	0	0	0	AHNAK	0.0107305	0.00250979	0.27938	Bcells_MO,CD4_MO,CD8_MO,NK_MO	2		GSE60424		GSE115736	5	-			ALE
chr22:39313310:39314107	clu_6855	0.0170984	0.0153747	0.0222222	0.0221859	0.0132883	0.017257	0.0208086	0.025608	0.0102514	0.0110362	0.00879019	0.014503	0.0491703	0.0359613	0.0345224	0.0456338	0.0236604	0.025693	0.0186567	0.0335622	0.301887	0.213115	0.259259	0.114035	RPL3	2.3842e-09	1.33041e-08	0.210929	Bcells_CD4,Bcells_NK,Bcells_NEU,CD4_CD8,CD4_NK,CD4_MO,CD4_NEU,CD8_NK,CD8_NEU,NK_MO,NK_NEU,MO_NEU	2		GSE60424		GSE115736	5
chr9:113565730:113583450	clu_9342	0	0	0	0	0	0	0	0	0	0	0	0	0	0.0238095	0	0	0	0	0.2	0	0.277778	0.52381	0.555556	0.518519	RGS3	2.23077e-09	0.0003668	0.462963	NK_NEU	3	GSE64655	GSE60424	GSE107011		5
chr11:66640123:66646027	clu_8033	0.372881	0.293103	0.396552	0.243902	0.355263	0.244444	0.368421	0.327103	0.371429	0.390805	0.424242	0.274725	0.303571	0.409091	0.394737	0.242857	0.393617	0.338028	0.227273	0.322581	0.1	0.184783	0.1	0.151163	RBM14-RBM4,RBM4	5.0303e-07	0.0191229	0.231314	Bcells_CD4,Bcells_NEU,CD4_CD8,CD4_MO,CD4_NEU,CD8_NEU,NK_NEU,MO_NEU	2	GSE64655	GSE60424			5	+	last_junction			skip_junction
chr11:72732597:72752328	clu_8225	0.348837	0.350877	0.25	0.258065	0.5	0.25	0.375	0.5	0.222222	0.133333	0.5	0.3	0.191489	0.242424	0.277778	0.28	0.0322581	0.0465116	0.1	0.0151515	0.134259	0.1125	0.104651	0.0896552	ARAP1	3.63666e-09	1.05756e-09	0.253464	Bcells_MO,Bcells_NEU,NK_MO,NK_NEU,MO_NEU	3	GSE64655	GSE60424		GSE115736	5	-	first_junction
chr11:66617057:66639700	clu_8032	0.278481	0.192308	0.15942	0.289474	0.107692	0.232558	0.197368	0.208333	0.0894309	0.113208	0.197531	0.08	0.148649	0.128205	0.027027	0.242857	0.0253165	0.0175439	0.158537	0.0985915	0	0.0338983	0	0.0169492	RBM14,RBM4,RBM14-RBM4	4.13725e-08	2.8482e-08	0.217209	Bcells_CD4,Bcells_CD8,Bcells_MO,Bcells_NEU,CD4_MO,CD4_NEU,CD8_MO,CD8_NEU,NK_NEU,MO_NEU	2		GSE60424		GSE115736	5
chr22:50246966:50247890	clu_7049	0.433333	0.285714	0.382979	0.395833	0.33871	0.291667	0.349206	0.310811	0.270492	0.2	0.367647	0.291667	0.194444	0.226667	0.238095	0.16	0.084507	0.05	0.127273	0.145161	0.26087	0.194444	0.0869565	0.363636	HDAC10	4.66021e-05	2.49272e-05	0.27273	Bcells_NK,Bcells_MO,CD4_MO,CD8_NK,CD8_MO,NK_MO,MO_NEU	2		GSE60424		GSE115736	5
chr3:38129388:38131926	clu_10148	0.25	0.4	0.235294	0.358491	0.277778	0.409091	0.245283	0.22	0.270588	0.236111	0.272727	0.306452	0.219178	0.234043	0.191489	0.4375	0.0851064	0.0909091	0.0923077	0.0793651	0.103093	0.145631	0.141935	0.116279	ACAA1	5.49724e-06	1.46098e-06	0.224024	Bcells_MO,Bcells_NEU,CD4_MO,CD4_NEU,CD8_MO,CD8_NEU,NK_MO,NK_NEU	3		GSE60424	GSE107011	GSE115736	5	-				skip_junction
chr1:19623583:19626387	clu_2162	0.956522	0.851064	0.884615	0.833333	0.744681	0.884615	0.8	0.731707	0.802817	0.8	0.769231	0.741935	1	1	0.909091	0.935484	0.984127	1	0.962264	0.922078	1	1	1	1	MICOS10	6.72861e-05	0.00119604	0.221504	Bcells_CD4,Bcells_NK,Bcells_MO,Bcells_NEU,CD4_NK,CD4_MO,CD4_NEU,CD8_NK,CD8_MO,CD8_NEU	2		GSE60424		GSE115736	7	+	last_junction
chr11:67290446:67291476	clu_8064	0.681818	0.532258	0.742857	0.625	0.54	0.674419	0.466667	0.54	0.6	0.478873	0.5	0.704545	0.717391	0.58	0.666667	0.72093	0.666667	0.626866	0.654321	0.632353	0.8125	0.731034	0.81746	0.782609	ANKRD13D	0.002659	0.00766032	0.23063	Bcells_NEU,CD4_NEU,CD8_NEU,NK_NEU,MO_NEU	3	GSE64655	GSE60424		GSE115736	7	+
chr1:151307801:151315573	clu_3402	0.55	0.6	0.533333	0.512821	0.555556	0.526316	0.8	0.709677	0.62963	0.542857	0.590909	0.636364	0.612903	0.75	0.714286	0.657143	0.903226	0.884615	0.806452	0.827586	0.666667	0.625	0.611111	0.857143	PI4KB	0.000436799	0.00376623	0.306431	Bcells_MO,CD4_MO,CD8_MO,NK_MO	2		GSE60424	GSE107011		7	-				skip_junction
chr4:68320205:68322749	clu_18919	0.464286	0.633333	0.545455	0.8	0.428571	0.333333	0.8	0.5625	0.65625	0.529412	0.533333	0.517241	0.333333	0.315789	0.714286	0.571429	0.714286	0.923077	0.75	1	0.83871	0.818182	0.909091	0.707317	YTHDC1	0.00326041	0.0150305	0.259266	Bcells_NEU,CD4_NEU	2	GSE64655	GSE60424			7	-					A5SS
chrX:49078112:49079751	clu_22756	0.818182	0.851351	0.695652	0.780488	0.870968	0.95	1	0.789474	0.936508	0.828571	0.971429	0.892857	0.863636	0.791045	0.75	0.793103	1	0.982759	0.95122	0.9375	1	0.957447	1	1	WDR45	0.000654907	0.00261885	0.202943	Bcells_CD4,Bcells_MO,Bcells_NEU,CD4_NK,CD4_NEU,NK_MO,NK_NEU	3	GSE64655	GSE60424		GSE115736	7	-	first_junction
chr1:151055993:151059479	clu_3385_B	0.589623	0.653179	0.672131	0.714286	0.523404	0.662835	0.579618	0.628664	0.527228	0.661074	0.595349	0.624161	0.678832	0.730556	0.630058	0.699029	0.676923	0.765432	0.807947	0.859375	0.859184	0.843458	0.87146	0.873303	CDC42SE1	7.88654e-10	1.16604e-09	0.263221	Bcells_MO,Bcells_NEU,CD4_NK,CD4_MO,CD4_NEU,CD8_NK,CD8_MO,CD8_NEU,NK_MO,NK_NEU,MO_NEU	2	GSE64655	GSE60424			7	-	first_junction			skip_junction
chr1:110406379:110407586	clu_3116	0.727273	0.703947	0.679012	0.585366	0.586957	0.617647	0.653846	0.814815	0.672727	0.727273	0.774194	0.686275	0.714286	0.684211	0.636364	0.512821	0.793814	0.915663	0.854545	0.813187	0.923077	0.87931	0.943396	0.828125	LAMTOR5	0.00318528	0.000517375	0.256557	Bcells_MO,Bcells_NEU,CD4_MO,CD4_NEU,CD8_MO,CD8_NEU,NK_MO,NK_NEU	2		GSE60424		GSE115736	7	-	first_junction
chr13:27648453:27665686	clu_23299	0.552632	0.577465	0.531915	0.525	0.666667	0.666667	0.652174	0.571429	0.625	0.541667	0.580645	0.583333	0.55	0.521739	0.583333	0.714286	0.932203	0.823529	0.87037	0.777778	0.75	0.5	1	0.8125	POLR1D	0.000461958	0.000633803	0.304217	Bcells_MO,CD4_MO,CD8_MO,NK_MO	3	GSE64655	GSE60424		GSE115736	7	+	last_junction
chr1:29160517:29181646	clu_2387	0.384615	0.473684	0.25	0.615385	0.5	0.727273	0	0.5	0.545455	0.681818	0.625	0.666667	0.347826	0.75	0.428571	0.222222	0.545455	0.809524	0.625	0.5	0.956522	0.947368	0.956522	0.944444	SRSF4	4.96064e-05	0.00105026	0.321479	CD4_NEU	3		GSE60424	GSE107011	GSE115736	7	-	first_junction
chr11:66638752:66639700	clu_8032	0.531646	0.569231	0.565217	0.565789	0.661538	0.732558	0.697368	0.729167	0.617886	0.811321	0.654321	0.693333	0.567568	0.717949	0.891892	0.642857	0.886076	0.877193	0.719512	0.788732	0.983333	0.898305	0.979167	0.932203	RBM14,RBM4,RBM14-RBM4	4.13725e-08	2.8482e-08	0.390281	Bcells_CD4,Bcells_CD8,Bcells_MO,Bcells_NEU,CD4_MO,CD4_NEU,CD8_MO,CD8_NEU,NK_NEU,MO_NEU	2		GSE60424		GSE115736	7	+	first_junction
chr1:109402090:109409928	clu_3083	0.636364	0.625	0.578947	0.666667	0.68	0.595238	0.545455	0.3	0.571429	0.637931	0.535714	0.615385	0.722222	0.782609	0.928571	0.7	1	0.933333	0.913043	0.962264	1	0.9375	0.846154	0.95	PSMA5	2.87623e-05	2.2978e-06	0.421987	Bcells_MO,CD4_MO,CD8_NK,CD8_MO,NK_MO	3		GSE60424	GSE107011	GSE115736	7	-	last_junction
chr3:71299880:71359150	clu_10646	0.242857	0.382979	0.294118	0	0.230769	0.555556	0	0.5	0.477273	0.52381	0.53125	0.413793	0.8	1	0	0.75	1	1	1	1	1	1	1	1	FOXP1	0.0292224	1.36471e-07	0.256543	Bcells_CD4	2		GSE60424	GSE107011		7	-
chr3:195885033:195886977	clu_11283	0.615385	0.527473	0.5625	0.6875	0.714286	0.553571	0.565217	0.773585	0.716667	0.643678	0.666667	0.791045	0.651515	0.705882	0.65	0.54	0.770833	0.777778	0.823529	0.828571	0.872727	0.813559	0.9375	0.95122	TNK2	3.74942e-05	8.84443e-07	0.295537	Bcells_CD4,Bcells_MO,Bcells_NEU,CD4_NEU,CD8_MO,CD8_NEU,NK_MO,NK_NEU	2	GSE64655	GSE60424			7	-				skip_junction
chr1:39480009:39484601	clu_2565	0.627451	0.876712	0.632184	0.638298	0.978261	1	0.97619	0.952381	0.928571	0.983871	0.925926	0.957143	0.990385	0.964286	0.888889	0.907407	0.923077	0.866667	0.933333	0.9375	0.833333	1	1	1	MACF1	8.62491e-05	0.00362644	0.283047	Bcells_CD4,Bcells_CD8,Bcells_NK	2	GSE64655	GSE60424			7	+				skip_junction
chr6:32847204:32847513	clu_21571	0.813953	0.818182	0.756757	0.733333	0.583333	0.689655	0.885714	0.734375	0.80303	0.672727	0.765625	0.8125	0.873239	0.895522	0.809524	0.925926	0.981132	0.960784	0.967213	0.983871	0.958199	0.929515	0.975728	0.949749	TAP1	0.000130522	1.11908e-05	0.249981	Bcells_NK,Bcells_MO,Bcells_NEU,CD4_NK,CD4_MO,CD4_NEU,CD8_NK,CD8_MO,CD8_NEU,NK_MO,NK_NEU	2		GSE60424		GSE115736	7	-
chr11:67438501:67438671	clu_8093	0.875	0.533333	0.5	0.466667	0.411765	0	0.153846	0.229167	0.7625	0.777778	0.539474	0.577778	0.888889	0.818182	0	0.545455	1	1	1	0.983607	1	1	1	1	CORO1B	6.05471e-05	0.000108333	0.801306	CD4_CD8,CD4_MO,CD4_NEU,CD8_MO,CD8_NEU	2	GSE64655	GSE60424			7	-	last_junction
chr1:46686870:46689587	clu_2731	0.380952	0.609756	0.333333	0.352941	0.517241	0.611111	0.515152	0.64	0.512821	0.533333	0.451613	0.541667	0.586957	0.851064	0.55	0.777778	0.787879	0.742857	0.911765	0.826087	0.35	0.576923	0.666667	0.722222	EFCAB14	0.000311119	0.00400556	0.397901	Bcells_NK,Bcells_MO,CD4_MO,CD8_MO,MO_NEU	3	GSE64655	GSE60424	GSE107011		7
chr7:158749723:158759486	clu_26476	0.344828	0.45	0.666667	0.5	0.769231	0.754717	0.947368	0.818182	0.698276	0.691176	0.722892	0.754098	0.907895	0.8	0.925926	0.971429	1	1	1	1	0.75	1	1	1	ESYT2	4.16921e-08	1.86842e-08	0.509626	Bcells_CD4,Bcells_CD8,Bcells_NK,Bcells_MO,CD4_NK,CD4_MO,CD8_MO,NK_MO	2	GSE64655	GSE60424			7	-				skip_junction
chr5:126811898:126818922	clu_11938	0.5	0.578947	0.636364	0.714286	0.428571	0.75	0.75	0.777778	0.6875	0.625	0.384615	0.590909	0.651163	0.672414	0.583333	0.711111	0.875	0.875	0.902439	0.952381	0.849057	0.722222	0.823529	0.709302	LMNB1	0.000845666	0.0206208	0.2467	NK_MO,MO_NEU	3		GSE60424	GSE107011	GSE115736	7	+				skip_junction
chr11:72688537:72693325	clu_8214	0.0416667	0.0888889	0.0144928	0.0892857	0.882353	0.7	0.733333	0.676471	0.722222	0.825	0.636364	0.526316	0.57971	0.65	0.607143	0.567568	0.310345	0.407643	0.347826	0.377358	0.717557	0.62724	0.742373	0.617363	ARAP1	2.43864e-10	0.00268909	0.689456	Bcells_CD4,Bcells_CD8,Bcells_NK,Bcells_MO,Bcells_NEU,CD4_MO,CD8_NK,CD8_MO,NK_MO,MO_NEU	2		GSE60424	GSE107011		7	-				skip_junction
chr17:75843519:75844221	clu_20902	0.866667	0.6	0.857143	1	0.3125	0.470588	0.642857	0.473684	0.4	0.45	0.666667	0.266667	0.551724	0.439024	0.375	0.434783	0.962963	1	1	1	1	0.986486	1	1	UNC13D	5.76611e-06	0.00703706	0.550788	CD4_MO,CD4_NEU,NK_MO,NK_NEU	2		GSE60424	GSE107011		7	-	first_junction
chr1:77948774:77949155	clu_2901	0.894737	0.740741	0.565217	0.6	0.846154	1	0.941176	0.757576	0.772727	0.885714	0.7	0.566667	0.888889	0.958333	0.875	0.96	0.923077	1	1	0.909091	1	1	0.5	1	FUBP1	0.0314288	0.0365229	0.220382	Bcells_NK,CD4_NK	2	GSE64655	GSE60424			7	-	last_junction				A3SS
chr17:75703371:75703808	clu_20882	0.864865	0.740741	0.863636	0.83871	0.8	0.782609	0.684211	0.740741	0.821429	0.642857	0.628571	0.764706	0.754717	0.926829	0.833333	0.681818	0.914286	0.884615	0.823529	0.785714	1	1	1	0.967742	SAP30BP	0.000493327	0.00619126	0.277545	Bcells_NEU,CD4_NEU,CD8_NEU,NK_NEU,MO_NEU	2		GSE60424		GSE115736	7	+					A5SS
chr5:154865385:154870661	clu_12228_B	0.672414	0.625	0.736842	0.615385	0.645833	0.777778	0.740741	0.689655	0.716418	0.689655	0.634146	0.848485	0.793103	0.73913	0.769231	0.642857	0.647059	0.677419	0.710526	0.75	0.966667	0.878788	0.9	0.854167	CNOT8	0.000621451	0.00614902	0.237495	Bcells_NEU,CD4_NEU,CD8_NEU,NK_NEU,MO_NEU	2		GSE60424		GSE115736	7	+				skip_junction
chr6:53291963:53295642	clu_21922	0.3375	0.312	0.40625	0.4875	0.705882	0.666667	0.777778	0.489362	0.690141	0.640625	0.767442	0.666667	0.677419	0.62069	0.625	0.478261	0.857143	0.72549	0.963636	0.678571	0.909774	0.854839	0.96	0.902778	ELOVL5	3.02026e-05	3.19011e-06	0.521035	Bcells_CD4,Bcells_CD8,Bcells_NK,Bcells_MO,Bcells_NEU,CD4_NEU,CD8_NEU,NK_MO,NK_NEU	3	GSE64655	GSE60424		GSE115736	7	-			ALE
chr17:74763520:74766936	clu_20808_B	0.722222	0.771429	0.9	0.809524	0.438596	0.379518	0.25	0.363636	0.666667	0.517241	0.57971	0.52	0.510309	0.476923	0.538462	0.447154	0.819672	0.835821	0.860465	0.90566	0.959677	0.832061	0.885714	0.865031	SLC9A3R1	7.60671e-06	0.0117237	0.527683	Bcells_CD4,Bcells_CD8,Bcells_NK,CD4_CD8,CD4_NK,CD4_MO,CD4_NEU,CD8_NK,CD8_MO,CD8_NEU,NK_MO,NK_NEU	2		GSE60424		GSE115736	7	+					A5SS
chr17:58005600:58005801	clu_20586	0.460317	0.441441	0.5625	0.413333	0.566038	0.5625	0.677419	0.588235	0.433628	0.469697	0.666667	0.55	0.571429	0.469388	0.642857	0.567568	0.852941	0.863636	0.857143	0.875	0.90625	0.875	0.705882	0.703704	SRSF1	2.18928e-05	0.000219445	0.392782	Bcells_CD8,Bcells_MO,Bcells_NEU,CD4_MO,CD4_NEU,CD8_MO,CD8_NEU,NK_MO,NK_NEU	2		GSE60424	GSE107011		7	-	last_junction
chr19:10087300:10089657	clu_12897	0.741176	0.725664	0.684211	0.569231	0.678571	0.613861	0.482143	0.591837	0.621212	0.623932	0.515625	0.673469	0.735537	0.603604	0.608696	0.574468	0.742857	0.909091	0.842105	0.842105	0.820513	0.8125	0.90625	0.852941	SHFL	0.000129358	0.00101273	0.256448	Bcells_MO,Bcells_NEU,CD4_MO,CD4_NEU,CD8_MO,CD8_NEU,NK_MO,NK_NEU	2		GSE60424		GSE115736	7	+				skip_junction
chr1:86724405:86734602	clu_2934	0.85	0.586207	0.592593	0.733333	0.8	0.892857	1	0.846154	0.75	1	1	0.882353	0.96875	1	1	0.909091	1	0.882353	0.93617	1	0.986667	0.981818	0.981013	0.98913	SH3GLB1	6.39958e-05	0.000517375	0.294124	Bcells_CD4,Bcells_NK,Bcells_MO,Bcells_NEU	2		GSE60424		GSE115736	7	+
chr4:2932512:2932600	clu_18638	0.653846	0.556962	0.531915	0.586957	0.613636	0.409091	0.653061	0.571429	0.630769	0.470588	0.432432	0.630435	0.5	0.472727	0.636364	0.396552	0.678571	0.525	0.6	0.805556	0.909091	0.785714	0.791667	0.884615	MFSD10	0.00230438	0.0451098	0.341361	Bcells_NEU,CD4_NEU,CD8_NEU,NK_NEU,MO_NEU	2	GSE64655	GSE60424			7	-					A3SS
chr11:64740163:64740948	clu_7869	0.735219	0.726872	0.76435	0.782456	0.708092	0.737179	0.64574	0.675516	0.76311	0.713178	0.681979	0.72619	0.717593	0.675978	0.802083	0.66879	0.84127	0.854167	0.925926	0.882353	0.975	0.923077	0.957746	0.966667	RASGRP2	3.50806e-08	2.80046e-06	0.26399	Bcells_CD8,Bcells_MO,Bcells_NEU,CD4_MO,CD4_NEU,CD8_MO,CD8_NEU,NK_MO,NK_NEU,MO_NEU	3	GSE64655	GSE60424		GSE115736	7	-				skip_junction
chr7:6046151:6046992	clu_25343	0.672727	0.676923	0.617647	0.828571	0.625	0.59375	0.761905	0.666667	0.676471	0.633333	0.894737	0.59375	0.684211	0.6875	0.833333	0.461538	0.903226	0.761905	0.913043	0.869565	1	0.6	0	1	EIF2AK1	0.0178527	0.0389389	0.200104	Bcells_MO,CD4_MO,CD8_MO,NK_MO	2		GSE60424		GSE115736	7	-
chr3:186963926:187038742	clu_11244	0.577465	0.579439	0.409639	0.564516	0.470588	0.7	0.823529	0.782609	0.396825	0.688889	0.565217	0.722222	0.965517	1	1	1	1	1	1	1	1	1	1	1	ST6GAL1	2.211e-08	1.01317e-06	0.458615	Bcells_CD4,Bcells_CD8,Bcells_NK,CD4_NK,CD8_NK	3	GSE64655	GSE60424	GSE107011		7	+
chr19:36121718:36125451	clu_13447	0.854839	0.825	0.780822	0.882353	0.782609	0.833333	0.644444	0.728395	0.784946	0.7375	0.696429	0.710145	0.707692	0.875	0.673077	0.818182	0.936709	0.947368	0.964286	1	1	1	0.875	0.928571	TBCB	0.0002956	0.00970333	0.229836	Bcells_CD4,Bcells_MO,Bcells_NEU,CD4_MO,CD4_NEU,CD8_MO,CD8_NEU,NK_MO,NK_NEU	2		GSE60424		GSE115736	7	+					A5SS
chr7:76048226:76054830	clu_25798	0.851064	0.602941	0.74359	0.7	0.711111	0.604167	0.608696	0.628571	0.659574	0.614286	0.791667	0.66129	0.757576	0.745763	0.6	0.766667	0.931034	0.946429	0.952381	0.87013	1	0.857143	1	0.818182	MDH2	0.000149132	0.00433972	0.286857	Bcells_MO,CD4_MO,CD8_MO,NK_MO	2		GSE60424		GSE115736	7	+	first_junction
chr7:99562494:99563863	clu_25964	0.648649	0.595745	0.6	0.583333	0.818182	0.776316	0.755556	0.852459	0.84507	0.79661	0.780488	0.769231	0.774648	0.830508	0.684211	0.839506	0.789474	0.909091	0.705882	0.7	0.9	1	1	1	ZNF655	0.000202582	0.000249372	0.368068	Bcells_CD4,Bcells_CD8,Bcells_NK,Bcells_MO,Bcells_NEU,CD4_NEU,CD8_NEU,NK_NEU,MO_NEU	2		GSE60424		GSE115736	7	+	last_junction
chr15:85684873:85693277	clu_16245	0.388889	0.527778	0.758621	0.8	0.416667	0.428571	0.529412	0.5	0.375	0.433333	0.466667	0.45	0.363636	0.268293	0.2	0.285714	1	0.941176	1	1	1	1	1	1	AKAP13	4.92012e-06	0.000296434	0.720589	Bcells_CD4,Bcells_NK,Bcells_MO,Bcells_NEU,CD4_NK,CD4_MO,CD4_NEU,CD8_NK,CD8_MO,CD8_NEU,NK_MO,NK_NEU	2		GSE60424	GSE107011		7	+
chr7:100148975:100149499	clu_25986	0.522388	0.453704	0.474576	0.469697	0.604167	0.571429	0.595745	0.428571	0.686441	0.638095	0.627451	0.692308	0.83871	0.835294	0.878788	0.680851	0.994318	0.957672	0.957143	0.963158	0.769531	0.690377	0.772059	0.767932	LAMTOR4	1.52677e-08	3.98023e-07	0.487981	Bcells_CD4,Bcells_NK,Bcells_MO,Bcells_NEU,CD4_CD8,CD4_NK,CD4_MO,CD4_NEU,CD8_NK,CD8_MO,CD8_NEU,NK_MO,MO_NEU	2		GSE60424		GSE115736	7	+	first_junction				A5SS
chr12:6460938:6462034	clu_16787	0.722222	0.913043	0.740741	0.909091	0.6	1	0.852941	0.875	0.642857	0.857143	0.764706	0.8125	0.954545	1	0.944444	1	0.941176	1	1	0.96875	0.866667	1	1	1	TAPBPL	0.00720208	0.00629081	0.20818	Bcells_NK,Bcells_MO,Bcells_NEU,CD4_NK,CD4_MO,CD4_NEU	2		GSE60424	GSE107011		7	+	last_junction				A5SS
chr15:42512996:42513399	clu_15713	0.666667	0.732143	0.695652	0.625	0.705882	0.64	0.625	0.52381	0.6	0.731707	0.52381	0.6	0.722222	0.655172	0.866667	0.5	0.766234	0.764045	0.831169	0.791209	0.95	0.92029	0.898089	0.858757	SNAP23	0.000442768	0.000370627	0.292905	Bcells_MO,Bcells_NEU,CD4_MO,CD4_NEU,CD8_MO,CD8_NEU,NK_NEU,MO_NEU	2		GSE60424		GSE115736	7	+
chr16:88699732:88701262	clu_15416	0.75	0.862069	0.72	0.964286	0.641791	0.65812	0.560606	0.676692	0.67	0.663265	0.672131	0.655172	0.630252	0.8	0.623188	0.807339	0.806723	0.863248	0.804878	0.837607	0.871287	0.793478	0.918033	0.810345	RNF166	0.000121926	0.00311351	0.213984	Bcells_CD4,Bcells_CD8,CD4_MO,CD4_NEU,CD8_MO,CD8_NEU,NK_MO,NK_NEU	2	GSE64655	GSE60424			7	-				skip_junction	A3SS
chr16:4361469:4361985	clu_14446	0.222222	0.586957	0.592593	0.681818	0.363636	0.555556	0.588235	0.52	0.433333	0.446809	0.564103	0.5	0.586207	0.542857	0.7	0.357143	0.772727	0.956522	0.78125	0.961538	0.588235	0.729167	0.733333	0.703704	CORO7-PAM16,CORO7	6.49562e-05	0.00465699	0.381948	Bcells_MO,CD4_MO,CD4_NEU,CD8_MO,CD8_NEU,NK_MO,NK_NEU,MO_NEU	4	GSE64655	GSE60424	GSE107011	GSE115736	7	-
chr2:43889876:43894545	clu_327	0.692308	0.679245	0.782609	0.363636	0.952381	0.619048	0.714286	0.545455	0.818182	0.875	0.95	0.769231	0.571429	0.923077	0.875	0.833333	0.863636	0.882353	0.954545	1	0	1	0	0	LRPPRC	0.0186341	0.00827598	0.295684	Bcells_CD4,Bcells_MO,CD8_MO	2		GSE60424		GSE115736	7	-
chr3:10115819:10125626	clu_9922	0.579545	0.65625	0.744444	0.526316	0.622951	0.583333	0.653061	0.459459	0.681416	0.673469	0.632353	0.583333	0.645161	0.549451	0.680851	0.486842	0.841808	0.756477	0.819767	0.75	0.754717	0.709677	0.796296	0.638554	BRK1	0.000330662	0.00589016	0.212312	Bcells_MO,CD4_MO,CD8_MO,CD8_NEU,NK_MO,NK_NEU	2		GSE60424		GSE115736	7	+	first_junction
chr2:26109906:26127144	clu_144	0.444444	0.322581	0.428571	0.181818	0.529412	0.285714	0.5	0.25	0.678571	0.46875	0.692308	0.555556	0.5625	0.666667	0.75	0.411765	0.859649	0.72549	0.911392	0.846154	0.962264	0.84375	0.87013	0.805556	RAB10	0.00019404	3.24258e-07	0.526071	Bcells_CD4,Bcells_MO,Bcells_NEU,CD4_MO,CD4_NEU	2		GSE60424	GSE107011		7	+
chr19:50480977:50482149	clu_13944	0.580645	0.410714	0.297297	0.25	0.558824	0.5	0.56	0.438596	0.614035	0.54717	0.606061	0.512195	0.675	0.625	0.8	0.708333	0.764706	0.764706	0.930233	0.742857	1	1	0	1	EMC10	0.000259446	1.42157e-10	0.415961	Bcells_CD4,Bcells_NK,Bcells_MO,CD4_MO,CD8_NK,CD8_MO	2		GSE60424		GSE115736	7	+	last_junction			skip_junction
chr3:149895560:149902072	clu_11053	0.608696	0.65625	0.705882	0.75	0.8	0.692308	0.625	0.916667	0.826087	0.857143	0.625	0.714286	1	0.75	0.5	0.833333	0.878788	0.947368	0.928571	0.825	0.946429	0.903704	0.884956	0.902256	RNF13	0.000373207	3.35292e-05	0.229129	Bcells_MO,Bcells_NEU,CD4_NEU	2		GSE60424	GSE107011		7	+					A5SS
chr2:161203595:161204675	clu_1141	0.839286	0.722222	0.68	0.62069	0.533333	0.769231	0.714286	0.677419	0.857143	0.666667	0.73913	0.652174	1	0.733333	0.8	1	0.878788	0.631579	0.71875	0.761905	0.901961	0.914894	0.924528	0.918367	TANK	0.00108861	0.00717577	0.24137	Bcells_NEU,CD4_NEU,CD8_NEU,MO_NEU	2		GSE60424		GSE115736	7	+	last_junction
chr1:42457350:42459603	clu_2614	0.685714	0.652174	0.555556	0.617647	0.923077	0.6	0.666667	0.586207	0.805556	0.638889	0.888889	0.571429	0.722222	0.692308	0.5	0.888889	0.884615	1	0.965517	0.885714	0.941176	0.88	0.84	0.944444	PPCS,CCDC30	0.00106311	0.000368234	0.306189	Bcells_MO,Bcells_NEU,CD4_MO,CD4_NEU,CD8_MO,CD8_NEU,NK_MO,NK_NEU	2		GSE60424	GSE107011		7	+	last_junction				A5SS
chr13:49520940:49522043	clu_23466	0.733333	0.741379	0.606061	0.708333	0.769231	0.888889	0.68	0.85	0.844156	0.694444	0.771429	0.829268	0.96	0.878788	0.714286	0.875	0.821429	0.885714	0.966667	0.958333	0.9375	0.918367	0.8125	0.95122	SETDB2-PHF11,PHF11	0.00473188	8.37955e-05	0.210759	Bcells_NK,Bcells_MO,Bcells_NEU,CD4_NEU	2		GSE60424		GSE115736	7	+
chr10:91222983:91227337	clu_5039	0.622222	0.559524	0.5	0.578125	0.37931	0.634146	0.446809	0.490909	0.539683	0.47541	0.468085	0.533333	0.714286	0.69697	0.608696	0.545455	0.84	0.869565	0.697674	0.769231	0.689655	0.803571	0.8125	0.789474	PCGF5	0.000749299	0.000202094	0.306324	Bcells_MO,Bcells_NEU,CD4_NK,CD4_MO,CD4_NEU,CD8_NK,CD8_MO,CD8_NEU,NK_MO,NK_NEU	3	GSE64655	GSE60424		GSE115736	7	+	last_junction		ALE
chr8:67045960:67051230	clu_24786	0.571429	0.568627	0.525	0.5	0.512821	0.395349	0.470588	0.35	0.714286	0.536585	0.518519	0.404255	0.8	0.594595	0.611111	0.473684	0.931034	0.878788	0.909091	0.6875	0.810811	0.666667	0.866667	0.75	COPS5	0.00016427	0.000159404	0.419414	Bcells_MO,Bcells_NEU,CD4_MO,CD4_NEU,CD8_MO,CD8_NEU,NK_MO	2		GSE60424		GSE115736	7	-
chr10:6112361:6113508	clu_4499	0.55102	0.625	0.465116	0.578947	0.435897	0.482759	0.692308	0.647059	0.472527	0.563636	0.44898	0.638298	0.542857	0.625	0.583333	0.612903	0.764706	0.923077	0.923077	0.911111	0.818182	0.5	0.666667	0.769231	RBM17	0.000506126	0.00603665	0.349632	Bcells_MO,CD4_MO,CD8_MO,NK_MO	2		GSE60424		GSE115736	7	+					A5SS
chr6:31532911:31535367	clu_21469	0.575	0.773585	0.6	0.53125	0.54	0.410256	0.551724	0.457627	0.594595	0.671642	0.644444	0.634615	0.515152	0.425	0.277778	0.486486	0.87037	0.933333	0.923077	0.955556	0.863636	0.95	0.884615	0.891892	ATP6V1G2-DDX39B,DDX39B	1.82076e-06	0.000114734	0.49448	Bcells_NK,Bcells_MO,Bcells_NEU,CD4_CD8,CD4_NK,CD4_MO,CD4_NEU,CD8_MO,CD8_NEU,NK_MO,NK_NEU	2		GSE60424		GSE115736	7	-
chr21:33557316:33559230	clu_18317	0.807018	0.735632	0.685039	0.631206	0.8	0.707965	0.671429	0.669065	0.744361	0.759259	0.739726	0.745098	0.801471	0.757009	0.673913	0.711864	0.776316	0.803922	0.797101	0.804348	0.956522	0.857143	0.94	1	SON	0.00194132	0.000355629	0.226302	Bcells_NEU,CD4_NEU,CD8_NEU,NK_NEU,MO_NEU	2		GSE60424		GSE115736	7	+			ALE
chr2:241336098:241337382	clu_1760	0.352941	0.521739	0.772727	0.5	0.592593	0.461538	0.555556	0.454545	0.545455	0.8	0.888889	0.571429	0.709677	0.48	0.846154	0.592593	0.911765	0.903226	0.954545	0.96	0.545455	0.833333	1	0.588235	SEPTIN2	7.60258e-05	0.00479448	0.416326	Bcells_MO,CD4_MO,CD8_MO,NK_MO	2		GSE60424		GSE115736	7	+					A3SS
chr2:181498777:181509658	clu_1283	0.903846	0.681034	0.831579	0.758065	0.727273	0.73494	0.764706	0.657534	0.872549	0.794643	0.953488	0.830508	0.962963	0.830986	0.885714	0.914894	0.885714	0.942446	0.972477	0.896552	0.888889	0.863636	0.928571	1	ITGA4	0.000182085	0.000407305	0.203184	Bcells_MO,CD4_CD8,CD8_NK,CD8_MO	2		GSE60424		GSE115736	7	+
chr19:14410334:14410989	clu_13068	0.633663	0.661111	0.683453	0.65942	0.521127	0.561224	0.765625	0.702532	0.54878	0.5	0.545455	0.583333	0.798942	0.623853	0.752475	0.831395	0.872727	0.836364	0.782609	0.884058	1	0.5	0	0.888889	DDX39A	9.73568e-07	0.00978115	0.299547	Bcells_CD4,Bcells_MO,CD4_NK,CD4_MO,CD8_MO	2		GSE60424	GSE107011		7	-				skip_junction
chr19:17516280:17517288	clu_13175	0.888889	0.770115	0.744681	0.787234	0.828571	0.631579	0.83871	0.78	0.774648	0.847458	0.8	0.867925	0.731707	0.803571	0.666667	0.862069	0.985185	0.955882	0.984496	0.967213	0.851351	0.872727	0.903846	0.923077	PGLS	0.000195602	0.00738855	0.207191	Bcells_MO,Bcells_NEU,CD4_MO,CD8_MO,CD8_NEU,NK_MO,NK_NEU,MO_NEU	2		GSE60424		GSE115736	7	+
chr1:209775736:209777352	clu_4158	0.525424	0.740741	0.63964	0.593407	0.492063	0.540541	0.49505	0.545455	0.63285	0.649789	0.643216	0.604167	0.457364	0.773196	0.645161	0.647059	0.842857	0.923077	0.863636	0.961538	0.666667	0.363636	0.6	0.642857	TRAF3IP3	1.41753e-05	0.041738	0.3795	Bcells_CD8,Bcells_MO,CD4_CD8,CD4_MO,CD8_MO,NK_MO	2		GSE60424		GSE115736	7	+					A5SS
chr1:2393355:2395784	clu_1892	0.341463	0.215686	0.172414	0.5	0.354839	0.318182	0.333333	0.464286	0.333333	0.294118	0.37931	0.525	0.384615	0.25	0.461538	0.541667	0.375	0.09375	0.166667	0.28	0.137255	0.225	0.175	0.170732	RER1	0.0338339	0.0419438	0.232458	CD4_NEU,CD8_NEU,NK_NEU	2	GSE64655	GSE60424			8
chr13:27648453:27650042	clu_23299	0.447368	0.422535	0.468085	0.475	0.333333	0.333333	0.347826	0.428571	0.375	0.458333	0.419355	0.416667	0.45	0.478261	0.416667	0.285714	0.0677966	0.176471	0.12963	0.222222	0.25	0.5	0	0.1875	POLR1D	0.000461958	0.000633803	0.304217	Bcells_MO,CD4_MO,CD8_MO,NK_MO	3	GSE64655	GSE60424		GSE115736	8
chr1:15719920:15725317	clu_2091	0.45098	0.402174	0.410714	0.442623	0.393939	0.48	0.535714	0.408163	0.254545	0.367347	0.411765	0.432432	0.375	0.529412	0.6	0.333333	0.181818	0.242857	0.333333	0.4	0.1	0.269231	0.269231	0.317073	PLEKHM2	0.0209271	0.00194183	0.220553	Bcells_NEU,CD8_NEU,NK_NEU	2		GSE60424		GSE115736	8	+				skip_junction
chr2:74459562:74459643	clu_589	0.526316	0.419355	0.407407	0.73913	0.555556	0.45	0.484848	0.512195	0.625	0.466667	0.62069	0.380952	0.387755	0.5	0.428571	0.423077	0.380952	0.0909091	0.333333	0.24	0.210526	0.133333	0	0.214286	INO80B-WBP1,WBP1	0.0244041	0.000116087	0.262028	CD4_MO,CD8_MO	3	GSE64655	GSE60424		GSE115736	8
chr2:102423347:102423811	clu_843	0	0	0	0	0	0.714286	0.638889	0.538462	0.5	0.5	0.5	0	0.673575	0.653846	0.675	0.697248	0	0	0	0	0.333333	0.495146	0.347826	0.369565	IL18RAP	0.00024811	0.014671	0.28845	CD8_NEU,NK_NEU	4	GSE64655	GSE60424	GSE107011	GSE115736	8	+	first_junction			SE	A3SS
chr2:241336098:241336785	clu_1760	0.647059	0.478261	0.227273	0.5	0.407407	0.538462	0.444444	0.545455	0.454545	0.2	0.111111	0.428571	0.290323	0.52	0.153846	0.407407	0.0882353	0.0967742	0.0454545	0.04	0.454545	0.166667	0	0.411765	SEPTIN2	7.60258e-05	0.00479448	0.416326	Bcells_MO,CD4_MO,CD8_MO,NK_MO	2		GSE60424		GSE115736	8	+	last_junction				A3SS
chr11:105041719:105044392	clu_8449	0.314815	0.328571	0.537037	0.477273	0.304348	0.370968	0.423077	0.452381	0.378049	0.491803	0.468085	0.42	0.551282	0.44898	0.4	0.545455	0.355263	0.35	0.361486	0.357895	0.266568	0.248157	0.292614	0.283871	CARD16	2.99412e-06	0.00243185	0.213626	Bcells_NEU,CD4_MO,CD4_NEU,CD8_NEU,NK_MO,NK_NEU,MO_NEU	2		GSE60424		GSE115736	8	-	last_junction			skip_junction
chrX:154357274:154357434	clu_23149	0.428571	0.4	0.420765	0.455172	0.445415	0.423246	0.4	0.428	0.425352	0.403614	0.441176	0.384236	0.425287	0.431373	0.426791	0.403955	0.29096	0.235075	0.23913	0.289157	0.19697	0.212121	0.253731	0.214286	FLNA	2.24069e-10	4.84436e-10	0.20685	Bcells_MO,Bcells_NEU,CD4_MO,CD4_NEU,CD8_MO,CD8_NEU,NK_MO,NK_NEU	4	GSE64655	GSE60424	GSE107011	GSE115736	8	-				SE
chr1:8358916:8360112	clu_1983	0.477273	0.477477	0.37234	0.5	0.413793	0.444444	0.413793	0.451613	0.41791	0.392405	0.375	0.433333	0.5625	0.555556	0.5	0.388889	0.466667	0.416667	0.439024	0.459459	0.256198	0.231527	0.123288	0.228395	RERE	3.66756e-05	0.000649089	0.246921	Bcells_NEU,CD4_NEU,CD8_NEU,MO_NEU	2		GSE60424		GSE115736	8
chr17:75843519:75843663	clu_20902	0.133333	0.4	0.142857	0	0.6875	0.529412	0.357143	0.526316	0.6	0.55	0.333333	0.733333	0.448276	0.560976	0.625	0.565217	0.037037	0	0	0	0	0.0135135	0	0	UNC13D	5.76611e-06	0.00703706	0.550788	CD4_MO,CD4_NEU,NK_MO,NK_NEU	2		GSE60424	GSE107011		8
chr11:67438501:67438632	clu_8093	0.125	0.466667	0.5	0.533333	0.588235	1	0.846154	0.770833	0.2375	0.222222	0.460526	0.422222	0.111111	0.181818	1	0.454545	0	0	0	0.0163934	0	0	0	0	CORO1B	6.05471e-05	0.000108333	0.801306	CD4_CD8,CD4_MO,CD4_NEU,CD8_MO,CD8_NEU	2	GSE64655	GSE60424			8
chr22:24134415:24164400	clu_6540	0.363636	0.352941	0.333333	0.4	0.45	0.222222	0.392857	0.516129	0.74359	0.185185	0.6	0.454545	0.684211	0.375	0.545455	0.15	0.142857	0.5	0.411765	0.25	0	0	0	0.0125	CABIN1	2.16828e-05	0.000204468	0.492705	CD4_NEU,CD8_NEU,NK_NEU	3	GSE64655	GSE60424		GSE115736	8	+
chr15:42512996:42513174	clu_15713	0.333333	0.267857	0.304348	0.375	0.294118	0.36	0.375	0.47619	0.4	0.268293	0.47619	0.4	0.277778	0.344828	0.133333	0.5	0.233766	0.235955	0.168831	0.208791	0.05	0.0797101	0.101911	0.141243	SNAP23	0.000442768	0.000370627	0.292905	Bcells_MO,Bcells_NEU,CD4_MO,CD4_NEU,CD8_MO,CD8_NEU,NK_NEU,MO_NEU	2		GSE60424		GSE115736	8
chr14:55661612:55667241	clu_5877	0.513889	0.47619	0.557692	0.652174	0.408163	0.333333	0.419355	0.438596	0.545455	0.424242	0.333333	0.431373	0.425926	0.533333	0.333333	0.613636	0.206897	0.1875	0.256098	0.257143	0.333333	0.375	0.2	0.166667	KTN1	1.1477e-05	8.05788e-05	0.323077	Bcells_CD8,Bcells_MO,CD4_MO,CD8_MO,NK_MO	3	GSE64655	GSE60424		GSE115736	8	+				skip_junction
chr15:43189280:43190325	clu_15740	0.460317	0.654867	0.326923	0.48	0.514286	0.711111	0.512195	0.731343	0.253165	0.492308	0.361111	0.588235	0.484848	0.576923	0.5	0.7	0.24	0.257143	0.170732	0.155556	0.0760234	0.123967	0.0618557	0.174888	CCNDBP1	7.44763e-07	4.70871e-06	0.50805	Bcells_MO,Bcells_NEU,CD4_CD8,CD4_MO,CD4_NEU,CD8_MO,CD8_NEU,NK_MO,NK_NEU,MO_NEU	2		GSE60424		GSE115736	8	+				skip_junction
chr15:85690104:85693277	clu_16245	0.611111	0.472222	0.241379	0.2	0.583333	0.571429	0.470588	0.5	0.625	0.566667	0.533333	0.55	0.636364	0.731707	0.8	0.714286	0	0.0588235	0	0	0	0	0	0	AKAP13	4.92012e-06	0.000296434	0.720589	Bcells_CD4,Bcells_NK,Bcells_MO,Bcells_NEU,CD4_NK,CD4_MO,CD4_NEU,CD8_NK,CD8_MO,CD8_NEU,NK_MO,NK_NEU	2		GSE60424	GSE107011		8
chr12:878361:880721	clu_16738	0.25	0.294118	0.230769	0.37931	0.277778	0.32	0.269231	0.393939	0.413793	0.226415	0.30303	0.354167	0.4	0.433962	0.2	0.441176	0.466667	0.0434783	0.28	0.380952	0.0714286	0.119048	0.0789474	0.257143	WNK1	0.000615859	0.0331843	0.237143	Bcells_NK,Bcells_NEU,CD4_NEU,CD8_NEU,NK_NEU	2		GSE60424		GSE115736	8	+				SE
chr10:110298790:110300547	clu_5293	0.282051	0.320755	0.289474	0.28	0.681818	0.333333	0.333333	0.393939	0.342857	0.272727	0.578947	0.352941	0.1875	0.391304	0.363636	0.65	0.310345	0.222222	0.388889	0.304348	0.214286	0.147059	0.105263	0.0769231	SMNDC1	0.000869713	0.00195497	0.299723	Bcells_MO,Bcells_NEU,CD4_MO,CD4_NEU,CD8_MO,CD8_NEU,NK_NEU,MO_NEU	2		GSE60424		GSE115736	8	-				SE
chr10:91222983:91240484	clu_5039	0.377778	0.440476	0.5	0.421875	0.62069	0.365854	0.553191	0.509091	0.460317	0.52459	0.531915	0.466667	0.285714	0.30303	0.391304	0.454545	0.16	0.130435	0.302326	0.230769	0.310345	0.196429	0.1875	0.210526	PCGF5	0.000749299	0.000202094	0.306324	Bcells_MO,Bcells_NEU,CD4_NK,CD4_MO,CD4_NEU,CD8_NK,CD8_MO,CD8_NEU,NK_MO,NK_NEU	3	GSE64655	GSE60424		GSE115736	8	+			ALE
chr10:6113068:6113508	clu_4499	0.44898	0.375	0.534884	0.421053	0.564103	0.517241	0.307692	0.352941	0.527473	0.436364	0.55102	0.361702	0.457143	0.375	0.416667	0.387097	0.235294	0.0769231	0.0769231	0.0888889	0.181818	0.5	0.333333	0.230769	RBM17	0.000506126	0.00603665	0.349632	Bcells_MO,CD4_MO,CD8_MO,NK_MO	2		GSE60424		GSE115736	8	+					A5SS
chr1:40766974:40769356	clu_2600	0.327586	0.270588	0.357143	0.5	0.419355	0.576923	0.347826	0.446809	0.352941	0.469388	0.347826	0.463415	0.25	0.35	0.411765	0.461538	0.313725	0.179487	0.280702	0.291667	0.0909091	0.229167	0.147541	0.140845	NFYC	7.49783e-06	2.01594e-05	0.295613	Bcells_NEU,CD4_MO,CD4_NEU,CD8_MO,CD8_NEU,NK_NEU,MO_NEU	2		GSE60424		GSE115736	8	+				SE
chr4:2932409:2932600	clu_18638	0.346154	0.443038	0.468085	0.413043	0.386364	0.590909	0.346939	0.428571	0.369231	0.529412	0.567568	0.369565	0.5	0.527273	0.363636	0.603448	0.321429	0.475	0.4	0.194444	0.0909091	0.214286	0.208333	0.115385	MFSD10	0.00230438	0.0451098	0.341361	Bcells_NEU,CD4_NEU,CD8_NEU,NK_NEU,MO_NEU	2	GSE64655	GSE60424			8	-					A3SS
chr4:68320205:68321372	clu_18919	0.535714	0.366667	0.454545	0.2	0.571429	0.666667	0.2	0.4375	0.34375	0.470588	0.466667	0.482759	0.666667	0.684211	0.285714	0.428571	0.285714	0.0769231	0.25	0	0.16129	0.181818	0.0909091	0.292683	YTHDC1	0.00326041	0.0150305	0.259266	Bcells_NEU,CD4_NEU	2	GSE64655	GSE60424			8	-					A5SS
chr19:7904068:7905808	clu_12827	0.282051	0.295082	0.305556	0.269231	0.37931	0.405405	0.733333	0.459459	0.488372	0.230769	0.45	0.193548	0.421053	0.512195	0.25	0.285714	0.481481	0.361111	0.25	0.411765	0.16	0.15	0.153846	0.175	MAP2K7	8.43933e-07	0.000796862	0.334666	Bcells_CD8,Bcells_MO,Bcells_NEU,CD4_MO,CD4_NEU,CD8_NEU,NK_MO,NK_NEU,MO_NEU	2	GSE64655	GSE60424			8	+	first_junction			SE
chr1:160800082:160813636	clu_3721	0.147651	0.149153	0.172414	0.0847458	0.8	0.734694	0.56	0.512195	0.771084	0.818182	0.5	0.548387	0.727273	0.5	0.8	0.5	0	0	0	0	0	0	0	0	LY9	2.32918e-05	0.0185495	0.520923	Bcells_CD4,Bcells_CD8	2		GSE60424		GSE115736	8	+			ALE
chr4:143538938:143543509	clu_19290	0.380952	0.52459	0.411765	0.333333	0.628571	0.416667	0.488889	0.6	0.275362	0.469388	0.340909	0.6	0.463415	0.425	0.4375	0.651163	0.225	0.37931	0.153846	0.366667	0.0740741	0.121212	0	0.138889	SMARCA5	1.26598e-05	0.000291591	0.449988	Bcells_NEU,CD4_NEU,CD8_MO,CD8_NEU,NK_MO,NK_NEU,MO_NEU	2		GSE60424		GSE115736	8	+				skip_junction
chr1:209776124:209777352	clu_4158	0.474576	0.259259	0.36036	0.406593	0.507937	0.459459	0.50495	0.454545	0.36715	0.350211	0.356784	0.395833	0.542636	0.226804	0.354839	0.352941	0.157143	0.0769231	0.136364	0.0384615	0.333333	0.636364	0.4	0.357143	TRAF3IP3	1.41753e-05	0.041738	0.3795	Bcells_CD8,Bcells_MO,CD4_CD8,CD4_MO,CD8_MO,NK_MO	2		GSE60424		GSE115736	8	+	last_junction				A5SS
chr11:67290446:67290592	clu_8064	0.318182	0.467742	0.257143	0.375	0.46	0.325581	0.533333	0.46	0.4	0.521127	0.5	0.295455	0.282609	0.42	0.333333	0.27907	0.333333	0.373134	0.345679	0.367647	0.1875	0.268966	0.18254	0.217391	ANKRD13D	0.002659	0.00766032	0.23063	Bcells_NEU,CD4_NEU,CD8_NEU,NK_NEU,MO_NEU	3	GSE64655	GSE60424		GSE115736	8
chr17:76735158:76735772	clu_20948	0.371859	0.410774	0.419355	0.379592	0.421986	0.344444	0.35	0.348946	0.48307	0.460568	0.388186	0.458824	0.294545	0.25	0.211679	0.265873	0.174699	0.213235	0.137681	0.125	0.38806	0.384615	0.568966	0.434783	SRSF2	4.02367e-11	0.0155067	0.285008	Bcells_CD4,Bcells_NK,Bcells_MO,CD4_CD8,CD4_NK,CD4_MO,CD4_NEU,CD8_NK,CD8_MO,NK_MO,NK_NEU,MO_NEU	2		GSE60424	GSE107011		8	-	last_junction			SE	A5SS
chr17:74764646:74766936	clu_20808_B	0.277778	0.228571	0.1	0.190476	0.561404	0.620482	0.75	0.636364	0.333333	0.482759	0.42029	0.48	0.489691	0.523077	0.461538	0.552846	0.180328	0.164179	0.139535	0.0943396	0.0403226	0.167939	0.114286	0.134969	SLC9A3R1	7.60671e-06	0.0117237	0.527683	Bcells_CD4,Bcells_CD8,Bcells_NK,CD4_CD8,CD4_NK,CD4_MO,CD4_NEU,CD8_NK,CD8_MO,CD8_NEU,NK_MO,NK_NEU	2		GSE60424		GSE115736	8	+					A5SS
chr11:67289550:67290078	clu_8062	0.885714	0.86	0.88	0.913043	0.833333	0.842105	0.914286	0.803922	0.921875	0.890909	0.853659	0.857143	0.869565	0.75	0.72	1	0.514286	0.627451	0.611111	0.761905	0.644628	0.676692	0.666667	0.666667	ANKRD13D	0.000127494	3.82888e-05	0.256001	Bcells_MO,Bcells_NEU,CD4_MO,CD4_NEU,CD8_MO,CD8_NEU,NK_MO,NK_NEU	2	GSE64655	GSE60424			9	+	first_junction			skip_junction
chr19:54206462:54207398	clu_14049	0.93008	0.92225	0.959354	0.959486	0.937034	0.928235	0.949367	0.944717	0.93477	0.940143	0.956876	0.940954	0.91498	0.910483	0.909091	0.88403	0.769422	0.785037	0.766129	0.757764	0.76161	0.642857	0.736364	0.69697	RPS9	2.75174e-13	4.88638e-16	0.233736	Bcells_NK,Bcells_MO,Bcells_NEU,CD4_NK,CD4_MO,CD4_NEU,CD8_NK,CD8_MO,CD8_NEU,NK_MO,NK_NEU,MO_NEU	4	GSE64655	GSE60424	GSE107011	GSE115736	9	+	last_junction			skip_junction	A5SS
chr7:112462179:112467981	clu_26147	0.709677	0.658537	0.769231	0.95122	0.608696	0.782609	0.789474	0.94186	0.575758	0.565217	0.961538	0.829787	0.903226	0.757576	0.774194	0.96875	0.727273	0.774194	0.894737	0.880952	0.342105	0.420354	0.188312	0.456067	IFRD1	1.367e-05	0.0205509	0.499227	Bcells_NEU,CD4_NEU,CD8_NEU,NK_NEU,MO_NEU	3	GSE64655	GSE60424	GSE107011		9
chr1:35444303:35448173	clu_2481_B	0.928571	1	1	1	1	1	1	1	1	1	0.933333	1	1	1	1	1	0.8	0.904762	0.814815	0.818182	0.424242	0.464286	0.631579	0.551724	KIAA0319L	0.000302415	4.62063e-07	0.316482	MO_NEU	3	GSE64655	GSE60424	GSE107011		9	-
chr17:81559416:81565505	clu_21073	0.95	0.96875	0.857143	0.791667	0.875	0.965517	1	0.76	0.90625	0.916667	0.916667	0.958333	1	0.888889	1	0.909091	0.552632	0.75	0.588235	0.666667	0.545455	0.833333	0.75	0.6	NPLOC4	0.00072307	0.0166141	0.285096	Bcells_MO,CD4_MO,CD8_MO	2	GSE64655	GSE60424			9	-	last_junction
chr11:62534074:62535003	clu_7723	1	0.979167	0.979592	0.75	0.782609	0.861111	0.95	0.82	0.935484	0.898551	0.916667	0.794872	0.868852	0.864198	0.83871	0.788462	0.636364	0.533333	0.788889	0.632653	0	0	0	1	AHNAK	0.0107305	0.00250979	0.27938	Bcells_MO,CD4_MO,CD8_MO,NK_MO	2		GSE60424		GSE115736	9	-	last_junction		ALE
chr17:8436045:8444260	clu_19788	1	1	1	1	1	1	1	1	1	1	1	1	1	1	1	1	0.896552	1	0.833333	0.8	0.261905	0.226667	0.153846	0.0909091	NDEL1	8.66788e-07	2.68203e-09	0.816668	CD4_NEU	2		GSE60424		GSE115736	9	+	first_junction
chr6:127286177:127286616	clu_22204	0.92	0.964286	0.944444	0.904762	1	0.933333	1	0.75	0.933333	1	0.875	0.888889	0.909091	0.833333	0.909091	0.888889	0.888889	0.733333	0.842105	0.785714	0.25	0.565217	0.285714	0.727273	RNF146	0.000284193	5.58182e-05	0.476322	Bcells_NEU	2		GSE60424	GSE107011		9	+	last_junction
chr11:62677634:62677781	clu_7769	0.917526	0.871658	0.882353	0.8	0.892157	0.875	0.945205	0.846847	0.920635	0.900709	0.869565	0.894737	0.770492	0.782609	0.724138	0.702703	0.915254	0.816901	0.894118	0.855422	0.59375	0.5	0.645161	0.543478	UBXN1	3.45929e-05	0.0010016	0.325814	Bcells_NK,Bcells_NEU,CD4_NK,CD4_NEU,CD8_NK,CD8_NEU,NK_MO,NK_NEU,MO_NEU	4	GSE64655	GSE60424	GSE107011	GSE115736	9	-
chr8:27444271:27450749	clu_24571	0.845588	0.858537	0.840764	0.838983	0.727273	0.75	0.8125	0.813953	0.886076	0.981132	0.909091	0.849057	0.810345	0.905263	0.756098	0.759259	0.574257	0.733333	0.636364	0.5875	0.632653	0.659091	0.758333	0.786982	PTK2B	8.36544e-05	0.00278344	0.273475	Bcells_MO,Bcells_NEU,CD4_CD8,CD4_MO,CD4_NEU,CD8_MO,NK_MO	2	GSE64655	GSE60424			9	+				skip_junction
chr2:230511166:230539267	clu_1643	0.925	1	1	1	0.928571	0.833333	1	0.769231	0.780488	0.833333	0.888889	0.764706	0.952381	0.9375	0.9	0.875	1	0.8	0.631579	0.888889	0.695652	0.666667	0.878788	0.777778	SP100	0.000706022	0.00457867	0.226529	Bcells_NEU	2	GSE64655	GSE60424			9	+			ALE
chr12:9688086:9692828	clu_16913	0.726415	0.546875	0.679612	0.725	0.84127	0.728261	0.846154	0.862069	0.825	0.763441	0.83871	0.791045	0.94	0.84	0.928571	0.963636	1	1	1	1	0	1	1	1	CLEC2D	0.00335465	4.65321e-05	0.248577	Bcells_CD4,Bcells_CD8,Bcells_NK,CD4_NK,CD8_NK	2	GSE64655	GSE60424			9	+
chr22:39086567:39087011	clu_6843	1	1	1	1	1	1	1	1	1	1	1	1	1	1	1	1	0.140845	0.583333	1	0.333333	0.127119	0.5	1	0.470588	APOBEC3G,APOBEC3B	0.00648224	0.000237072	0.485622	Bcells_MO,Bcells_NEU,CD4_MO,CD4_NEU,CD8_MO,CD8_NEU,NK_MO,NK_NEU	4	GSE64655	GSE60424	GSE107011	GSE115736	9	+	last_junction
chr11:85976682:85981129	clu_8365_B	1	0.9	1	1	1	1	1	1	0.931034	1	1	1	0.911765	0.891304	1	0.9375	0.840336	0.696078	0.765217	0.791209	0.690037	0.762376	0.646154	0.759146	PICALM	5.04836e-08	1.04491e-11	0.285572	Bcells_MO,Bcells_NEU,CD4_MO,CD4_NEU,CD8_NK,CD8_MO,CD8_NEU,NK_MO,NK_NEU	3	GSE64655	GSE60424	GSE107011		9	-				skip_junction
chr6:163563719:163566721	clu_22437	1	0.962963	1	1	1	0.9	1	0.863636	1	0.96875	1	0.875	0.8	0.969697	1	0.888889	0.714286	0.746269	0.666667	0.784314	0.814286	0.876923	0.875	0.898551	QKI	0.000167959	0.00242894	0.262857	Bcells_MO,Bcells_NEU,CD4_MO,CD4_NEU,CD8_MO,NK_MO,MO_NEU	2	GSE64655	GSE60424			9	+	last_junction				A3SS
chr13:110663518:110667340	clu_23618	0.921053	0.909091	0.902439	0.883721	1	1	1	1	1	1	1	1	1	0.875	1	1	0.428571	0.396825	0.426471	0.44186	0.0196078	0.0606061	0.0638298	0.03125	CARS2	1.63863e-07	0.000928165	0.956177	Bcells_CD4,Bcells_CD8,Bcells_MO,Bcells_NEU,CD4_MO,CD4_NEU,CD8_MO,CD8_NEU,MO_NEU	3	GSE64655	GSE60424		GSE115736	9	-
chrX:311627:312766	clu_22485	0.648148	0.7	0.666667	0.725	0.785714	0.820513	0.807692	0.7	0.727273	0.79661	0.676471	0.75	0.83871	0.76	1	0.857143	0.954545	1	0.9375	1	0	1	0	1	GTPBP6	0.000196314	0.000101367	0.288058	Bcells_NK,Bcells_MO,CD4_MO,CD8_MO,NK_MO	2		GSE60424		GSE115736	9	-
chr3:46991946:46993937	clu_10253	0.545455	0.533333	0.772727	0.705882	0.888889	0.657143	0.72	0.666667	0.722222	0.806452	0.634146	0.6	0.742857	0.616071	0.722222	0.715385	0.641026	0.457143	0.527027	0.482143	0.455882	0.371951	0.469136	0.317568	NBEAL2	4.88294e-05	6.816e-05	0.32954	CD4_MO,CD4_NEU,CD8_MO,CD8_NEU,NK_MO,NK_NEU,MO_NEU	2	GSE64655	GSE60424			10	+				skip_junction
chrX:120439293:120441730	clu_23003	0.714286	0.75	0.833333	0.714286	0.833333	0.714286	0.769231	0.866667	0.818182	0.75	1	0.8	0.818182	0.78125	0.818182	0.8	0.660714	0.546512	0.677686	0.604167	0.415042	0.48048	0.550523	0.454327	LAMP2	0.000169475	5.42347e-05	0.366952	CD4_MO,CD4_NEU,NK_MO,NK_NEU,MO_NEU	4	GSE64655	GSE60424	GSE107011	GSE115736	10	-	last_junction
chr11:61430182:61437625	clu_7708	0.697674	0.682353	0.744681	0.591837	0.630769	0.5375	0.393939	0.583333	0.6	0.489583	0.62069	0.555556	0.491525	0.567901	0.592593	0.589286	0.522388	0.571429	0.546875	0.531915	0.432836	0.45977	0.571429	0.451613	SDHAF2	5.01987e-06	5.66674e-05	0.200224	Bcells_CD4,Bcells_NK,Bcells_MO,Bcells_NEU	2	GSE64655	GSE60424			10	+	first_junction
chr6:26459828:26462797	clu_21361	0.6	0.673077	0.472222	0.75	0.7	0.448276	0.5625	0.47619	0.733333	0.590909	0.5	0.533333	0.636364	0.638889	0.714286	0.466667	0.428571	0.681818	0.294118	0.421053	0.4	0.257143	0.30303	0.321429	BTN2A1	1.65471e-06	7.32052e-08	0.303424	Bcells_MO,Bcells_NEU,CD4_NEU,CD8_NEU,MO_NEU	3	GSE64655	GSE60424	GSE107011		10
chr19:49101471:49102114	clu_13847	0.761773	0.763293	0.788856	0.738806	0.769231	0.68	0.742857	0.732558	0.741228	0.71875	0.799145	0.680702	0.6125	0.556962	0.6	0.645161	0.570312	0.490741	0.479339	0.474747	0.734043	0.6	0.763158	0.619469	SNRNP70	3.597e-10	0.000517321	0.259397	Bcells_NK,Bcells_MO,Bcells_NEU,CD4_NK,CD4_MO,CD4_NEU,CD8_NK,CD8_MO,CD8_NEU,NK_MO,NK_NEU,MO_NEU	2		GSE60424		GSE115736	10
chr3:146525647:146533470	clu_11039	0.769231	0.703704	0.882353	0.714286	0.75	0.75	1	0.8	0.391304	0.666667	0.555556	1	0.73913	0.478261	0.636364	0.666667	0.398058	0.516129	0.224299	0.493506	0.131783	0.204969	0.151376	0.258278	PLSCR1	5.33262e-07	2.09262e-09	0.443504	NK_MO,NK_NEU,MO_NEU	3	GSE64655	GSE60424	GSE107011		10	-				skip_junction
chr1:23971439:23971573	clu_2231	0.75	0.737288	0.764706	0.862745	0.72973	0.794118	0.745763	0.757282	0.715517	0.607143	0.645161	0.723684	0.794393	0.807692	0.8	0.831169	0.717391	0.484848	0.580645	0.409091	0.307692	0.583333	0.384615	0.65	SRSF10	0.00113459	9.64918e-05	0.260319	Bcells_CD4,Bcells_MO,CD4_NK,CD4_MO,CD8_MO,NK_MO	2		GSE60424	GSE107011		10	-	last_junction			SE	A3SS
chr2:44218537:44230413	clu_332	0.8	0.863636	0.625	0.909091	0.692308	0.882353	0.9	0.75	0.787879	0.863636	0.823529	0.842105	0.5	0.692308	1	0.583333	0.727273	0.625	0.571429	0.555556	0.666667	0.666667	0.391304	0.56	PPM1B	0.00207884	0.00119765	0.258128	CD4_NEU	3		GSE60424	GSE107011	GSE115736	10	+	last_junction
chr16:89291183:89305206	clu_15443	0.724138	0.808511	0.730769	0.702703	0.607143	0.741935	0.85	0.62069	0.511628	0.54	0.606061	0.827586	0.710526	0.892857	0.652174	0.775	0.588235	0.411765	0.384615	0.555556	0.444444	0.527778	0.333333	0.53125	ANKRD11	0.000422266	8.95943e-06	0.298438	Bcells_MO,Bcells_NEU,CD4_NK,CD4_MO,CD4_NEU,CD8_MO,CD8_NEU,NK_MO,NK_NEU	3	GSE64655	GSE60424		GSE115736	10	-
chr14:89412490:89486569	clu_6151	0.413793	0.311111	0.25	0.288462	0.96	0.8	0.875	0.779661	1	0.911765	0.842105	0.906977	0.793103	0.75	0.642857	0.655172	0.377049	0.346939	0.285714	0.414634	0	0.0357143	0	0	FOXN3	1.7029e-05	0.0139673	0.906283	Bcells_CD4,Bcells_CD8,Bcells_NK,Bcells_NEU,CD4_NK,CD4_MO,CD4_NEU,CD8_NK,CD8_MO,CD8_NEU,NK_MO,NK_NEU,MO_NEU	2		GSE60424		GSE115736	10
chr1:235196115:235219793	clu_4359	0.571429	0.576271	0.318182	0.538462	0.690476	0.823529	0.6875	0.756098	0.59322	0.613636	0.489796	0.666667	0.741935	0.65625	0.5	0.8	0.357143	0.714286	0.444444	0.875	0.2	0.327869	0.140625	0.307692	ARID4B	8.89349e-06	0.0406382	0.495354	Bcells_CD8,Bcells_NK,Bcells_NEU,CD4_CD8,CD4_NK,CD4_NEU,CD8_NEU,NK_NEU	2		GSE60424		GSE115736	10	-				skip_junction
chr14:35046628:35053278	clu_5729	0.875	0.785714	0.666667	0.545455	0.882353	0.866667	1	0.771429	0.736842	0.7	0.75	0.833333	0.809524	0.6	0.363636	0.733333	0.636364	0.647059	0.846154	0.5	0.451613	0.357143	0.5	0.516667	FAM177A1	0.00142363	0.000511621	0.298688	CD4_NEU,NK_NEU	2		GSE60424		GSE115736	10	+	first_junction
chr13:37023044:37024035	clu_23353	0.8	0.689655	0.947368	0.714286	0.684211	0.565217	0.666667	0.789474	0.66	0.705882	0.558824	0.5	0.45	0.705882	0.727273	0.642857	0.333333	0.3	0.411765	0.444444	0.560976	0.657895	0.477273	0.6	SUPT20H	0.0288503	0.00537805	0.213792	Bcells_NEU	2		GSE60424	GSE107011		10	-					A3SS
chr7:26192338:26192495	clu_25437	0.670659	0.626841	0.601562	0.54908	0.691803	0.58885	0.542169	0.480198	0.702544	0.610837	0.653543	0.53	0.676744	0.568116	0.629834	0.504425	0.729114	0.662824	0.760252	0.692308	0.492063	0.331034	0.254098	0.389262	HNRNPA2B1	4.45734e-07	0.00128445	0.34451	Bcells_MO,Bcells_NEU,CD4_MO,CD4_NEU,CD8_MO,CD8_NEU,NK_MO,NK_NEU,MO_NEU	2		GSE60424	GSE107011		10	-	last_junction			SE	A3SS
chr11:65583765:65584241	clu_7947	0.677419	0.666667	0.422222	0.611111	0.851852	0.74359	0.73913	0.433333	0.622642	0.757576	0.565217	0.866667	0.606061	0.625	0.857143	0.722222	0.72	0.647619	0.686441	0.705128	0.134021	0.247525	0.371901	0.427273	EHBP1L1	0.000314254	0.038071	0.407846	Bcells_NEU,CD4_NEU,CD8_NEU,NK_NEU,MO_NEU	2		GSE60424		GSE115736	10	+					A5SS
chr5:177303320:177303407	clu_12377	0.8125	0.75	0.727273	0.666667	0.529412	0.5625	0.2	0.777778	0.666667	0.857143	0.285714	0.875	0.777778	0.571429	0.75	0.642857	0.444444	0.62	0.404255	0.480769	0.24812	0.278689	0.228261	0.18254	RAB24,MXD3	0.000153663	2.06416e-09	0.252965	MO_NEU	4	GSE64655	GSE60424	GSE107011	GSE115736	10	-	first_junction
chr3:195868709:195870114	clu_11279	0.754717	0.78022	0.803922	0.684211	0.86	0.787234	0.903226	0.742857	0.897436	0.893617	0.84375	0.86	0.590909	0.681818	0.846154	0.6	0.591837	0.627907	0.692308	0.621622	0.630435	0.510638	0.64	0.486486	TNK2	0.00035155	0.00153811	0.306811	Bcells_CD4,Bcells_MO,Bcells_NEU,CD4_NK,CD4_MO,CD4_NEU,CD8_NK,CD8_MO,CD8_NEU	2		GSE60424		GSE115736	10	-
chr4:948615:950421	clu_18564	0.842105	0.688889	0.705882	0.680851	0.863636	0.722222	0.6	0.818182	0.818182	0.703704	0.777778	0.761905	0.733333	0.655172	0.8	0.736842	0.583333	0.444444	0.521739	0.5	0.666667	0.529412	0.363636	0.533333	TMEM175	0.00963098	0.00376623	0.253013	Bcells_MO,CD4_MO,CD8_MO,NK_MO	2		GSE60424	GSE107011		10	+					A5SS
chr21:41362055:41376836	clu_18391	0.611111	0.695652	0.333333	0.777778	0.454545	0.8	0.857143	0.714286	0.352941	0.642857	0	0.833333	0.733333	0.7	1	1	0.589744	0.62963	0.565217	0.55	0.257962	0.376426	0.28481	0.27027	MX2	1.25357e-07	8.83868e-05	0.286281	MO_NEU	2		GSE60424	GSE107011		10	+	first_junction
chr1:25244498:25245150	clu_2257	0.765957	0.678832	0.753846	0.671642	0.816901	0.738462	0.828571	0.710526	0.875	0.805556	0.855072	0.876404	0.77551	0.80597	0.660714	0.609756	0.607143	0.722222	0.851852	0.6	0.6875	0.653846	0.555556	0.4	RSRP1	3.58097e-06	8.07405e-06	0.278783	Bcells_CD4,Bcells_NK,Bcells_NEU,CD4_NK,CD4_MO,CD4_NEU,CD8_NK,CD8_NEU,MO_NEU	2		GSE60424	GSE107011		10	-				SE	A3SS
chr4:13570128:13576838	clu_18696	0.535714	0.59375	0.510204	0.4	0.736842	0.833333	0.785714	0.45	0.928571	0.526316	0.645161	0.583333	0.633333	0.666667	0.444444	0.675676	0.666667	0.352941	0.466667	0.5	0.37	0.40708	0.35	0.383459	BOD1L1	0.0010954	0.012911	0.227395	Bcells_NEU,NK_NEU	2		GSE60424		GSE115736	10	-	last_junction			skip_junction
chr6:33417695:33417959	clu_21624	0.597015	0.585586	0.741379	0.611111	0.742574	0.715909	0.783333	0.752941	0.831395	0.791139	0.752577	0.748387	0.54386	0.61194	0.608696	0.666667	0.176471	0.225	0.27907	0.1875	1	0	0	0	CUTA	6.38157e-08	0.000179175	0.563865	Bcells_CD4,Bcells_CD8,Bcells_MO,CD4_NK,CD4_MO,CD8_NK,CD8_MO,NK_MO	2	GSE64655	GSE60424			10	-	first_junction				A5SS

## Sheet: S9
Table S9: SF that are express in GSE60424
Factor	B_44	B_20	B_21	B_53	CD8_44	CD8_20	CD8_21	CD8_53	CD4_44	CD4_20	CD4_21	CD4_53	NK_44	NK_20	NK_21	NK_53	Monocytes_44	Monocytes_20	Monocytes_21	Monocytes_53	Neutrophils_44	Neutrophils_20	Neutrophils_21	Neutrophils_53	ANOVA_p_value	#datasets	dataset_x	dataset_y	dataset_x.1	dataset_y.1	FC
ESS2	4.16993	4.45943	4.90689	4.75489	4.90689	4.70044	5.45943	5.35755	4.45943	4.52356	4.58496	4.9542	5.12928	5.24793	5.58496	5.61471	4.39232	4.80735	5.12928	5	4.70044	5.45943	5.20945	5.39232	0.00737913	2		GSE60424		GSE115736	1
RBM39	8.9571	8.97154	9.1472	9.29002	9.31061	8.96	9.19229	9.60363	8.633	8.85798	8.79766	8.98868	9.51373	9.46352	9.53722	9.99152	9.26444	9.24793	9.18735	9.36413	9.18488	8.87036	9.17991	9.42206	0.000786315	4	GSE64655	GSE60424	GSE107011	GSE115736	1
SRSF9	6.83289	7.05528	7.16993	7.13955	6.88264	6.93074	7.02237	6.97728	6.58496	6.74147	6.71425	6.71425	6.94251	7.20945	7.10852	7.20945	7.32193	7.45943	7.50779	7.3837	6.61471	7.24793	7.2854	7.13955	0.000212783	4	GSE64655	GSE60424	GSE107011	GSE115736	1
SNIP1	3.80735	4.45943	4.16993	4.16993	4.32193	4.32193	4.64386	4.64386	4.08746	3.80735	3.70044	4.24793	4.39232	5	4.85798	5.08746	4.80735	4.85798	4.75489	4.9542	4	5.20945	5.08746	4.64386	0.00220431	4	GSE64655	GSE60424	GSE107011	GSE115736	1
ECD	4.16993	4.39232	4.52356	4.70044	4.64386	4.52356	4.64386	5.12928	4.32193	4.64386	4.32193	4.80735	5	4.90689	5.12928	5.55459	4.64386	4.70044	4.80735	5.04439	4.24793	4.70044	4.90689	4.64386	0.0123896	4	GSE64655	GSE60424	GSE107011	GSE115736	1
RBM4	3.90689	3.90689	4.08746	4.45943	4.70044	4.16993	4.08746	4.80735	3.90689	3.70044	4	4.16993	4.52356	4.24793	4.70044	4.90689	4.52356	4.45943	4.39232	4.75489	3.32193	4.52356	4.32193	4	0.0360828	4	GSE64655	GSE60424	GSE107011	GSE115736	1
GEMIN7	3.80735	4.32193	4.64386	4.70044	1.58496	1.58496	2.80735	2.58496	1	2	2.32193	2	3.70044	4	3.70044	3.58496	4	4.16993	3.80735	4.16993	3.70044	3.90689	3.16993	4.08746	2.63086e-07	4	GSE64655	GSE60424	GSE107011	GSE115736	2
RBM15	5.83289	5.9542	6.24793	6.61471	5.04439	4.70044	5.49185	5.39232	4.70044	4.70044	5	5	5.64386	5.67243	6	6.08746	5.12928	5.20945	5.24793	5.52356	4.90689	5.52356	5.97728	5.58496	0.000114064	3	GSE64655	GSE60424		GSE115736	2
USP49	2.58496	2.58496	2.80735	2.80735	1.58496	1.58496	2	1.58496	1	1	1.58496	1.58496	3.45943	3	3.16993	3.80735	2.80735	2.58496	2.80735	3	3	2.58496	3	2.58496	5.99159e-09	3	GSE64655	GSE60424		GSE115736	2
SRRM2	11.2137	11.1267	11.1118	11.0573	11.0147	10.7465	10.8122	10.7339	10.7364	10.6193	10.6064	10.6138	10.813	10.875	10.8603	11.0251	10.8226	10.7616	10.6275	10.6742	10.5498	10.5708	11.1235	10.9944	0.00374719	4	GSE64655	GSE60424	GSE107011	GSE115736	2
PRPF4	4.52356	4.64386	4.39232	4.75489	4.32193	4.45943	4.32193	4.80735	4	4.39232	4.16993	4.16993	3.90689	4.24793	4.32193	4.39232	4.58496	4.45943	4.52356	4.39232	4.45943	4.52356	4.75489	4.70044	0.00742745	4	GSE64655	GSE60424	GSE107011	GSE115736	3
NSRP1	5.04439	5.35755	5.20945	5.24793	4.85798	5.12928	4.64386	4.85798	4.80735	5.08746	5	4.9542	4.08746	4.64386	4.45943	4.45943	5.08746	5.08746	5	4.9542	4.90689	4.9542	5.12928	5.20945	3.00279e-05	2		GSE60424		GSE115736	3
PSPC1	5.9542	6.14975	6.18982	6.10852	5.70044	5.90689	5.90689	5.93074	5.70044	6.12928	6.02237	5.80735	5.49185	5.88264	5.85798	5.61471	5.67243	5.67243	5.78136	5.67243	5.64386	5.64386	6.10852	6.16993	0.0438287	3		GSE60424	GSE107011	GSE115736	3
SF1	9.34873	9.54496	9.61655	9.55459	9.55459	9.49185	9.2854	9.53916	9.20457	9.46761	9.3443	9.57175	8.7039	8.81698	8.83289	9.20212	9.12412	9.12928	9.13699	9.20212	9.23122	9.35975	9.63662	9.72622	0.000140778	4	GSE64655	GSE60424	GSE107011	GSE115736	3
DDX46	6.45943	6.32193	6.2854	6.32193	6.50779	6.50779	6.40939	6.2854	6.55459	6.87036	6.50779	6.49185	6.35755	6.50779	6.49185	6.35755	6.9542	6.64386	6.64386	6.74147	6.76818	6.14975	6.56986	6.76818	0.03153	4	GSE64655	GSE60424	GSE107011	GSE115736	4
PRPF6	6.26679	6.35755	6.52356	6.26679	6.45943	6.42626	6.20945	6.61471	6.55459	6.83289	6.56986	6.91886	5.83289	6	6.24793	6.02237	6.72792	6.45943	6.49185	6.52356	6.50779	6.49185	6.49185	6.64386	7.19691e-05	3		GSE60424	GSE107011	GSE115736	4
HNRNPUL1	8.36194	8.36194	8.37504	8.27146	8.59246	8.36632	8.46761	8.47168	8.51175	8.52748	8.49985	8.37504	8.20945	8.31741	8.52356	8.24317	8.78463	8.61102	8.70736	8.68299	8.81698	8.40939	8.67596	8.99435	0.000947611	4	GSE64655	GSE60424	GSE107011	GSE115736	4
NOL3	0	0	0	0	0	0	0	0	2	0	1	1	0	0	0	0	3.70044	3.16993	3.16993	3.58496	1.58496	1	0	1.58496	2.24091e-08	2	GSE64655	GSE60424			5
LSM3	4.58496	4.64386	4.75489	4.64386	4.39232	4.24793	4.39232	4.39232	4.24793	4.52356	4.45943	4.24793	4.24793	4.32193	4.45943	4	4.64386	4.75489	4.9542	5	4.16993	4.90689	4.9542	4.24793	0.00994706	2		GSE60424	GSE107011		5
SF3B5	5.32193	5.45943	5.75489	5.61471	5.78136	5.49185	5.93074	6.14975	5.45943	5.52356	5.75489	5.88264	5.35755	5.49185	5.80735	5.49185	6.02237	6.26679	6.37504	6.2854	5.45943	6.12928	5.97728	5.93074	0.00231901	4	GSE64655	GSE60424	GSE107011	GSE115736	5
LGALS3	0	0	1	2	4.08746	1	2.32193	3.32193	4.75489	2.32193	3.32193	3.45943	2	2.58496	3	2.58496	8.50383	8.41363	8.30834	8.48784	3.90689	3	2.58496	4.75489	1.70212e-08	4	GSE64655	GSE60424	GSE107011	GSE115736	5
GTF2F1	6.04439	6	6.06609	6.02237	6.50779	6.06609	6.22882	6.37504	6.14975	6.20945	6.20945	6.20945	6.26679	5.97728	6.14975	6.39232	6.87036	6.67243	6.71425	6.72792	6.02237	6.65821	6.65821	6.24793	0.00034905	4	GSE64655	GSE60424	GSE107011	GSE115736	5
SF3B1	9.68299	9.76818	9.84235	9.83763	9.9263	9.98726	9.77808	9.91139	9.78953	9.94544	9.783	9.86419	9.07948	9.5157	9.56224	9.55075	9.47776	9.5812	9.44915	9.38802	10.6393	10.6546	10.7194	10.7566	1.33094e-10	4	GSE64655	GSE60424	GSE107011	GSE115736	6
PPP1R9B	8.72451	8.52748	8.67948	8.64024	7.2854	6.79442	7.09803	7.11894	7.14975	6.79442	6.71425	6.87036	7.54689	7.60733	7.7211	7.75489	8.85487	8.53916	8.72451	8.78463	9.73132	9.44708	9.51964	9.90839	1.0931e-14	3	GSE64655	GSE60424		GSE115736	6
SRPK2	6.08746	5.83289	6.10852	6.26679	5.42626	5.52356	6.06609	5.85798	5.45943	5.55459	5.72792	5.72792	6.16993	6.14975	6.50779	6.39232	5.67243	5.32193	5.49185	5.52356	8.31288	8.32643	8.19967	8.47573	1.4478e-13	4	GSE64655	GSE60424	GSE107011	GSE115736	6
CASC3	7.06609	7.02237	6.97728	7.04439	7.2384	6.96578	7	7.10852	7.01123	6.94251	6.84549	6.96578	6.84549	6.91886	7.02237	7.07682	7.16993	6.89482	6.84549	6.9542	9.71081	9.42417	9.28309	9.43045	1.62235e-16	4	GSE64655	GSE60424	GSE107011	GSE115736	6
CIR1	4.9542	5.24793	5.45943	5.2854	4.75489	4.90689	5.16993	5.49185	4.80735	5.24793	5.04439	5.12928	4.45943	5.12928	5.49185	5.2854	5.49185	5.42626	5.55459	5.64386	8.60363	8.79766	8.26679	8.67948	1.11532e-12	4	GSE64655	GSE60424	GSE107011	GSE115736	6
PPIG	6.35755	6.42626	6.22882	6.20945	6.02237	6.12928	5.80735	6	6.18982	6.75489	6.24793	6.26679	5.08746	5.80735	5.64386	5.42626	5.93074	5.67243	5.75489	5.58496	7.18982	7.12928	7.18982	7.14975	5.66759e-09	4	GSE64655	GSE60424	GSE107011	GSE115736	6
HNRNPH2	5.90689	6.22882	6.32193	6.24793	5.93074	6.20945	6.26679	6	5.9542	6.30378	6.33985	6.20945	5.52356	6.02237	6.52356	5.85798	7.05528	7.18982	7.33985	7.16993	8.70736	8.85175	8.71768	8.75822	1.74956e-12	4	GSE64655	GSE60424	GSE107011	GSE115736	6
SCAF11	7.35755	7.27612	7.35755	7.47573	6.71425	6.6865	6.79442	6.72792	6.76818	6.82018	6.70044	6.72792	6.87036	6.9542	7.13955	7.09803	6.80735	6.71425	6.78136	6.90689	8.83605	8.47978	8.47573	8.58871	4.15268e-15	4	GSE64655	GSE60424	GSE107011	GSE115736	6
MFAP1	2.32193	2.80735	2.80735	3	2.58496	2.58496	3	3	2.32193	2.58496	2.80735	3	2.80735	3	3.45943	2.80735	2.80735	3.16993	3.16993	3	4.58496	4.45943	4.64386	4.39232	2.35946e-08	4	GSE64655	GSE60424	GSE107011	GSE115736	6
TXNL4B	3.70044	3.70044	3.90689	3.80735	3.70044	3.70044	3.58496	3.70044	3.32193	3.58496	3.45943	3.58496	3.70044	3.45943	3.58496	3.58496	3.70044	4	3.80735	3.80735	4.16993	4.80735	4.70044	4.24793	1.16215e-06	4	GSE64655	GSE60424	GSE107011	GSE115736	6
SETX	8.5812	7.86419	8.20457	8.21432	7.59246	7.15987	7.33985	7.31288	7.39232	7.05528	7.36632	7.02237	7.45943	7.61471	7.94251	7.59991	7.72792	7.34873	7.40939	7.39232	9.35094	9.25503	9.61471	9.15735	1.94597e-10	4	GSE64655	GSE60424	GSE107011	GSE115736	6
SUPT6H	6.9542	6.59991	6.90689	6.75489	7.12928	6.90689	7.07682	7.10852	7.07682	6.87036	7.04439	6.88264	7.04439	7.14975	7.3837	7.35755	7.15987	6.88264	6.98868	6.9542	7.77479	7.65821	7.96	7.74819	8.0333e-08	4	GSE64655	GSE60424	GSE107011	GSE115736	6
SCAF1	5.90689	5.88264	6.04439	5.61471	5.70044	5.42626	5.67243	5.55459	5.52356	5.64386	5.58496	5.61471	5.70044	5.55459	5.75489	5.55459	5.93074	5.72792	5.64386	5.88264	6.97728	6.72792	6.76818	7.02237	1.76783e-10	3	GSE64655	GSE60424		GSE115736	6
SRSF4	5.49185	5.97728	5.93074	5.61471	5.45943	5.78136	5.75489	5.39232	5.49185	6	5.64386	5.67243	5.52356	6.04439	5.85798	5.70044	5.88264	5.93074	6.02237	5.80735	7.36632	7	6.88264	7.35755	2.93451e-08	4	GSE64655	GSE60424	GSE107011	GSE115736	6
IK	6.32193	6.61471	6.61471	6.47573	7.09803	7.11894	7.07682	7.13955	7.03342	7.32193	7.14975	7.20945	6.6865	6.76818	6.78136	7	6.90689	6.83289	6.90689	6.76818	7.92481	8.12928	8.04439	7.93664	2.51839e-12	4	GSE64655	GSE60424	GSE107011	GSE115736	6
RALY	6.90689	6.98868	7.03342	6.96578	6.76818	6.83289	7.02237	6.89482	6.80735	7.11894	7.04439	6.97728	7.26679	7.27612	7.46761	7.13955	7.37504	7.45943	7.49185	7.63662	8.32643	8.40088	8.28077	8.43045	7.67564e-13	4	GSE64655	GSE60424	GSE107011	GSE115736	6
PPP2CA	6.59991	6.59991	6.83289	7.17991	7.09803	6.75489	7.11894	7.61471	6.50779	6.42626	6.74147	7.06609	6.89482	7.02237	7.30378	7.29462	7.71425	7.65105	7.7211	7.90087	7.56224	7.78136	7.59991	7.76155	1.71493e-05	4	GSE64655	GSE60424	GSE107011	GSE115736	6
SMU1	5.08746	5.39232	5.24793	5.24793	5.42626	5.35755	5.20945	5.2854	5.12928	5.61471	5.12928	5.32193	5.32193	5.35755	5.16993	5.39232	6	5.83289	5.70044	5.72792	5.64386	5.70044	5.58496	5.64386	2.91441e-05	4	GSE64655	GSE60424	GSE107011	GSE115736	6
USP4	6.50779	6.44294	6.33985	6.24793	6.50779	6.35755	6.20945	6.10852	6.40939	6.61471	6.39232	6.33985	6.35755	6.42626	6.39232	6.45943	7.40088	7.13955	7.01123	6.9542	8.66888	8.64746	8.55075	8.66888	5.43397e-15	4	GSE64655	GSE60424	GSE107011	GSE115736	6
EIF4A3	5.20945	5.04439	5.78136	5.61471	5.58496	4.90689	5.93074	6.16993	4.90689	5.04439	5.32193	5.24793	5.75489	5.58496	5.85798	6.20945	6.12928	6.12928	6.39232	6.30378	5.90689	7.37504	8.43879	6.47573	0.00147303	4	GSE64655	GSE60424	GSE107011	GSE115736	6
SF3B6	4.45943	4.58496	4.58496	4.75489	4.45943	4.58496	4.75489	4.90689	4.32193	4.90689	4.90689	4.80735	4.45943	4.58496	4.9542	4.52356	4.80735	5.16993	5.35755	5.2854	6.10852	6.56986	6.30378	6.42626	3.87563e-09	3		GSE60424	GSE107011	GSE115736	6
WBP4	3.16993	3.16993	2.80735	3	3	2.58496	2.80735	2.58496	2.58496	2.80735	2.32193	2.32193	2.80735	2.80735	2.80735	2.58496	3.90689	3.90689	4	3.90689	4.45943	4	3.90689	4	3.65097e-10	2	GSE64655	GSE60424			6
SMNDC1	5.45943	5.67243	5.83289	5.97728	5.04439	5.08746	5.45943	5.52356	4.85798	5.24793	5.2854	5.32193	5.20945	5.45943	5.85798	5.67243	5.61471	5.93074	5.88264	5.88264	6.32193	6.30378	6.26679	6.18982	8.16277e-06	3	GSE64655	GSE60424		GSE115736	6
PTBP3	8.08215	7.60733	7.59991	7.67243	7.65105	7.22882	7.49185	7.45121	7.77479	7.43463	7.61471	7.55459	7.33985	7.32193	7.67243	7.37504	8.27612	7.57743	7.78136	7.75489	9.77808	9.47776	9.43879	9.65821	5.99857e-11	3	GSE64655	GSE60424	GSE107011		6
SYF2	6	6.33985	6.53916	6.71425	5.85798	6.20945	6.32193	6.42626	5.85798	6.16993	6.20945	6.22882	5.72792	6.10852	6.35755	6.24793	6.52356	6.56986	6.80735	6.70044	7.50779	7.96	7.66534	7.62205	6.95117e-08	3	GSE64655	GSE60424		GSE115736	6
RRAGC	5.75489	5.83289	5.97728	5.9542	4.08746	3.70044	3.90689	3.70044	4.39232	4.39232	3.58496	4.16993	4.45943	4.45943	4.24793	4.08746	5.39232	4.90689	5.35755	5.32193	6.55459	6.64386	6.06609	6.52356	1.70124e-11	3	GSE64655	GSE60424		GSE115736	6
IVNS1ABP	6.93074	6.49185	6.72792	6.80735	7.97154	6.9542	7.54689	7.85175	7.53916	7.19967	7.21917	7.71425	7.8392	8.24793	8.5812	8.91588	8.84549	9.53138	9.08746	8.69349	9.06878	9.62022	9.50779	9.11374	1.67462e-08	4	GSE64655	GSE60424	GSE107011	GSE115736	6
QKI	6.87036	6.53916	6.71425	6.78136	6.33985	6	6.22882	6.18982	6.16993	6.12928	6.2854	6.04439	7.06609	6.97728	7.14975	7.2854	8.55459	8.18488	8.46352	8.37069	9.40939	9.17991	8.84235	8.85487	2.8917e-15	4	GSE64655	GSE60424	GSE107011	GSE115736	6
RBM5	7.8392	7.84549	7.88874	7.76155	7.43463	7.45943	7.18982	7.13955	7.21917	7.42626	7.16993	7.05528	7.22882	7.41785	7.30378	7.62205	7.04439	7.15987	6.91886	6.67243	8.31741	7.96	8.20945	8.23362	2.36444e-08	4	GSE64655	GSE60424	GSE107011	GSE115736	6
ZMAT2	5.83289	5.88264	5.85798	5.78136	5.49185	5.70044	5.55459	5.61471	5.67243	6	5.83289	5.72792	5.42626	5.80735	5.9542	5.55459	6.44294	6.26679	6.32193	6.32193	7.55459	7.98868	7.67243	7.74819	2.47336e-13	2	GSE64655	GSE60424			6
SF3B4	5.2854	5.64386	5.64386	5.35755	5.42626	5.2854	5.83289	5.70044	5.20945	5.67243	5.45943	5.35755	5.88264	6.08746	6.20945	5.90689	6.78136	6.75489	6.75489	6.58496	6.88264	7	6.91886	7.21917	1.76707e-10	4	GSE64655	GSE60424	GSE107011	GSE115736	6
CD2BP2	5.64386	6.14975	6.30378	6.12928	5.83289	6.06609	6.59991	5.75489	5.78136	6.22882	6.10852	6.02237	6.70044	7	6.98868	6.78136	5.67243	5.70044	5.88264	5.58496	7.18982	7.07682	7.06609	7.30378	1.9899e-07	4	GSE64655	GSE60424	GSE107011	GSE115736	6
PCBP1	7.94837	8.10329	8.18982	7.93074	7.53916	7.74147	7.67243	7.49985	7.86419	8.22882	8.06609	7.84549	7.34873	7.65105	7.96	7.55459	9.33092	9.32867	9.52748	9.37721	10.4168	10.4502	10.2703	10.4838	2.1781e-15	4	GSE64655	GSE60424	GSE107011	GSE115736	6
HNRNPF	6.30378	6.24793	6.44294	6.26679	6.2854	6.18982	6.45943	6.26679	6.72792	6.76818	6.70044	6.55459	6.20945	6.40939	6.6865	6.26679	7.42626	7.22882	7.33985	7.33985	7.92481	7.86419	7.84549	7.97728	3.05166e-13	3		GSE60424	GSE107011	GSE115736	6
TSEN34	4	4	3.80735	3.70044	3.70044	3.45943	3.70044	3.80735	2.80735	3.16993	3.16993	3.16993	3.80735	3.80735	4.45943	3.70044	5.58496	5.39232	5.45943	5.52356	8.87652	8.71425	8.54303	9.08481	6.12129e-18	4	GSE64655	GSE60424	GSE107011	GSE115736	6
CLP1	3.16993	4	4.08746	4.24793	3.70044	3.58496	4.24793	3.80735	3.16993	3.58496	3.58496	3.90689	3.90689	4.45943	4.39232	4.16993	3.70044	3.45943	3.70044	3.90689	5.2854	5.24793	5.64386	6.04439	8.01193e-07	4	GSE64655	GSE60424	GSE107011	GSE115736	6
LARP7	5.24793	5.55459	5.49185	5.49185	5.12928	5.20945	5.24793	5.16993	4.80735	5.35755	4.90689	5.12928	5.08746	5.52356	5.39232	5.72792	5.55459	5.88264	5.70044	5.55459	5.42626	5.93074	5.83289	5.75489	0.000557706	4	GSE64655	GSE60424	GSE107011	GSE115736	6
SART1	6.20945	6.40939	6.32193	6.10852	6.26679	6.26679	6.30378	6.39232	6.18982	6.47573	6.30378	6.33985	5.9542	6.22882	6.32193	6.32193	6.64386	6.52356	6.74147	6.74147	7.30378	7.18982	7.05528	7.42626	6.45584e-09	3	GSE64655	GSE60424		GSE115736	6
ZBTB8OS	4.08746	4.32193	4.32193	4.32193	3.80735	3.90689	3.90689	3.70044	3.90689	4.32193	4.08746	3.80735	3.80735	4.16993	4.24793	3.70044	4.24793	4.45943	4.39232	4.52356	4.32193	4.58496	4.52356	4.52356	0.000165353	3		GSE60424	GSE107011	GSE115736	6
USP39	5.16993	5.20945	5.16993	5.04439	4.9542	5	5.16993	5.04439	5.04439	5.39232	5.12928	5.16993	4.64386	5.20945	5.24793	5	5.35755	5.39232	5.49185	5.55459	5.12928	5.78136	5.61471	5.75489	0.0026734	3		GSE60424	GSE107011	GSE115736	6
POLR2A	7.7879	7.79442	7.75489	7.74147	7.94837	7.66534	7.89482	7.73471	7.62205	7.84549	7.53916	7.72792	8.224	8.27612	8.16993	8.54303	7.56986	7.24793	7.15987	7.19967	9.3837	8.67243	9.11374	9.16491	6.18953e-10	4	GSE64655	GSE60424	GSE107011	GSE115736	6
RBM10	6	6.08746	6.12928	5.90689	5.75489	5.80735	6.04439	5.88264	5.70044	6.14975	5.9542	5.9542	5.83289	6.10852	6.16993	6.06609	5.80735	5.72792	5.72792	5.52356	6.62936	6.49185	6.64386	6.80735	4.1186e-07	4	GSE64655	GSE60424	GSE107011	GSE115736	6
SNRNP35	4.08746	4.52356	4.24793	4.39232	3.80735	4.08746	3.90689	3.90689	4.08746	4.45943	4.24793	4.39232	3.70044	4.08746	4.08746	3.70044	3.45943	3.70044	3.58496	3.58496	4.52356	4.90689	4.39232	4.70044	1.73291e-06	4	GSE64655	GSE60424	GSE107011	GSE115736	6
GTF2F2	3.58496	3.45943	3.90689	3.80735	3	3.32193	3.45943	3.80735	3	3.32193	3	3.45943	3	3	3.58496	3	4.24793	3.80735	4.16993	4.24793	4.58496	4.24793	4.16993	4.32193	5.13753e-06	4	GSE64655	GSE60424	GSE107011	GSE115736	6
PRPF40A	6.80735	6.78136	6.74147	6.88264	6.6865	6.64386	6.55459	6.79442	6.56986	6.70044	6.44294	6.67243	6.55459	6.84549	6.67243	6.96578	6.89482	6.79442	6.93074	6.93074	7.3837	7.31288	7.37504	7.41785	7.57361e-08	4	GSE64655	GSE60424	GSE107011	GSE115736	6
PCBP2	8.37938	8.29462	8.2854	8.27146	8.32193	8.17991	8.09276	8.27146	8.2854	8.29462	8.12412	8.2384	7.79442	7.88874	7.90689	8.12412	8.8392	8.74147	8.71081	8.79116	9.04166	8.84549	8.79766	9.14975	4.71718e-10	4	GSE64655	GSE60424	GSE107011	GSE115736	6
UBL5	4.75489	5.2854	5.55459	5.45943	5.16993	5.45943	5.78136	5.72792	4.9542	5.61471	5.67243	5.61471	5.2854	5.45943	5.64386	5.2854	5.93074	6.33985	6.26679	6.32193	6.58496	7.27612	7.08746	7.2854	3.21191e-07	3	GSE64655	GSE60424		GSE115736	6
DHX16	5.58496	5.78136	5.80735	5.61471	5.97728	6.06609	6.06609	6.04439	5.70044	6.12928	5.93074	6.08746	5.58496	5.75489	5.83289	5.70044	5.78136	5.78136	5.83289	5.78136	6.04439	6.30378	6.50779	6.20945	4.3896e-05	4	GSE64655	GSE60424	GSE107011	GSE115736	6
RBMXL1	5.24793	5.20945	5.52356	5.39232	4.85798	4.80735	4.90689	4.9542	5	5.04439	5.20945	5.12928	4.32193	4.52356	5.12928	4.64386	4.80735	5.08746	5.08746	4.80735	5.64386	5.80735	5.9542	5.88264	6.48865e-07	2		GSE60424		GSE115736	6
LSM10	5.08746	5.12928	5.35755	5.04439	3.45943	3.45943	3.45943	3.32193	3.45943	3.80735	3.45943	3.45943	3	3.70044	3.80735	3.32193	5.16993	5.35755	5.32193	5.49185	5.9542	6.47573	6.44294	6.39232	1.22943e-13	4	GSE64655	GSE60424	GSE107011	GSE115736	6
PRCC	5.35755	5.45943	5.39232	5.42626	5.39232	5.2854	5.55459	5.61471	5.24793	5.24793	5.35755	5.39232	5.20945	5.55459	5.72792	5.42626	5.32193	5.16993	5.20945	5.20945	6.06609	5.9542	5.90689	6.16993	1.00011e-06	4	GSE64655	GSE60424	GSE107011	GSE115736	6
SNRNP48	4.9542	5.16993	4.9542	4.90689	4.64386	4.85798	4.39232	4.32193	4.85798	5.08746	4.45943	4.52356	4.39232	4.90689	4.58496	4.75489	4.52356	4.39232	4.08746	4.16993	5.04439	5.24793	4.90689	5.12928	0.000598746	4	GSE64655	GSE60424	GSE107011	GSE115736	6
CPSF2	5.04439	4.80735	4.85798	4.75489	5	4.9542	4.39232	4.52356	5.12928	5.20945	4.64386	4.80735	4.64386	4.52356	4.45943	4.32193	5.52356	4.90689	4.85798	4.90689	6.14975	5.70044	5.49185	5.42626	0.000112607	3		GSE60424	GSE107011	GSE115736	6
FIP1L1	5.20945	5.20945	5.2854	5.16993	5	5.04439	4.90689	5	5.04439	5.58496	5.16993	5	4.80735	5.24793	5.12928	5.12928	5.08746	4.80735	4.90689	5	5.64386	5.58496	5.67243	5.83289	2.71105e-05	4	GSE64655	GSE60424	GSE107011	GSE115736	6
BUD31	4.90689	4.9542	5	5.45943	4.9542	4.64386	5	5.52356	4.39232	4.52356	4.70044	4.90689	4.75489	5	5.45943	5.39232	5.08746	5	5.12928	5.32193	5.90689	6.35755	6.24793	6.22882	5.52265e-06	4	GSE64655	GSE60424	GSE107011	GSE115736	6
WTAP	6.6865	6.76818	7.10852	7.45943	6.71425	6.58496	6.89482	7.40088	6.64386	6.65821	6.90689	7.21917	6.16993	6.50779	6.96578	7.09803	6.40939	6.6865	7	6.93074	7.56986	7.33985	7.55459	7.97728	0.0116266	4	GSE64655	GSE60424	GSE107011	GSE115736	6
CPSF7	7.21917	7.02237	7.08746	6.97728	6.85798	6.83289	6.6865	6.70044	6.94251	7.08746	6.78136	6.75489	6.53916	6.78136	6.64386	6.64386	7.26679	7.08746	7.06609	7.08746	8.93664	8.25739	7.91886	8.63662	4.3889e-09	3	GSE64655	GSE60424		GSE115736	6
SAP18	5.85798	6.12928	6.18982	6.26679	6.14975	6.22882	6.33985	6.50779	6	6.49185	6.45943	6.32193	5.97728	6.06609	6.26679	5.97728	6.58496	6.61471	6.79442	6.56986	6.50779	6.94251	6.94251	6.79442	4.78607e-05	3		GSE60424	GSE107011	GSE115736	6
HNRNPU	8.52748	8.5157	8.54689	8.56986	8.82018	8.56986	8.5812	8.78136	8.59619	8.77479	8.49185	8.62205	8.66178	8.64746	8.6865	8.83605	9.70217	9.26913	8.92184	9.50383	9.16993	9.11374	9.20945	9.46148	3.90962e-06	3	GSE64655	GSE60424		GSE115736	6
U2AF1	7.43463	7.33985	7.35755	7.39232	7.77479	7.3837	7.36632	7.09803	7.31288	7.15987	7.03342	7.16993	8.09276	8	7.82018	8.43879	8.17991	8.18488	7.78136	7.94837	8.07146	8	8.47573	8.40939	1.24567e-06	2	GSE64655	GSE60424			6
RAVER1	6.20945	6.02237	6	5.55459	6.39232	5.85798	6.04439	6.06609	6.08746	5.97728	5.80735	5.72792	6.33985	6.37504	6.37504	6.33985	6.98868	6.91886	6.80735	6.78136	7.03342	7.2854	7	7	2.01118e-08	3	GSE64655	GSE60424		GSE115736	6
CDC40	5.97728	5.88264	6.12928	6.12928	4.90689	5.12928	5	5.16993	4.75489	5.24793	5.04439	5.04439	5.04439	5.24793	5.32193	5.39232	6	5.85798	6.08746	6	5.97728	5.78136	5.52356	5.85798	6.57154e-09	4	GSE64655	GSE60424	GSE107011	GSE115736	6
MAGOH	4.16993	4.90689	4.58496	4.75489	4.39232	4.75489	4.70044	4.9542	4.32193	4.85798	4.70044	4.58496	4.16993	4.75489	4.90689	4.9542	5.04439	5.32193	5.42626	5.12928	4.58496	5.78136	5.52356	5.35755	0.0138026	3	GSE64655	GSE60424		GSE115736	6
IWS1	5.83289	5.67243	5.61471	5.55459	5.35755	5.39232	5.08746	5.35755	5.08746	5.42626	5.08746	5.08746	4.90689	5.16993	5.12928	5.04439	5.12928	5.12928	5.04439	4.90689	6.22882	5.93074	6.30378	6.04439	7.48915e-09	3	GSE64655	GSE60424		GSE115736	6
CWC22	5.08746	4.85798	4.9542	4.80735	4.64386	4.75489	4.39232	4.52356	4.45943	5.04439	4.75489	4.52356	4.16993	4.70044	4.24793	4.39232	4.16993	4.39232	4.32193	4.24793	5.83289	5.52356	5.67243	5.52356	4.28015e-08	4	GSE64655	GSE60424	GSE107011	GSE115736	6
PPP4R2	5.52356	5.49185	5.70044	5.24793	5.45943	5.42626	5.39232	5.49185	5.75489	6.02237	5.75489	5.72792	5.16993	5.52356	5.70044	5.24793	5.64386	5.90689	5.97728	5.52356	7.57743	7.44294	7.36632	7.82655	1.2097e-11	4	GSE64655	GSE60424	GSE107011	GSE115736	6
THOC7	3.90689	3.80735	4	4	4.08746	4.08746	4.08746	4.24793	4.39232	4.45943	4.32193	4.45943	3.58496	3.80735	3.90689	3.70044	4.9542	4.80735	4.90689	4.9542	4.52356	5	4.90689	4.64386	2.69777e-10	3		GSE60424	GSE107011	GSE115736	6
SLU7	5.9542	6.33985	6.55459	6.52356	5.97728	6	6.45943	6.32193	5.64386	6.08746	6.26679	6.16993	5.75489	6.04439	6.62936	6.2854	5.85798	5.90689	6.35755	6	7.6865	7.93664	7.97154	7.67243	9.51754e-08	4	GSE64655	GSE60424	GSE107011	GSE115736	6
HNRNPK	9.25739	9.41151	9.46557	9.49586	9.17991	9.11374	9.12412	9.25974	8.96	9.28771	9.19229	9.18982	9.10329	9.22882	9.33985	9.36851	9.77808	9.94691	9.95565	9.91886	10.3685	10.4051	10.3565	10.5708	3.12709e-12	4	GSE64655	GSE60424	GSE107011	GSE115736	6
PCF11	8.04985	7.88874	8.03342	7.85798	7.57743	7.45121	7.34873	7.17991	7.56986	7.50779	7.44294	7.35755	7.39232	7.33985	7.27612	7.49985	7.78136	7.8392	7.67948	7.69349	8.65821	8.89178	8.78463	8.8009	1.82014e-12	3	GSE64655	GSE60424		GSE115736	6
PRPF18	4.58496	4.45943	4.75489	4.70044	4.64386	4.58496	4.75489	5.04439	4.58496	4.70044	4.75489	4.70044	4.52356	4.9542	5	4.9542	4.80735	4.70044	5	4.9542	5.20945	5.80735	5.75489	5.58496	9.19566e-06	4	GSE64655	GSE60424	GSE107011	GSE115736	6
SCNM1	4.39232	4.58496	4.70044	4.52356	4.39232	4.58496	4.80735	4.64386	4.39232	4.64386	4.32193	4.52356	4.64386	4.85798	5.08746	4.70044	5.52356	5.67243	5.72792	5.75489	6.18982	6.52356	6.10852	6.37504	5.13227e-12	3	GSE64655	GSE60424		GSE115736	6
SUGP1	4.90689	5.20945	5.32193	4.80735	4.75489	4.9542	4.90689	4.64386	5	5.39232	5	4.90689	4.39232	4.75489	4.52356	4.45943	4.9542	4.9542	4.90689	4.75489	5.45943	5.67243	5.72792	5.49185	3.25648e-06	4	GSE64655	GSE60424	GSE107011	GSE115736	6
ISY1	4.39232	4.32193	4.24793	4.08746	4.39232	4.32193	4.45943	4.58496	4.32193	4.58496	4.39232	4.52356	4.52356	4.80735	4.80735	4.52356	4.80735	4.70044	4.9542	4.85798	5.80735	5.85798	5.88264	5.55459	4.68423e-11	4	GSE64655	GSE60424	GSE107011	GSE115736	6
HNRNPC	8.69	8.59246	8.74819	8.61102	8.77479	8.58496	8.50779	8.74147	8.69349	8.72451	8.64746	8.56986	8.29002	8.31741	8.57365	8.35315	8.8009	8.91886	9.06609	8.86419	9.66534	9.91737	9.79279	9.87498	4.60815e-12	3	GSE64655	GSE60424		GSE115736	6
CRNKL1	5	4.9542	5.20945	5.49185	5.52356	5.45943	5.83289	5.93074	4.75489	4.90689	5.12928	5.39232	5.90689	5.9542	6.02237	6.30378	4.9542	4.90689	5.16993	5.24793	6.42626	6.59991	6.65821	6.44294	1.48317e-08	4	GSE64655	GSE60424	GSE107011	GSE115736	6
THRAP3	7.65821	7.16993	7.30378	7.30378	6.59991	6.37504	6.58496	6.55459	6.70044	6.64386	6.49185	6.37504	6.22882	6.52356	6.88264	6.45943	6.2854	6.08746	6.33985	6.14975	8.55075	8.32193	8.33539	8.40939	3.62852e-12	4	GSE64655	GSE60424	GSE107011	GSE115736	6
ACIN1	8.26209	8.08215	8.23362	8.07682	8.37938	8.16993	8.09276	8.08215	8.224	8.24793	8.0607	8.10852	7.91289	7.98299	8.07146	8.13443	7.90689	7.70736	7.67948	7.70044	8.77479	8.61102	8.66888	8.61839	1.49494e-08	4	GSE64655	GSE60424	GSE107011	GSE115736	6
SNW1	5.32193	5.83289	5.75489	5.75489	5.72792	5.72792	5.93074	5.9542	5.58496	6.14975	5.85798	5.9542	5.39232	5.83289	5.88264	5.90689	6.08746	6.16993	6.22882	6.16993	6.47573	6.53916	6.40939	6.71425	2.83207e-05	4	GSE64655	GSE60424	GSE107011	GSE115736	6
U2AF2	7.49985	7.87652	7.90087	7.79442	7.3837	7.49185	7.66534	7.53916	7.20945	7.69349	7.52356	7.57743	7.57743	7.7879	7.84549	7.7879	7.63662	7.90689	7.85798	7.89482	7.8009	8.16491	8.01681	8.12412	0.00142129	4	GSE64655	GSE60424	GSE107011	GSE115736	6
PRMT5	4.08746	4.08746	4.16993	4	4.16993	4.16993	3.45943	3.58496	4.32193	4.45943	3.90689	3.90689	3.16993	3.32193	3.32193	2.80735	4.39232	4.24793	4.45943	4.16993	5.85798	5.85798	5.61471	5.78136	2.30434e-10	4	GSE64655	GSE60424	GSE107011	GSE115736	6
SPEN	8.46761	7.83289	8.15482	8.18982	7.78136	7.32193	7.43463	7.39232	7.67948	7.17991	7.49185	7.32193	7.87036	7.85175	7.98299	7.85798	8.09276	7.79442	7.87652	8.01681	8.86728	8.5157	9.29462	8.89178	1.80597e-07	3	GSE64655	GSE60424		GSE115736	6
RBM23	6.22882	6.2854	6.18982	5.9542	5.78136	5.64386	5.75489	5.67243	5.42626	5.67243	5.49185	5.42626	5.52356	6.02237	5.97728	6	6.53916	6.79442	6.59991	6.44294	8.37069	8.33985	8.35755	8.31741	1.80704e-15	4	GSE64655	GSE60424	GSE107011	GSE115736	6
ZMAT5	2.58496	3.16993	3	2.32193	2.32193	2.58496	2.58496	2.58496	2.58496	3.16993	3	2.80735	2.58496	2.80735	3	2.32193	3.80735	3.80735	3.80735	3.90689	4.16993	4.85798	4.39232	4.58496	7.32727e-09	2	GSE64655	GSE60424			6
THOC5	4.64386	4.70044	4.64386	4.39232	4.70044	4.52356	4.64386	4.45943	4.64386	4.70044	4.52356	4.52356	4.52356	4.39232	4.70044	4.58496	5.20945	5.08746	5.16993	4.85798	7.72792	7.39232	7.29462	8.04439	1.03024e-14	4	GSE64655	GSE60424	GSE107011	GSE115736	6
DHX8	5.75489	5.70044	5.75489	5.85798	6.20945	5.93074	6.39232	6.50779	5.58496	5.83289	5.88264	5.9542	5.9542	6.20945	6.44294	6.56986	6.22882	6.30378	6.39232	6.18982	7.16993	7.33985	7.26679	7.29462	4.99542e-09	4	GSE64655	GSE60424	GSE107011	GSE115736	6
GPKOW	2.80735	3.45943	3.16993	3	3.16993	3.32193	3.32193	3.45943	3.58496	4.16993	3.80735	3.45943	3.70044	3.90689	4	3.80735	3.90689	4	4.08746	3.80735	4.39232	4.16993	4.39232	4.52356	7.22437e-07	4	GSE64655	GSE60424	GSE107011	GSE115736	6
CELF2	7.97728	7.5157	7.87652	7.87652	8.40514	7.99435	8.15482	8.13955	8.29462	8.09803	8.15987	8.19967	8.48784	8.77479	8.65105	8.75822	8.04985	7.88874	7.89482	7.86419	10.0688	9.75822	9.79928	9.86728	4.99031e-13	4	GSE64655	GSE60424	GSE107011	GSE115736	6
JMJD6	5.20945	4.85798	5	5.70044	7.10852	6.26679	7.45121	7.70736	5.45943	5.20945	5.75489	5.93074	7.34873	7.03342	7.12928	7.50779	7.08746	7.14975	6.93074	7.33985	7.18982	7.87652	7.94837	8.24793	5.47533e-08	4	GSE64655	GSE60424	GSE107011	GSE115736	6
POLR2F	3.80735	3.90689	4	4	4	4	4.24793	4.08746	3.80735	4.24793	4.08746	4.08746	4	4.16993	4.16993	4	4.24793	4.32193	4.39232	4.52356	4.70044	5.16993	4.90689	4.90689	8.28919e-08	3	GSE64655	GSE60424	GSE107011		6
TFIP11	5.61471	5.85798	5.9542	6.12928	6	5.55459	6.33985	6.47573	5.32193	5.39232	5.64386	5.88264	6.30378	6.37504	6.61471	6.79442	5.90689	6.04439	6.32193	6.26679	6.39232	6.59991	6.61471	6.49185	0.000233107	4	GSE64655	GSE60424	GSE107011	GSE115736	6
SF3A1	7.47573	7.54689	7.46761	7.34873	7.89482	7.93664	8.00562	8.08746	7.70736	7.93074	7.74819	7.87652	7.40088	7.65105	7.87652	7.74147	8.04985	7.88264	7.92481	7.94251	8.94837	8.633	8.65464	8.82337	4.44544e-10	4	GSE64655	GSE60424	GSE107011	GSE115736	6
POLR2E	6.42626	6.24793	6.30378	6.26679	6.45943	6.20945	6.20945	6.37504	6.10852	6.06609	6.04439	6.10852	6.30378	6.32193	6.40939	6.30378	7.39232	7.49985	7.47573	7.66534	6.93074	7.08746	6.6865	7.12928	4.89624e-12	4	GSE64655	GSE60424	GSE107011	GSE115736	6
YTHDC1	6.72792	7.08746	7.03342	6.94251	6.98868	7.17991	7.04439	7.16993	6.79442	7.10852	7.08746	7.04439	7.02237	7.13955	7.09803	7.53916	6.45943	6.87036	6.65821	6.56986	7.94251	7.74147	8.08215	7.89482	7.67475e-08	4	GSE64655	GSE60424	GSE107011	GSE115736	6
HNRNPH3	7.53138	7.8392	7.6865	7.66534	7.75489	7.7879	7.45943	7.5157	7.65821	7.86419	7.50779	7.65105	7.14975	7.29462	7.08746	7.41785	7.55459	7.78136	7.66534	7.57743	8.21917	8.56986	8.61839	8.3966	5.32085e-08	4	GSE64655	GSE60424	GSE107011	GSE115736	6
CDC5L	5.49185	5.2854	5.20945	5.24793	4.9542	4.85798	5.24793	5.55459	5.04439	5.2854	5	5	4.85798	5.32193	5.70044	5.61471	5.49185	5.35755	5.58496	5.58496	6.10852	6.30378	6.2854	6.26679	1.06021e-05	4	GSE64655	GSE60424	GSE107011	GSE115736	6
SRPK1	4.80735	4.85798	4.58496	4.75489	5.04439	4.70044	4.70044	4.70044	5.08746	5.20945	4.75489	4.90689	4.85798	4.90689	4.90689	4.85798	4.24793	4.24793	3.70044	3.80735	8.42206	7.57743	7.98299	8.25267	2.88284e-14	4	GSE64655	GSE60424	GSE107011	GSE115736	6
CHERP	6.16993	6.18982	6.08746	5.85798	5.75489	5.64386	5.67243	5.78136	5.45943	5.72792	5.49185	5.58496	5.32193	5.55459	5.78136	5.88264	5.58496	5.67243	5.61471	5.55459	6.58496	6.65821	6.85798	6.82018	4.20515e-09	4	GSE64655	GSE60424	GSE107011	GSE115736	6
PAPOLA	8.32193	8.08215	8.01123	7.86419	7.53138	7.58496	7.26679	7.19967	7.57743	7.62936	7.42626	7.33985	7.13955	7.39232	7.2854	7.29462	8.17991	7.81378	7.73471	7.69349	9.29232	9.02514	8.87036	9.02791	2.07661e-10	3	GSE64655	GSE60424		GSE115736	6
RBM22	6.32193	6.55459	6.71425	6.67243	6.47573	6.35755	6.70044	6.80735	5.97728	6.33985	6.32193	6.53916	6.91886	6.84549	6.97728	7.31288	6.6865	6.76818	6.84549	6.93074	7.2854	7.37504	7.39232	7.34873	1.69748e-06	3	GSE64655	GSE60424		GSE115736	6
SF3B2	7.12928	7.31288	7.42626	7.10852	7.12928	7.11894	7.42626	7.18982	7.27612	7.67948	7.39232	7.2854	7.37504	7.66534	7.76155	7.57743	7.87036	7.77479	7.93664	7.79442	8.44294	8.41785	8.45121	8.54689	1.15319e-09	4	GSE64655	GSE60424	GSE107011	GSE115736	6
ZNF638	6.85798	6.62936	6.58496	6.45943	6.49185	6.65821	6.22882	6.04439	6.45943	6.84549	6.44294	6.18982	6.08746	6.40939	6.14975	6.20945	6	5.93074	5.80735	5.49185	7.58496	7.07682	7.16993	7.40088	8.55744e-07	4	GSE64655	GSE60424	GSE107011	GSE115736	6
FMR1	5.64386	5.61471	5.52356	5.52356	5.72792	5.55459	5.39232	5.39232	5.78136	5.58496	5.42626	5.42626	5.70044	5.80735	5.78136	5.97728	5.75489	5.49185	5.49185	5.24793	7.59991	7.5157	7.53916	7.16993	3.09988e-12	4	GSE64655	GSE60424	GSE107011	GSE115736	6
PHF5A	3.90689	4.08746	4.32193	4.39232	4.24793	4.16993	4.70044	4.75489	3.70044	4	4.32193	4.45943	4	4.32193	4.80735	4.45943	4.39232	4.52356	4.80735	4.58496	4.85798	5.64386	5.2854	5.24793	0.000386419	3	GSE64655	GSE60424		GSE115736	6
POLR2J	4	4.39232	4.45943	4.32193	4.16993	4.16993	4.45943	4.52356	4	4.45943	4.52356	4.58496	4.24793	4.32193	4.64386	4.24793	4.90689	5.04439	5.20945	5.2854	5.75489	6.10852	5.97728	5.93074	1.35298e-09	4	GSE64655	GSE60424	GSE107011	GSE115736	6
POLR2C	5.42626	5.64386	5.67243	5.70044	5.93074	5.93074	5.97728	6.18982	5.93074	6.10852	6.06609	6.39232	5.42626	5.64386	5.70044	5.83289	5.75489	5.70044	5.93074	5.88264	6.78136	7.06609	6.75489	7.25739	9.33521e-09	3		GSE60424	GSE107011	GSE115736	6
CLASRP	7.56224	7.71425	7.91886	7.76155	6.40939	6.44294	6.50779	6.59991	6.32193	6.58496	6.49185	6.70044	6.20945	6.30378	6.30378	6.44294	6.93074	7.25739	7.31288	7.42626	7.24793	7.37504	7.7879	7.59246	4.3761e-10	4	GSE64655	GSE60424	GSE107011	GSE115736	6
USB1	5	5.04439	4.85798	5.04439	5.78136	5.2854	5.70044	5.55459	5.35755	5.24793	5	5.04439	6.70044	6.45943	6.33985	6.32193	7.10852	6.67243	6.62936	6.70044	8.99718	8.09276	8.32193	8.73132	1.99458e-13	4	GSE64655	GSE60424	GSE107011	GSE115736	6
PRPF38A	5.20945	5.20945	5.32193	5.2854	5.45943	5.45943	5.39232	5.2854	5.35755	5.83289	5.39232	5.45943	6.06609	5.97728	5.9542	6.2854	5.45943	5.61471	5.52356	5.2854	5.49185	6	6.10852	5.45943	0.000132024	4	GSE64655	GSE60424	GSE107011	GSE115736	7
ERN1	2.32193	2.32193	2.32193	2	7.34873	5.42626	6.32193	7.12928	6.58496	5.70044	6.2854	6.47573	6.74147	6.49185	7.14975	7.17991	4.45943	5	4.52356	4.64386	6.20945	5.97728	7.36632	6.80735	4.84431e-10	4	GSE64655	GSE60424	GSE107011	GSE115736	7
RBM25	7.96578	7.85798	7.8009	7.83289	8.41363	8.224	8	8.03892	8.18488	8.04439	7.77479	7.93074	8.06609	8.30378	8.01123	8.633	8.01123	7.93074	7.76155	7.63662	8.50779	8.37938	8.67948	8.56605	0.000243044	4	GSE64655	GSE60424	GSE107011	GSE115736	7
MBNL1	9.22641	8.87652	9.11374	9.0954	9.73132	9.39874	9.32643	9.44708	9.71253	9.51175	9.56415	9.47776	9.15228	9.224	9.47978	9.18735	9.03617	8.90989	8.95128	9.04439	9.17742	9.03342	9.25974	9.41785	8.29576e-05	4	GSE64655	GSE60424	GSE107011	GSE115736	8
ZNF830	4.64386	4.75489	4.9542	5.04439	4.32193	4.45943	4.64386	4.75489	4.24793	4.39232	4.58496	4.70044	3.80735	4.45943	4.58496	4.39232	3	3.45943	3.70044	3.16993	4.70044	5.20945	4.80735	4.45943	2.51413e-06	4	GSE64655	GSE60424	GSE107011	GSE115736	8
CWF19L2	4.08746	3.90689	3.90689	4.16993	4	3.90689	3.70044	4.45943	4.08746	4.16993	4	4	3.80735	3.80735	4	4.39232	3	3	3	3.32193	3.45943	3.32193	3.90689	3.80735	3.58342e-05	4	GSE64655	GSE60424	GSE107011	GSE115736	8
CDK13	7.40088	7.16993	7.54689	7.22882	6.94251	6.50779	6.88264	7.16993	6.72792	6.39232	6.72792	6.72792	7.13955	6.83289	7.08746	7.07682	6.08746	6.02237	5.78136	6.30378	7	7.04439	7	7.06609	2.42426e-07	4	GSE64655	GSE60424	GSE107011	GSE115736	8
RNPC3	5.55459	5.70044	5.72792	5.49185	6.10852	6.02237	5.75489	5.61471	6.10852	6.22882	5.93074	6	5.64386	5.75489	5.49185	5.70044	5.2854	5.24793	5.16993	5.16993	6.02237	5.58496	5.72792	5.78136	7.03768e-06	3		GSE60424	GSE107011	GSE115736	8
AKAP17A	8.12412	8.16993	8.27146	8.14466	8.08746	8.31741	8.34873	8.46761	7.80735	8.14975	8.04985	8.12412	8.10329	8.29002	8.40088	8.53916	7.65821	7.67243	7.57743	7.62205	8.18982	8.57743	8.62571	8.55842	3.22633e-06	3	GSE64655	GSE60424		GSE115736	8
BUD13	3.58496	4.08746	4.24793	4.24793	3.58496	3.80735	4.24793	4.16993	3.45943	3.90689	4	3.80735	4	4.24793	4.39232	4.52356	3.32193	3.90689	3.90689	3.32193	4.08746	4.24793	4.32193	4.08746	0.0222057	2		GSE60424		GSE115736	8
CDK12	6.87036	6.61471	6.78136	6.82018	7.06609	6.80735	6.87036	6.85798	6.72792	6.80735	6.78136	6.65821	6.56986	6.74147	6.91886	6.96578	6.52356	6.44294	6.40939	6.58496	6.72792	6.75489	6.98868	6.71425	0.00343277	3		GSE60424	GSE107011	GSE115736	8
DDX17	10.9189	10.3696	10.8956	10.5774	10.7457	10.3902	10.2935	9.84549	10.8281	10.5098	10.5285	10.3264	10.3912	10.2204	10.4409	10.4471	9.59805	8.95128	9.27845	8.92778	10.9651	10.5304	10.84	10.7748	7.56912e-07	4	GSE64655	GSE60424	GSE107011	GSE115736	8
TRA2A	7.13955	7.02237	7.16993	7.22882	6.80735	6.56986	6.64386	6.78136	6.61471	6.89482	6.61471	6.65821	6.67243	6.76818	6.75489	7.04439	6.6865	6.64386	6.53916	6.67243	7.05528	7	6.88264	6.98868	2.55154e-05	4	GSE64655	GSE60424	GSE107011	GSE115736	8
KHDC4	5	5.45943	5.35755	5.24793	4.85798	5.45943	4.85798	4.24793	5.52356	6.04439	5.24793	5.24793	5.32193	5.35755	4.75489	5.12928	3.90689	3.70044	3.58496	3.58496	4.90689	4.75489	4.75489	4.70044	1.63699e-06	3		GSE60424	GSE107011	GSE115736	8
WDR33	6.20945	6.20945	6.44294	6.40939	6.37504	6.24793	6.52356	6.62936	6	6.22882	6.30378	6.22882	5.88264	6.06609	6.35755	6.10852	5.49185	5.45943	5.58496	5.61471	6.10852	5.80735	5.85798	5.93074	7.65184e-07	4	GSE64655	GSE60424	GSE107011	GSE115736	8
GPATCH1	4	3.80735	3.90689	3.58496	3.70044	4.24793	3.80735	3.45943	3.80735	4.16993	3.80735	4	3.32193	3.58496	3.32193	3.32193	3	3	2.58496	2.80735	3.45943	3.58496	3.58496	3.45943	3.09929e-06	2		GSE60424	GSE107011		8
SRSF1	7.17991	7.2854	7.45943	7.37504	7.33092	7.17991	7.06609	7.14975	7.19967	7.43463	7.10852	7.22882	7.49185	7.30378	7.13955	7.66534	7	6.83289	6.87036	6.70044	7.2854	7.3837	7.17991	7.16993	0.000783288	4	GSE64655	GSE60424	GSE107011	GSE115736	8
PRPF38B	7.88264	7.91886	7.98868	7.97728	8.05528	8.04439	8.03892	8.20945	7.88264	7.97728	8	7.94251	7.96	8.16993	8.20945	8.224	7.34873	7.52356	7.47573	7.33985	7.82018	7.40939	8.03342	7.90087	7.0231e-06	4	GSE64655	GSE60424	GSE107011	GSE115736	8
PSIP1	6.49185	6.76818	6.87036	6.67243	6.70044	6.93074	6.50779	6.58496	7.16993	7.62205	7.22882	7.26679	5.78136	6.22882	6.16993	5.9542	5.20945	4.9542	5	5.08746	6.70044	6.62936	6.42626	6.79442	1.2361e-11	4	GSE64655	GSE60424	GSE107011	GSE115736	8
RNF113A	3.58496	4	4.16993	4.52356	3.80735	3.80735	4	4.32193	3.70044	4.45943	4	4.16993	4.32193	4.32193	4.58496	4.64386	3.70044	3.16993	3.16993	4.32193	4	4.08746	3.90689	4.32193	0.0484308	4	GSE64655	GSE60424	GSE107011	GSE115736	8
FAM172A	4.9542	4.80735	4.85798	4.9542	5.04439	4.75489	4.9542	4.85798	4.90689	5	4.85798	4.70044	4.9542	5.08746	5.42626	5	4.16993	4.08746	4.24793	4.24793	5.20945	4.32193	4.70044	5.04439	0.00011449	4	GSE64655	GSE60424	GSE107011	GSE115736	8
VIRMA	6.26679	5.90689	6.06609	6.12928	6.06609	6	6.14975	6.12928	5.93074	6.10852	6	5.97728	5.72792	6.02237	6.24793	6.10852	5.49185	5.2854	5.49185	5.35755	6.2854	6.06609	6.12928	6.08746	1.93319e-06	3		GSE60424	GSE107011	GSE115736	8
ZC3H13	6.26679	5.90689	6	5.88264	6.2854	6.14975	5.72792	5.85798	6.26679	6.30378	6.06609	5.80735	5.64386	5.97728	5.97728	5.90689	5.49185	4.85798	4.90689	4.85798	6.62936	6.59991	6.59991	6.40939	5.06312e-07	3		GSE60424	GSE107011	GSE115736	8
DDX23	6.44294	6.67243	6.62936	6.50779	6.62936	6.71425	6.65821	6.55459	6.49185	6.83289	6.67243	6.65821	6.32193	6.75489	6.64386	6.62936	6.02237	5.93074	5.83289	5.9542	6.91886	6.71425	6.72792	6.65821	2.42248e-07	4	GSE64655	GSE60424	GSE107011	GSE115736	8
SON	9.74651	9.30606	9.57932	9.72792	9.71253	9.27612	9.47168	9.5411	9.37069	9.09276	9.35975	9.34651	9.22882	9.21917	9.62936	9.57365	9.25267	8.98868	8.93369	9	9.33092	9.26209	9.56605	9.25267	0.00605645	3		GSE60424	GSE107011	GSE115736	8
METTL14	3.90689	4.45943	4.24793	4.24793	4.08746	4.39232	4	4.24793	3.80735	4.24793	3.90689	3.90689	4.16993	4.45943	4.39232	4.45943	3.80735	4.08746	3.58496	3.58496	3.90689	3.70044	4.24793	3.90689	0.00619012	3		GSE60424	GSE107011	GSE115736	8
RBM4B	3.32193	4	3.80735	3.45943	2.58496	2.80735	2.32193	2.58496	2.80735	3.58496	2.58496	2.58496	3.32193	3.32193	3	3	2.32193	2	2	2.32193	2.80735	2.80735	3.16993	2.32193	5.08434e-05	3	GSE64655	GSE60424	GSE107011		8
POLR2B	6.65821	6.55459	6.64386	6.58496	6.56986	6.50779	6.47573	6.49185	6.30378	6.45943	6.30378	6.26679	6.47573	6.82018	6.80735	6.94251	6.32193	6.33985	6.26679	6.37504	6.85798	6.50779	6.61471	6.76818	9.41866e-05	4	GSE64655	GSE60424	GSE107011	GSE115736	8
CSTF2T	5.24793	5.2854	5.39232	5.58496	5.61471	5.24793	5.52356	5.58496	5.83289	5.58496	5.70044	5.61471	5.64386	5.67243	6.10852	5.90689	4.32193	3.70044	4.24793	4.16993	4.9542	4.90689	4.45943	5.04439	5.33746e-09	4	GSE64655	GSE60424	GSE107011	GSE115736	8
CSTF1	3.90689	3.80735	3.80735	4.16993	4.32193	4.32193	4.24793	4	4.24793	4.52356	4.39232	4.58496	3.16993	4.08746	4.24793	3.80735	2.80735	2.32193	3	2.32193	4.32193	5	4.16993	4.39232	6.91714e-07	4	GSE64655	GSE60424	GSE107011	GSE115736	8
SRSF2	8.26679	8.13443	8.27612	8.47573	9.43879	8.64746	9.0954	9.67066	8.78463	8.50383	8.49185	8.90087	9.17991	9.02791	8.76487	9.50383	8.08746	8.17991	8.13955	8.15482	7.99435	8.62936	8.55842	8.2384	5.8123e-05	4	GSE64655	GSE60424	GSE107011	GSE115736	9
DBR1	3.45943	3.32193	3.32193	3.32193	4.24793	3.80735	4.16993	4.32193	3.58496	3.58496	3.70044	4.08746	4.32193	3.90689	4.16993	4.24793	3	2.32193	2.58496	3.32193	2.58496	3.16993	3.16993	3	1.23768e-06	4	GSE64655	GSE60424	GSE107011	GSE115736	9
C2orf49	5	4.85798	5	5.2854	4.85798	4.80735	4.9542	4.9542	4.9542	4.85798	4.70044	4.85798	5.16993	5.32193	5.20945	5.39232	5.04439	4.85798	4.85798	4.90689	4.45943	4.85798	5	4.39232	0.00160686	3	GSE64655	GSE60424		GSE115736	9
RAVER2	3.32193	2.80735	3.45943	3.70044	3.70044	3.32193	3.16993	3.90689	3.32193	3	3.45943	3.32193	4.08746	4.32193	3.70044	4.39232	2.58496	2.58496	2.80735	2.80735	2.32193	3.58496	3.45943	2.80735	0.000655703	2		GSE60424		GSE115736	9
TSEN2	3	2.58496	3	2.58496	3.32193	3.32193	2.58496	2.32193	3.16993	3.16993	3	2	2	2	2	2	1.58496	1.58496	2	1	0	0	0	0	6.3908e-09	3	GSE64655	GSE60424	GSE107011		10
SREK1	6.93074	6.72792	6.72792	6.79442	6.98868	6.74147	6.35755	6.52356	6.72792	6.47573	6.32193	6.40939	6.78136	7.07682	6.72792	7.52356	6.71425	6.74147	6.42626	6.39232	5.49185	5.24793	5.83289	5.78136	3.60018e-06	4	GSE64655	GSE60424	GSE107011	GSE115736	10
DDX47	5.2854	5.35755	5.35755	5.20945	5.12928	5.08746	4.75489	4.9542	4.70044	4.58496	4.24793	4.70044	4.52356	4.52356	4.24793	4.90689	3	3.58496	3.16993	2.58496	0	0	0	0	1.42091e-16	4	GSE64655	GSE60424	GSE107011	GSE115736	10
LSM6	3.45943	3.32193	3.58496	3.70044	3.32193	3.32193	3.45943	3.32193	3.32193	3.45943	3.58496	3.70044	3	3.32193	3.16993	2.80735	4.64386	4.58496	4.80735	4.80735	2.58496	3	2.58496	3.70044	2.57126e-07	4	GSE64655	GSE60424	GSE107011	GSE115736	10
SRRT	7.24793	7.43463	7.52356	7.33985	7.70736	7.71425	8.17493	8.11894	7.2854	7.63662	7.62205	7.7879	7.31288	7.45943	7.46761	7.65105	6.84549	7.10852	6.97728	7	6.37504	7.13955	7.32193	7.13955	0.000142987	4	GSE64655	GSE60424	GSE107011	GSE115736	10
CWC27	4	4.08746	3.90689	4.24793	4.08746	4.24793	4.32193	4.24793	4.16993	4.64386	4.52356	4.16993	3.90689	4	4.16993	4	4.24793	3.80735	4.32193	4.24793	1	1.58496	1.58496	1.58496	2.67031e-13	4	GSE64655	GSE60424	GSE107011	GSE115736	10
POLR2H	4.70044	4.90689	4.75489	4.70044	4.80735	4.75489	4.64386	4.70044	4.80735	4.9542	4.70044	4.64386	4.52356	4.80735	4.64386	4.32193	3.80735	4.08746	3.80735	4.16993	0	1	1	1.58496	1.34156e-12	4	GSE64655	GSE60424	GSE107011	GSE115736	10
KDM1A	5.35755	5.61471	5.70044	5.61471	5.32193	5.52356	5.42626	5.32193	5.20945	5.75489	5.39232	5.2854	5	5.35755	5.24793	5.35755	5.20945	5.32193	5.32193	5.20945	1	0	1	2	2.14953e-12	4	GSE64655	GSE60424	GSE107011	GSE115736	10
CCAR2	6.06609	6.12928	6.16993	6.22882	6.65821	6.40939	6.56986	6.52356	6.40939	6.6865	6.39232	6.58496	6.74147	6.75489	6.6865	7.03342	6.14975	6.06609	6.10852	6.18982	5.39232	5.64386	5.90689	5.61471	5.92501e-09	3		GSE60424	GSE107011	GSE115736	10
WBP11	6.79442	6.97728	6.89482	7.13955	7.12928	6.83289	7.04439	7.42626	6.67243	6.79442	6.78136	7	6.90689	6.97728	7.17991	7.43463	7.41785	7.3837	7.45943	7.54689	5.83289	6.02237	6.67243	6.40939	1.68265e-05	4	GSE64655	GSE60424	GSE107011	GSE115736	10
SNRPA	5.97728	5.75489	5.93074	6.12928	5.88264	5.58496	5.83289	5.85798	5.72792	5.80735	5.83289	5.85798	5.16993	5.08746	5.49185	4.90689	6	5.80735	5.90689	6.20945	2.32193	3.58496	2.80735	3.45943	7.36301e-11	4	GSE64655	GSE60424	GSE107011	GSE115736	10
MBNL3	7.44294	6.52356	6.9542	6.83289	6	5.24793	5.64386	5.2854	5.64386	5.08746	5.58496	5.24793	6.14975	6.02237	6.26679	5.75489	5.80735	5.20945	5.45943	5.35755	0	0	0	1	6.05721e-15	4	GSE64655	GSE60424	GSE107011	GSE115736	10
LSM2	4.16993	4.08746	4.24793	3.90689	3.90689	3.80735	3.80735	3.80735	3.80735	3.80735	3.58496	3.32193	3	3.32193	3.80735	3.16993	3.32193	3.32193	3.70044	3.58496	2	2	1.58496	2.32193	3.30066e-09	4	GSE64655	GSE60424	GSE107011	GSE115736	10
ZNF326	5.08746	5	5.20945	5.49185	4.75489	4.75489	4.9542	5.32193	4.24793	4.39232	4.52356	4.80735	5.04439	5.04439	5.16993	5.80735	4.70044	4.90689	4.9542	5.08746	2.32193	2.32193	2.80735	2.80735	1.32667e-10	4	GSE64655	GSE60424	GSE107011	GSE115736	10
SNRNP25	4.64386	4.80735	4.39232	3.32193	2.58496	2.80735	2.80735	2.58496	2.58496	2.32193	2.32193	2.32193	2.32193	3.16993	3.16993	2.58496	3.45943	3.45943	3.58496	3	1	2	2	1.58496	7.80272e-07	3	GSE64655	GSE60424	GSE107011		10
RP9	4.52356	4.24793	4	4	2.58496	3.16993	3.16993	3.45943	2.32193	2.80735	2.80735	3.16993	3	3.16993	3.45943	3.16993	2	1.58496	2	2.58496	0	0	0	0	3.01815e-12	4	GSE64655	GSE60424	GSE107011	GSE115736	10
RBM6	7.65821	7.83289	7.81378	7.75489	6.79442	7.05528	7.02237	6.84549	6.80735	7.35755	6.98868	7.19967	6.65821	7.21917	7.05528	7.16993	6.58496	6.76818	6.83289	6.74147	6.02237	6.02237	6.42626	6.49185	9.15527e-08	4	GSE64655	GSE60424	GSE107011	GSE115736	10
PPIE	4.70044	5.75489	6.35755	4.80735	5.04439	6.22882	6.58496	4.85798	5	6.12928	6.30378	4.9542	5	6.24793	6.52356	4.9542	4.52356	5.20945	5.61471	4.58496	1	0	1	1.58496	1.14691e-07	4	GSE64655	GSE60424	GSE107011	GSE115736	10
RRP1B	5.35755	5.45943	5.20945	5.12928	6.06609	5.97728	5.67243	5.80735	5.97728	6	5.67243	5.75489	5.12928	5.39232	5.2854	5.12928	4.90689	4.45943	4.52356	4.39232	0	0	0	1	2.33104e-16	4	GSE64655	GSE60424	GSE107011	GSE115736	10
DDX39B	8.82655	8.8392	8.71768	8.77808	9.25974	9.08215	9.11894	9.03892	9.0954	9.11374	8.91588	9.19229	9.12928	9.19967	9.03342	9.34873	8.73471	8.92481	8.75489	8.50779	7.53916	8.02237	8.15482	7.90087	5.81765e-09	4	GSE64655	GSE60424	GSE107011	GSE115736	10
DDX1	5	4.9542	4.75489	4.9542	5.20945	4.90689	4.9542	5.12928	5.04439	5.2854	4.85798	4.9542	4.64386	4.70044	4.70044	4.85798	4.80735	4.52356	4.64386	4.45943	2.32193	0	1	2.32193	1.0591e-08	4	GSE64655	GSE60424	GSE107011	GSE115736	10
RNPS1	7.04439	7.06609	6.93074	7.03342	7.08746	6.82018	6.78136	6.84549	6.78136	6.71425	6.58496	6.67243	7.20945	7.21917	7.10852	7.24793	6.94251	7.05528	6.94251	6.98868	5.39232	5.55459	5.85798	6.06609	3.68108e-10	4	GSE64655	GSE60424	GSE107011	GSE115736	10
THOC1	4.39232	4.80735	4.90689	4.85798	4.32193	5	4.70044	4.52356	4.32193	4.90689	4.70044	4.64386	3.90689	4.45943	4.32193	4.58496	3.45943	3.80735	3.70044	4	0	0	0	1	2.63921e-13	4	GSE64655	GSE60424	GSE107011	GSE115736	10
CPSF4	4.80735	5.24793	5.24793	5.16993	5.12928	5.16993	5.32193	5.16993	4.90689	5.08746	5.04439	5.04439	5.42626	5.16993	5.04439	5.2854	4.90689	5.08746	5.08746	4.90689	2.58496	2.32193	3.70044	3.58496	4.21171e-08	4	GSE64655	GSE60424	GSE107011	GSE115736	10
DDX42	7.10852	7.08746	7.14975	7.08746	6.9542	6.96578	6.6865	6.82018	6.9542	7.15987	6.88264	6.9542	6.33985	6.91886	6.78136	6.89482	6.84549	6.76818	6.72792	6.79442	6.76818	6.16993	6.50779	6.67243	0.00285352	4	GSE64655	GSE60424	GSE107011	GSE115736	10
U2SURP	7.20945	6.89482	7.04439	6.96578	7.12928	7.01123	6.88264	6.78136	7.07682	7.24793	6.97728	6.84549	6.76818	6.94251	6.91886	6.90689	6.83289	6.61471	6.59991	6.35755	6.35755	5.93074	6.37504	5.97728	3.76473e-06	4	GSE64655	GSE60424	GSE107011	GSE115736	10
GEMIN5	4.32193	4	4.08746	3.80735	3.90689	3.90689	3.70044	3.80735	3.80735	3.90689	3.58496	3.45943	3.45943	3.32193	3.58496	3.45943	2.58496	2.32193	2.32193	2.80735	1	0	0	0	3.74236e-13	4	GSE64655	GSE60424	GSE107011	GSE115736	10
TSEN15	4.16993	4.24793	4.32193	3.90689	4.64386	4.70044	4.90689	4.58496	4.45943	4.80735	4.58496	4.45943	4.90689	5.2854	5.16993	5.04439	4.52356	4.08746	4.08746	3.80735	0	0	0	1	1.47032e-14	4	GSE64655	GSE60424	GSE107011	GSE115736	10
SNRPE	4.45943	4.90689	4.90689	5.12928	4.75489	4.80735	4.58496	4.80735	4.64386	5	4.85798	4.85798	3.58496	4.32193	4.24793	4.24793	4.58496	4.75489	5	4.80735	2	3	2.32193	2.80735	2.17537e-09	4	GSE64655	GSE60424	GSE107011	GSE115736	10
GCFC2	4.58496	4.24793	4.58496	4.45943	4.39232	4.45943	4.32193	4.24793	4.45943	4.70044	4.32193	4.24793	3.58496	4.24793	3.90689	3.45943	2.80735	3.16993	3.16993	3	0	0	0	0	7.24267e-17	4	GSE64655	GSE60424	GSE107011	GSE115736	10
FAM98B	2.32193	2.32193	2.32193	3	3.32193	2.80735	3.16993	3.45943	3.16993	3.16993	2.80735	3.32193	3.58496	3.16993	3.16993	4.24793	2.80735	2.80735	2.80735	2.58496	0	0	0	0	1.59733e-11	4	GSE64655	GSE60424	GSE107011	GSE115736	10
PLRG1	4.9542	5.2854	5.12928	4.90689	4.64386	5.08746	4.75489	4.70044	4.75489	5.35755	4.9542	4.80735	4.64386	5	5.04439	5.12928	4.52356	4.52356	4.75489	4.75489	3.80735	3.45943	3.70044	4	3.82264e-07	4	GSE64655	GSE60424	GSE107011	GSE115736	10
PPIH	4	4.39232	4.45943	4.45943	4.08746	4.52356	4.24793	4.08746	4.16993	4.52356	4.45943	4.32193	4.08746	4.32193	4.45943	4.32193	3.32193	4.08746	4.16993	4	0	0	1.58496	1	1.96222e-10	4	GSE64655	GSE60424	GSE107011	GSE115736	10
SNRNP40	3.80735	4	4.16993	4.16993	4.08746	3.90689	4	4.16993	3.70044	4.16993	4	3.90689	4.24793	4.08746	4	4.16993	4.08746	3.80735	3.90689	3.90689	1.58496	2	2.32193	2.32193	4.85529e-11	4	GSE64655	GSE60424	GSE107011	GSE115736	10
SF3A3	5.39232	5.75489	5.49185	5.24793	5.75489	5.88264	5.58496	5.55459	5.88264	6.39232	5.80735	5.70044	5.52356	6.33985	5.55459	5.58496	6.22882	6.37504	6.20945	6	4.24793	6.02237	5.04439	4.70044	0.00787254	4	GSE64655	GSE60424	GSE107011	GSE115736	10
DDX41	5.72792	5.90689	6.02237	5.85798	5.90689	5.70044	5.88264	5.72792	5.55459	5.72792	5.58496	5.52356	6.04439	6.18982	5.88264	5.9542	6.76818	6.88264	6.9542	7	5.35755	5.32193	5.49185	5.90689	1.5973e-09	4	GSE64655	GSE60424	GSE107011	GSE115736	10
CCAR1	6.32193	6.53916	6.42626	6.40939	6.52356	6.74147	6.32193	6.33985	6.32193	6.58496	6.24793	6.35755	6.2854	6.52356	6.24793	6.49185	5.97728	6.02237	5.78136	5.83289	4.39232	4.24793	4.32193	4.52356	8.41311e-14	4	GSE64655	GSE60424	GSE107011	GSE115736	10
PRPF8	8.04985	8.04985	8.10852	8.16491	8.32193	8.17991	8.20945	8.34873	8.18488	8.19967	8.0607	8.14975	7.78136	8.15482	8.16993	8.30378	8.12928	7.78136	7.79442	7.73471	7.8392	7.40088	8.06609	7.75489	0.00524495	4	GSE64655	GSE60424	GSE107011	GSE115736	10
SFSWAP	6.98868	6.9542	7.05528	7	7.02237	6.91886	6.79442	6.84549	6.84549	6.97728	6.79442	7	6.67243	6.45943	6.45943	6.67243	6.04439	6.2854	6.04439	6.18982	6.24793	5.93074	6.24793	6.39232	5.69598e-09	4	GSE64655	GSE60424	GSE107011	GSE115736	10
STRAP	5.52356	5.80735	5.72792	5.97728	6.10852	6.02237	6.10852	6.37504	5.75489	5.93074	5.80735	5.93074	5.85798	6.10852	6.18982	6.33985	6.49185	6.64386	6.55459	6.58496	4.16993	5.24793	5.49185	5.32193	1.78275e-05	4	GSE64655	GSE60424	GSE107011	GSE115736	10
ARL6IP4	2	2.80735	2.58496	2.58496	2.58496	3	2.58496	2.80735	2.58496	3	3	3.45943	2	2.32193	2.32193	2	1.58496	1.58496	2	1.58496	1	1	0	1.58496	1.89789e-06	3	GSE64655	GSE60424	GSE107011		10
CSTF3	4.24793	4.32193	4.52356	4.45943	4.16993	4.39232	4.08746	3.90689	4.24793	4.45943	4.24793	4.16993	3.80735	4	3.70044	3.70044	3.32193	3.45943	3.45943	3.45943	1.58496	1.58496	2.80735	2	1.5656e-09	4	GSE64655	GSE60424	GSE107011	GSE115736	10
POLR2L	3.70044	3.80735	4.16993	4.08746	4.80735	4.64386	4.85798	5	4.39232	4.64386	4.64386	4.45943	5	4.85798	5.20945	4.80735	5.42626	5.97728	5.72792	5.78136	2.32193	3.45943	2.80735	3.45943	1.88242e-09	4	GSE64655	GSE60424	GSE107011	GSE115736	10
HNRNPA0	8.12412	7.97154	8.20945	8.29462	8.09276	7.90689	8.03892	8.48382	7.88874	8.04985	8.17991	8.24317	7.64386	7.62205	7.98868	7.8392	7.91289	7.97154	7.93074	8.27146	6.98868	7.85798	7.97728	7.6865	0.0347649	4	GSE64655	GSE60424	GSE107011	GSE115736	10
GEMIN4	5.55459	5.12928	5.55459	5.2854	5.04439	4.9542	5.04439	4.80735	4.85798	5.04439	4.85798	4.75489	4.32193	4.32193	4.45943	4.16993	4.16993	4.75489	4.70044	4	0	0	0	1	1.03297e-14	4	GSE64655	GSE60424	GSE107011	GSE115736	10
PUF60	6.26679	6.42626	6.47573	6.35755	6.61471	6.44294	6.80735	6.74147	6.06609	6.44294	6.45943	6.33985	6.71425	6.85798	7.03342	6.82018	6.98868	7.14975	7.19967	7.16993	5.39232	6	6.32193	6.24793	8.38116e-06	4	GSE64655	GSE60424	GSE107011	GSE115736	10
GEMIN8	3.16993	3.58496	3.90689	3.70044	3.32193	3.45943	3.58496	3.32193	3.45943	3.80735	3.58496	3.45943	3.16993	3.16993	3	3.32193	2.58496	2.58496	2.58496	2.32193	0	0	0	0	3.30785e-16	4	GSE64655	GSE60424	GSE107011	GSE115736	10
MTREX	5.12928	4.85798	5.16993	5.32193	5.08746	4.75489	5.08746	5.08746	4.70044	5	4.90689	5	5.12928	5.08746	5.24793	5.45943	5	4.75489	4.9542	4.90689	3.45943	3.45943	4.08746	3.70044	8.20701e-09	3		GSE60424	GSE107011	GSE115736	10
RSRC1	3.58496	3.58496	3.58496	3.58496	3.32193	3.45943	3.45943	3.45943	3.16993	3.80735	3.70044	3.32193	2.58496	2.80735	3.16993	2.80735	3.32193	3.45943	3.58496	3.16993	3.16993	3	2	3	0.00182436	4	GSE64655	GSE60424	GSE107011	GSE115736	10
ALYREF	5.24793	5.64386	5.80735	5.9542	5.75489	5.52356	6.08746	6.42626	5.2854	5.52356	5.67243	5.9542	6.14975	6.2854	6.24793	6.35755	6.16993	6.37504	6.47573	6.55459	4.16993	5.88264	5.70044	5.70044	0.0153491	2		GSE60424		GSE115736	10
HNRNPA3	7.67243	7.89482	7.80735	7.70044	7.55459	7.69349	7.5157	7.32193	7.53138	7.87036	7.53916	7.53916	7.94251	7.99435	7.89482	8.12412	7.91886	7.99435	8	7.80735	5.78136	6.79442	6.75489	6.49185	1.43084e-07	4	GSE64655	GSE60424	GSE107011	GSE115736	10
SUGP2	7.48382	7.76155	7.64386	7.62936	7.65821	7.65821	7.74147	7.40939	7.30378	7.67948	7.24793	7.39232	8.34873	8.51175	8.02791	8.47978	7.2854	7.60733	7.33092	7.19967	5.39232	5.2854	5.61471	5.64386	2.98675e-13	4	GSE64655	GSE60424	GSE107011	GSE115736	10
LUC7L	6.76818	6.78136	6.72792	6.58496	6.82018	6.85798	6.37504	6.53916	6.70044	6.80735	6.32193	6.55459	6.45943	6.64386	6.24793	6.42626	5.67243	5.83289	5.70044	5.49185	3.16993	3.16993	3.70044	4.24793	6.43696e-12	4	GSE64655	GSE60424	GSE107011	GSE115736	10
CLNS1A	5.45943	5.32193	5.39232	5.08746	5.49185	5.55459	5.04439	5.12928	5.64386	5.70044	5.55459	5.35755	4.70044	4.52356	4.58496	4.70044	6.08746	6	6.04439	5.90689	0	1	0	2	6.26959e-12	4	GSE64655	GSE60424	GSE107011	GSE115736	10
CPSF1	8.24793	7.69349	7.74819	7.49985	8.24317	7.45943	7.62205	7.55459	7.94251	7.56224	7.45121	7.48382	7.91289	7.58496	7.59246	7.46761	7.53138	7.10852	7.15987	7.18982	5.2854	4.9542	5.42626	5.75489	1.35603e-09	4	GSE64655	GSE60424	GSE107011	GSE115736	10
METTL3	6.45943	6.82018	6.78136	6.59991	6.2854	6.55459	6.14975	5.90689	6.47573	6.71425	6.2854	6.40939	6.20945	6.42626	6.22882	6.16993	5.24793	5.39232	5.04439	5.35755	4	4.70044	5.04439	4.45943	1.63231e-09	4	GSE64655	GSE60424	GSE107011	GSE115736	10
TSEN54	3.45943	4	4.32193	4.08746	6.22882	6.42626	7.33985	6.6865	5.20945	5.78136	5.93074	5.58496	7.34873	7.56224	7.60733	7.10852	3.16993	3	3	2.80735	0	0	0	0	4.64882e-17	4	GSE64655	GSE60424	GSE107011	GSE115736	10
NUDT21	5.78136	5.80735	5.88264	5.64386	5.78136	5.97728	6.08746	5.85798	6.16993	6.24793	6.2854	6.16993	5.39232	5.83289	5.97728	5.58496	6.39232	6.02237	6.39232	6.18982	5.2854	5.64386	5.72792	5.55459	4.37244e-05	4	GSE64655	GSE60424	GSE107011	GSE115736	10
SNRPD1	4.24793	4.52356	4.64386	4.75489	4.45943	4.80735	5	4.9542	4.45943	4.75489	4.90689	4.85798	4.08746	4.64386	4.64386	4.52356	4.24793	4.58496	4.70044	4.32193	0	0	1	1	5.64668e-13	4	GSE64655	GSE60424	GSE107011	GSE115736	10
SF3B3	7.16993	6.85798	6.87036	6.90689	6.91886	6.74147	6.70044	6.83289	6.9542	7.02237	6.82018	6.78136	6.22882	6.32193	6.47573	6.24793	6.35755	6	5.9542	5.85798	3.32193	3.32193	3.70044	3.58496	1.18021e-16	4	GSE64655	GSE60424	GSE107011	GSE115736	10
POLR2G	5.35755	5.32193	5.58496	5.35755	5.45943	5.45943	5.70044	5.45943	5.16993	5.32193	5.42626	5.39232	5.78136	5.83289	6.04439	5.88264	5.61471	5.75489	5.9542	6	4.58496	4.9542	5.04439	5.04439	3.12187e-07	4	GSE64655	GSE60424	GSE107011	GSE115736	10
SRSF10	6.84549	6.78136	6.72792	6.79442	7.04439	6.62936	6.53916	6.47573	6.6865	6.53916	6.32193	6.65821	6.58496	6.50779	6.30378	6.82018	5.49185	5.64386	5.35755	5.35755	4.32193	4	4.32193	4.24793	1.33028e-13	4	GSE64655	GSE60424	GSE107011	GSE115736	10
PTBP1	7.76155	7.76155	7.71425	7.56224	7.8392	7.76155	7.75489	7.75489	7.74147	7.91289	7.74819	7.7211	7.62936	7.74147	7.87652	7.67948	8.27612	8.50383	8.3966	8.43879	7	6.94251	7.15987	7.44294	1.99718e-09	4	GSE64655	GSE60424	GSE107011	GSE115736	10
ELAVL1	4.75489	5	4.75489	4.52356	4.24793	4.70044	4.24793	4.08746	4.64386	5.04439	4.64386	4.32193	4.58496	5.04439	4.70044	4.75489	5.39232	5.42626	5.35755	5.12928	4.08746	3.80735	4.08746	4.45943	1.77016e-05	3	GSE64655	GSE60424		GSE115736	10
YBX1	8.53138	8.57365	8.66888	8.73132	8.27146	8.20457	8.25267	8.35755	8.14466	8.18982	8.20457	8.14975	7.6865	7.86419	8.02791	7.91886	8.95128	9.28771	9.41785	9.29462	5.70044	5.85798	6.08746	6.74147	2.53679e-12	4	GSE64655	GSE60424	GSE107011	GSE115736	10
HNRNPH1	10.2842	10.3253	10.4019	10.3674	10.8963	10.6184	10.4594	10.6138	10.374	10.4315	10.151	10.4788	10.5294	10.4543	10.2348	10.93	9.67066	9.95128	9.84235	9.63118	7.16993	7.5157	8.09276	7.76155	1.86458e-12	4	GSE64655	GSE60424	GSE107011	GSE115736	10
PRPF39	6.39232	6.26679	6.42626	6.22882	6.22882	6.18982	6.04439	6.16993	6.06609	6.22882	5.97728	6.10852	5.67243	5.93074	5.90689	6	4.64386	4.80735	4.75489	4.45943	3.32193	4.70044	4.32193	3.58496	1.19052e-09	4	GSE64655	GSE60424	GSE107011	GSE115736	10
ZRSR2	5.55459	5.78136	5.72792	5.80735	5.32193	5.39232	5.45943	5.49185	5.24793	5.88264	5.58496	5.67243	4.90689	5.39232	5.42626	5.35755	5.24793	5.24793	5.35755	5.39232	4.24793	4.32193	4.80735	4.45943	4.39491e-07	4	GSE64655	GSE60424	GSE107011	GSE115736	10
SNUPN	3	3.16993	3	2.58496	3.32193	3.16993	3.16993	3	3.32193	3.58496	3.16993	3	3	2.80735	2.80735	2.58496	3	3	3	2.80735	1	1	1	1	2.5935e-12	3	GSE64655	GSE60424	GSE107011		10
AQR	5.90689	5.58496	5.83289	5.90689	6.18982	5.88264	5.75489	5.88264	5.88264	5.61471	5.72792	5.75489	5.72792	5.88264	5.75489	5.88264	5.93074	5.78136	5.61471	5.52356	4.75489	4.90689	5.12928	5.12928	9.40056e-07	4	GSE64655	GSE60424	GSE107011	GSE115736	10
DDX20	5.16993	5.2854	5.72792	5.85798	5.35755	5.16993	5.55459	5.78136	5	4.90689	5.08746	5.52356	5	5	5.39232	5.70044	3.45943	3.45943	3.58496	3.70044	3.58496	3.58496	3.58496	3.32193	3.61767e-10	4	GSE64655	GSE60424	GSE107011	GSE115736	10
SART3	5.88264	6.02237	6.08746	5.93074	5.78136	5.88264	5.90689	5.88264	5.55459	5.93074	5.78136	5.64386	5.49185	5.70044	5.97728	5.61471	4.64386	4.9542	5.35755	5.04439	4.45943	4.75489	5.24793	4.70044	6.31864e-07	4	GSE64655	GSE60424	GSE107011	GSE115736	10
PABPC1	11.0119	10.7698	10.7723	10.7415	11.3197	11.1472	10.7682	11.0967	11.4226	11.1892	11.1861	11.0921	9.86882	9.62022	10.0224	9.99435	11.6448	11.5319	11.5718	11.5425	9.3443	9.11894	9.47573	9.97585	9.14392e-11	4	GSE64655	GSE60424	GSE107011	GSE115736	10
PPP2R1A	6.55459	6.61471	6.75489	6.35755	6.44294	6.37504	6.50779	6.39232	6.49185	6.78136	6.71425	6.49185	6.55459	6.74147	6.84549	6.52356	7.21917	7.17991	7.32193	7.2854	6.70044	6.12928	6.37504	6.35755	2.77631e-06	4	GSE64655	GSE60424	GSE107011	GSE115736	10
RTRAF	5.49185	5.61471	5.70044	5.72792	5.78136	5.80735	5.70044	6.06609	5.90689	6.12928	5.93074	6.02237	4.9542	5.12928	5.35755	5.35755	6.12928	6.20945	6.58496	6.2854	3.32193	4	4.16993	3.90689	3.38814e-11	3		GSE60424	GSE107011	GSE115736	10
PQBP1	5.42626	5.20945	5.55459	5.39232	5.55459	5.39232	5.32193	5.42626	5.55459	5.52356	5.55459	5.61471	4.85798	5	5.20945	5.08746	5.80735	5.75489	6.04439	5.9542	4.39232	4.85798	5	4.90689	1.57194e-07	4	GSE64655	GSE60424	GSE107011	GSE115736	10
WDR77	4.32193	4.80735	4.80735	4.52356	3.45943	4.39232	3.58496	3.45943	3.70044	4.58496	4.24793	3.90689	3.45943	4.08746	3.80735	4	3.90689	3.90689	3.90689	3.80735	0	1	0	1	8.27412e-11	4	GSE64655	GSE60424	GSE107011	GSE115736	10
SFPQ	8.90087	8.90087	9.01123	9.08215	9.19229	8.96	8.96578	9.16239	8.72792	8.74147	8.7039	8.97154	8.89785	8.78136	8.83289	9.34207	9.09276	9.19967	8.90388	9.11634	6.76818	7.18982	7.80735	7.53138	1.24028e-08	4	GSE64655	GSE60424	GSE107011	GSE115736	10
BCAS2	5.45943	5.45943	5.61471	6.10852	5.64386	5.67243	5.75489	6.35755	5.49185	5.75489	6.04439	6.30378	4.80735	5.20945	5.55459	5.52356	4.75489	4.64386	4.80735	4.90689	4.24793	5.72792	5.12928	4.64386	0.001536	3		GSE60424	GSE107011	GSE115736	10
SRSF11	8.45943	8.41363	8.55459	8.55842	8.75822	8.75154	8.42626	8.49586	8.66178	8.68299	8.44294	8.60363	8.49586	8.7879	8.53138	8.92778	7.64386	7.52356	7.45943	7.41785	7.09803	7.03342	7.2384	7.39232	9.17022e-12	4	GSE64655	GSE60424	GSE107011	GSE115736	10
TTF2	4.24793	4	4.16993	4.24793	4.32193	4.32193	4	4.16993	4.24793	4.24793	4.08746	4.24793	3.70044	3.58496	3.45943	3.70044	3.80735	4.08746	3.90689	4	0	1	0	1	2.31965e-13	4	GSE64655	GSE60424	GSE107011	GSE115736	10
CSTF2	3.45943	3.45943	3.45943	3.45943	3.70044	3.58496	3.70044	3.90689	3.58496	3.90689	3.45943	3.70044	3.58496	3.70044	3.70044	4	3	3.32193	3	3.16993	0	0	0	0	2.07498e-18	4	GSE64655	GSE60424	GSE107011	GSE115736	10
PRPF3	6.24793	6.49185	6.49185	6.45943	6.67243	6.62936	6.40939	6.65821	6.26679	6.50779	6.30378	6.47573	6.24793	6.35755	6.30378	6.62936	5.9542	6.20945	6	5.9542	5.90689	5.97728	6.20945	6.12928	5.12558e-05	3		GSE60424	GSE107011	GSE115736	10
PTBP2	4.45943	4.08746	3.80735	4.32193	3.45943	3.58496	3.32193	3.45943	3.70044	3.70044	3.32193	3.58496	3.90689	4	3.32193	4.45943	3.32193	3.45943	3	3.45943	2.32193	2.80735	2.80735	3	2.25472e-05	4	GSE64655	GSE60424	GSE107011	GSE115736	10
DHX35	3.90689	3.80735	3.90689	4	4	4.24793	4.08746	4.08746	4	4.24793	4.16993	4.08746	3.80735	4	4.16993	4	3.58496	4.08746	4	4	0	0	1	1.58496	8.35422e-11	4	GSE64655	GSE60424	GSE107011	GSE115736	10
SRSF7	8.46352	8.56986	8.71425	9.0634	9.49785	8.91588	9.13699	9.61839	8.66178	8.38802	8.61839	8.97154	9.2384	8.74147	8.7039	9.21917	7.19967	7.54689	7.55459	7.43463	5	5.80735	5.9542	5.67243	5.45689e-12	4	GSE64655	GSE60424	GSE107011	GSE115736	10
CPSF3	4.24793	4.16993	4.24793	4.24793	4.24793	4	3.70044	4.08746	4	4.08746	3.70044	4	4.39232	4	4.08746	4.24793	4.70044	4.39232	4.58496	4.52356	2.32193	2	2.32193	2	1.04273e-12	4	GSE64655	GSE60424	GSE107011	GSE115736	10
TARDBP	7.16993	7.47573	7.47573	7.40088	7.60733	7.40939	7.24793	7.21917	7.44294	7.59246	7.09803	7.33092	7.33092	7.37504	7.13955	7.53916	6.20945	6.44294	6.30378	5.97728	6.04439	6.24793	6.16993	5.97728	4.52833e-10	4	GSE64655	GSE60424	GSE107011	GSE115736	10
COIL	4.85798	5.16993	5.12928	5.2854	4.90689	4.85798	5.08746	5.20945	4.32193	4.70044	4.75489	4.90689	4.52356	4.85798	5.08746	5.08746	3.90689	4.24793	4.32193	4.39232	1.58496	2.58496	2.80735	3.32193	5.96786e-08	4	GSE64655	GSE60424	GSE107011	GSE115736	10
PABPN1	7.49985	7.55459	7.65821	7.49185	7.26679	7.08746	7.27612	7.11894	7	7.04439	6.94251	7.11894	7.33985	7.52356	7.46761	7.59246	7.56224	7.50779	7.52356	7.52356	6.72792	6.55459	6.82018	7.01123	1.29049e-08	3		GSE60424	GSE107011	GSE115736	10
HNRNPA2B1	9.65105	9.93811	9.78627	9.61471	9.48985	9.64926	9.21675	8.98299	9.47573	9.8009	9.36851	9.39446	10	9.87344	9.61839	10.0954	9.78627	9.90989	9.85331	9.62571	8.87652	9.00562	9.28309	9.13186	0.00010435	3		GSE60424	GSE107011	GSE115736	10
RBM19	6.49185	6.59991	6.52356	6.37504	6.45943	6.47573	6.18982	6.12928	6.32193	6.44294	6.06609	6.35755	5.83289	5.88264	5.75489	5.78136	5.24793	5.45943	5.35755	5.12928	0	0	0	1.58496	8.53375e-15	4	GSE64655	GSE60424	GSE107011	GSE115736	10
WDR83	4.08746	5.04439	4.85798	4.58496	3.90689	4.52356	4.52356	4.39232	3.80735	4.58496	4.32193	4.32193	4.64386	4.70044	4.58496	4.75489	3.80735	4.39232	4.32193	4	2.58496	2.80735	3.16993	2.80735	4.95125e-07	4	GSE64655	GSE60424	GSE107011	GSE115736	10
SRSF6	9.22159	9.07948	9.32418	9.51964	9.09276	8.70736	8.6865	9.18239	8.56986	8.48784	8.53528	8.84862	8.44294	8.47168	8.49985	9.01402	9.04985	9.22159	9.21189	9.24793	5.97728	6.55459	6.40939	6.91886	2.85024e-11	4	GSE64655	GSE60424	GSE107011	GSE115736	10
SNRNP27	4.80735	5.04439	5.2854	5.24793	4.52356	4.45943	4.90689	5	4.16993	4.75489	4.64386	4.75489	4.75489	4.9542	5.12928	5	4.58496	4.39232	4.75489	4.70044	3.90689	3.80735	4.08746	3.58496	5.42295e-06	4	GSE64655	GSE60424	GSE107011	GSE115736	10
MPHOSPH10	4.52356	5.12928	4.80735	5.04439	5.16993	5.42626	5.39232	5.83289	4.75489	5.45943	5.08746	5.2854	4.64386	5.32193	5.32193	5.24793	4.32193	4.39232	4.45943	4.58496	2.32193	2.58496	2.80735	2.80735	1.148e-10	4	GSE64655	GSE60424	GSE107011	GSE115736	10
SNRPC	4.75489	5.04439	5.16993	4.9542	4.85798	5.20945	5.39232	5.42626	4.80735	5.32193	5.20945	5.24793	4.58496	5.24793	5.35755	5	5.32193	5.49185	5.70044	5.64386	2	2.80735	3.32193	3	4.72645e-09	4	GSE64655	GSE60424	GSE107011	GSE115736	10
PNN	8.00562	8.29002	8.17493	8.08746	7.93074	7.94251	7.62936	7.55459	7.66534	7.85798	7.45943	7.65821	8.01681	8.07682	7.64386	8.23362	7.41785	7.40939	7.26679	7.19967	6.40939	6.58496	6.61471	6.52356	7.08307e-10	4	GSE64655	GSE60424	GSE107011	GSE115736	10
UPF3B	3.90689	4.24793	4.24793	4	3.45943	3.70044	3.80735	3.32193	3.70044	3.90689	3.70044	3.45943	3.70044	4.08746	4	4	3.16993	3.45943	3.32193	3.16993	1.58496	2	2	1.58496	1.64022e-11	4	GSE64655	GSE60424	GSE107011	GSE115736	10
HTATSF1	5.16993	5.39232	5.20945	5.12928	5.85798	5.88264	5.45943	5.61471	6	6.14975	5.70044	5.85798	5.49185	5.83289	5.70044	5.58496	5.67243	5.52356	5.67243	5.67243	3.70044	3.58496	4	4.52356	2.4482e-09	4	GSE64655	GSE60424	GSE107011	GSE115736	10
TCERG1	6.89482	6.83289	6.72792	6.80735	6.52356	6.35755	6.12928	6.2854	6.39232	6.35755	6.16993	6.12928	6	6.14975	6.20945	6.42626	6.08746	6.18982	6.16993	6	1	0	1	2	4.22484e-14	4	GSE64655	GSE60424	GSE107011	GSE115736	10
RBM28	4.39232	4.32193	4.24793	4.08746	4.64386	4.24793	4.39232	4.24793	4.32193	4.24793	4.08746	4	4.32193	4.64386	4.52356	4.70044	3.70044	3.90689	3.90689	3.90689	3.58496	3.32193	3.16993	3	4.83828e-08	4	GSE64655	GSE60424	GSE107011	GSE115736	10
LSM5	3.90689	4.39232	4.39232	4.24793	4.24793	4.52356	4.08746	4.45943	4.24793	4.52356	4.39232	4.39232	3	3.45943	3.45943	3.16993	3.45943	4	4.08746	3.80735	0	0	1	1	2.87356e-12	4	GSE64655	GSE60424	GSE107011	GSE115736	10
CACTIN	4.75489	4.85798	5.04439	4.70044	5.12928	4.80735	5.08746	5.04439	4.70044	4.75489	4.90689	4.85798	4.90689	4.85798	5.08746	4.80735	4.32193	4.24793	4.52356	4.32193	2.80735	3.16993	3.80735	3.58496	1.32138e-08	3	GSE64655	GSE60424		GSE115736	10
POLR2I	2.80735	3.32193	3.45943	3.16993	3	3.32193	3.58496	3.58496	3.16993	3.58496	3.70044	3.80735	3	3.16993	3.58496	3	2.80735	3.16993	3.32193	3	2	2.32193	2	2.58496	3.82706e-05	3	GSE64655	GSE60424	GSE107011		10
C1QBP	4.9542	5.04439	5.2854	5.20945	5.20945	5.49185	5.32193	5.32193	5.42626	5.80735	5.70044	5.45943	4	4.52356	4.64386	4.32193	4.90689	5.08746	5.45943	5.58496	0	0	0	2.32193	3.01883e-10	4	GSE64655	GSE60424	GSE107011	GSE115736	10
YJU2	5.12928	5.32193	5.39232	5.58496	5.16993	4.75489	5.2854	5.72792	4.45943	4.80735	5	5.16993	4.85798	4.9542	5.49185	5.2854	5.45943	5.67243	5.70044	5.83289	3	4.08746	3.45943	4.16993	3.69374e-06	3		GSE60424	GSE107011	GSE115736	10
LUC7L3	7.99435	8.47168	8.39232	7.97728	7.97154	8.45533	7.8392	7.40939	8.41785	8.80413	8.08215	8.20457	7.73471	8.18982	7.8009	7.9542	6.52356	6.44294	6.39232	6.45943	6.02237	5.32193	5.64386	5.93074	2.33107e-10	4	GSE64655	GSE60424	GSE107011	GSE115736	10
EFTUD2	5.67243	5.75489	5.80735	5.78136	5.67243	5.52356	5.70044	5.52356	5.45943	5.80735	5.39232	5.49185	5.61471	5.9542	5.88264	5.72792	7.21917	6.98868	7.07682	7	4.90689	4.58496	5.08746	5.16993	1.19934e-11	4	GSE64655	GSE60424	GSE107011	GSE115736	10
CCDC130	5.61471	5.9542	5.93074	5.72792	5.67243	5.75489	5.85798	5.80735	5.2854	6.02237	5.70044	5.80735	5.80735	5.83289	5.70044	5.78136	5.16993	5.58496	5.2854	5.39232	5	4.85798	5.24793	5.55459	0.00100189	3		GSE60424	GSE107011	GSE115736	10
DHX15	7.5157	7.37504	7.5157	7.61471	7.59246	7.27612	7.43463	7.49185	7.19967	7.13955	7.16993	7.34873	7.39232	7.61471	7.49985	7.92481	7.18982	7.27612	7.2854	7.2854	6.04439	6.24793	6.47573	6.39232	1.92361e-09	4	GSE64655	GSE60424	GSE107011	GSE115736	10
NCBP2	6.10852	6.42626	6.44294	6.24793	6.39232	6.45943	6.20945	6.04439	6.32193	6.33985	6.10852	6.22882	5.39232	5.78136	5.75489	5.85798	5.64386	5.83289	5.78136	5.49185	2.32193	2.80735	2.80735	2.80735	8.40781e-16	4	GSE64655	GSE60424	GSE107011	GSE115736	10
ZPR1	5.49185	5.78136	5.75489	5.97728	6.2854	5.90689	6.20945	6.47573	5.52356	5.58496	5.61471	5.85798	6.30378	5.9542	6.12928	6.33985	6.02237	6.32193	6.22882	6.14975	2	3.58496	4.08746	3.58496	3.41513e-08	3		GSE60424	GSE107011	GSE115736	10
DCPS	3.45943	3.58496	3.45943	3.32193	3	3	3.16993	2.58496	3	3.45943	3.16993	2.80735	3.32193	3.58496	3.58496	3	3.90689	4.08746	4.08746	3.90689	2.58496	2.32193	2.32193	3	2.80729e-06	3	GSE64655	GSE60424	GSE107011		10
PRPF19	5.80735	5.83289	5.83289	5.55459	5.90689	5.97728	5.85798	5.75489	6.10852	6.40939	6.16993	5.9542	5.64386	5.83289	5.83289	5.67243	6.39232	6.32193	6.56986	6.2854	1.58496	2.32193	2	2.80735	1.96367e-14	4	GSE64655	GSE60424	GSE107011	GSE115736	10
PRPF40B	2.58496	3.16993	3.32193	3	2.32193	3.32193	2.58496	3	2.80735	3.45943	3.32193	3.32193	2	3	2.58496	3.16993	0	0	1	0	0	0	0	0	2.03031e-10	3	GSE64655	GSE60424	GSE107011		10
MAGOHB	3	3.70044	3.58496	3.45943	2.80735	3.45943	3.16993	3	3	3.70044	3.16993	3.32193	2	2.80735	2.80735	2.58496	2	2.32193	2.32193	2.32193	0	0	0	0	3.89584e-12	4	GSE64655	GSE60424	GSE107011	GSE115736	10
SF3A2	6.35755	6.56986	6.58496	6.44294	6.62936	6.62936	6.98868	6.98868	6.39232	6.87036	6.75489	6.96578	6.44294	6.44294	6.71425	6.50779	6.50779	6.56986	6.62936	6.76818	5	5.24793	5.20945	5.72792	2.78679e-08	4	GSE64655	GSE60424	GSE107011	GSE115736	10
SRSF3	9.00843	8.67243	9.08215	9.46557	9.11894	8.89785	9.00282	9.57743	8.62571	8.92778	8.99152	9.17493	8.65105	8.58871	8.82018	9.13699	8.56224	8.78136	8.88874	8.90087	7.07682	8.62936	8.67948	7.65821	0.0103179	3		GSE60424	GSE107011	GSE115736	10
PRPF4B	7.58496	7.56224	7.60733	7.59991	7.72792	7.5157	7.44294	7.34873	7.41785	7.50779	7.26679	7.34873	7.60733	7.7879	7.55459	7.91289	6.90689	6.88264	6.88264	6.71425	5.72792	5.78136	5.88264	5.90689	3.99042e-14	4	GSE64655	GSE60424	GSE107011	GSE115736	10
SNRNP70	9.86109	9.79766	9.95274	9.60363	9.81057	9.44087	9.20212	9.26913	9.66	9.67948	9.31061	9.60918	8.98584	8.89785	8.74819	8.90989	8.57743	8.69	8.37504	8.5157	8.76818	8.46352	8.61102	8.94837	2.12999e-08	4	GSE64655	GSE60424	GSE107011	GSE115736	10
HNRNPL	8.15987	8.33092	8.44708	8.35315	7.94837	8.01123	8.35315	8.33985	7.69349	7.9542	8.04439	8.0607	8.29002	8.57365	8.66888	8.69	8.57365	8.80735	8.89178	8.81378	7.39232	7.75489	8.07682	8.28077	0.000101028	4	GSE64655	GSE60424	GSE107011	GSE115736	10
PPWD1	5.24793	5.67243	5.58496	5.45943	5.58496	6.18982	5.61471	5.20945	5.49185	6.39232	5.75489	5.52356	5.39232	5.9542	5.61471	5.75489	4.70044	4.9542	4.75489	4.32193	4.70044	4.39232	4.75489	4.70044	2.54675e-05	4	GSE64655	GSE60424	GSE107011	GSE115736	10
HSPA8	7.96	7.70044	8.24317	8.41785	9.47573	9.09803	9.10066	9.44294	9.83289	9.45738	9.49386	9.60177	8.29462	8.2384	8.50779	8.42626	8.67948	8.47573	8.79442	8.80413	7	7.69349	7.30378	7.45121	3.28154e-10	4	GSE64655	GSE60424	GSE107011	GSE115736	10
THOC2	6.52356	6.33985	6.33985	6.40939	6.22882	6.22882	5.93074	6.02237	6.20945	6.42626	6.10852	6.12928	5.97728	6.24793	6.10852	6.06609	6.22882	5.9542	5.88264	5.88264	5.04439	5	5.20945	4.90689	4.90013e-10	4	GSE64655	GSE60424	GSE107011	GSE115736	10
SNRPD2	6	6.12928	6.49185	6.39232	6.58496	6.55459	6.55459	6.79442	6.45943	6.80735	6.84549	6.82018	5.39232	5.67243	6.02237	5.24793	5.58496	5.75489	6.14975	5.97728	1.58496	2.32193	2.32193	2.80735	2.2902e-13	4	GSE64655	GSE60424	GSE107011	GSE115736	10
SYMPK	6.65821	6.65821	6.70044	6.55459	6.26679	6.14975	6.06609	6	6.04439	6.33985	6.08746	6.20945	6.08746	6.02237	5.78136	5.88264	6.55459	6.42626	6.67243	6.47573	5.2854	5.24793	5.39232	5.49185	6.16312e-11	4	GSE64655	GSE60424	GSE107011	GSE115736	10
SNRPD3	4.32193	4.70044	4.45943	4.52356	4.16993	4.45943	4.16993	4.16993	4	4.32193	4	4	4.08746	4.24793	4.24793	4	4.39232	4.90689	4.64386	4.75489	2.80735	3.16993	3.16993	3.58496	7.7546e-08	4	GSE64655	GSE60424	GSE107011	GSE115736	10
HNRNPD	7.87036	8.03892	7.90087	7.71425	7.72792	7.8009	7.53138	7.59991	7.57743	7.82655	7.57743	7.70044	7.57743	7.84549	7.58496	7.8392	8.10852	8.21432	8.03342	8.04985	7.14975	7.35755	7.67243	7.8009	0.00132706	3		GSE60424	GSE107011	GSE115736	10
ZCRB1	4.32193	4.39232	4.58496	4.58496	4.16993	4	4.08746	4.24793	4	4.16993	4.24793	4.08746	4.08746	4.16993	3.90689	4.24793	4.08746	4.08746	4	4.45943	3.45943	3.58496	3.32193	3.70044	2.20202e-06	4	GSE64655	GSE60424	GSE107011	GSE115736	10
SNRPF	4.16993	4.52356	4.58496	4.58496	4.64386	4.70044	4.64386	4.85798	4.52356	4.75489	4.70044	4.80735	4.08746	4.08746	4.39232	4.24793	4.32193	4.52356	4.58496	4.39232	0	0	0	1	2.78407e-15	4	GSE64655	GSE60424	GSE107011	GSE115736	10
HNRNPA1L2	3.90689	4.08746	4.08746	4.08746	4	4	3.90689	4	3.80735	4.08746	3.58496	4.08746	3.58496	3.90689	4	4	2.32193	2	2.58496	3	0	0	0	0	2.16233e-15	4	GSE64655	GSE60424	GSE107011	GSE115736	10
MBNL2	5	4.58496	4.85798	5.12928	5	4.58496	4.90689	4.90689	4.58496	4.24793	4.52356	4.75489	4.39232	4.80735	5.04439	5.04439	4.85798	4.64386	4.80735	4.75489	0	0	0	0	1.10673e-17	4	GSE64655	GSE60424	GSE107011	GSE115736	10
DHX38	6.80735	6.90689	6.89482	6.85798	6.89482	6.64386	6.9542	6.80735	6.47573	6.75489	6.56986	6.79442	6.88264	7.04439	6.94251	7.16993	6.67243	6.62936	6.65821	6.52356	6.30378	6.16993	6.58496	6.50779	4.17185e-05	3		GSE60424	GSE107011	GSE115736	10
HNRNPM	7.57743	7.90087	7.74147	7.59991	7.74147	7.87652	7.78136	7.8392	7.67948	8.0607	7.76155	7.72792	7.49185	7.85798	7.85798	7.49185	7.94251	8.16491	8.11374	8.02237	6.35755	6.50779	6.74147	7.06609	7.5251e-08	4	GSE64655	GSE60424	GSE107011	GSE115736	10
TXNL4A	4.16993	4.70044	4.45943	4.32193	4.58496	4.75489	4.85798	4.70044	4.39232	4.52356	4.52356	4.39232	4.52356	4.58496	4.70044	4.45943	5	5	5.24793	5.42626	3.32193	3.70044	3.70044	4.16993	4.40411e-07	4	GSE64655	GSE60424	GSE107011	GSE115736	10
PRPF31	5	5.12928	5.2854	5.08746	5.2854	5.16993	5.24793	5.45943	5.04439	5.32193	5.04439	5.39232	5.16993	5.20945	5.24793	5.2854	5.16993	5.2854	5.16993	5.32193	3.45943	3.58496	4	3.80735	3.34167e-11	4	GSE64655	GSE60424	GSE107011	GSE115736	10
TGS1	4.75489	4.58496	4.58496	4.75489	4.75489	4.70044	4.80735	5.08746	4.58496	4.85798	4.58496	4.64386	4	4.32193	4.52356	4.39232	3.58496	3.80735	4	3.80735	3.58496	4.16993	3.80735	4.08746	4.68202e-07	4	GSE64655	GSE60424	GSE107011	GSE115736	10
PDCD7	4.52356	4.52356	4.64386	4.24793	4.64386	4.70044	4.58496	4.64386	4.70044	4.80735	4.85798	4.64386	4.24793	4.39232	4.45943	4.08746	3.80735	3.80735	3.90689	3.90689	0	1	1	1.58496	1.38779e-12	3	GSE64655	GSE60424		GSE115736	10
SNRNP200	8.20945	8.18982	8.29002	8.18488	8.51964	8.31288	8.36194	8.33985	8.21917	8.25267	8.14466	8.21432	8.11374	8.34873	8.40939	8.35755	8	7.72792	7.71425	7.62205	7.86419	7.76155	8.17493	7.7879	6.23956e-06	4	GSE64655	GSE60424	GSE107011	GSE115736	10
POLR2D	4.24793	4.24793	4.24793	4.32193	4.39232	4.32193	4.39232	4.64386	4.24793	4.52356	4.45943	4.75489	4.08746	4.08746	4.45943	4.45943	4	4.16993	4.39232	4.16993	2.80735	3	3	3	3.14066e-10	4	GSE64655	GSE60424	GSE107011	GSE115736	10
RBM41	4.08746	4.16993	4.16993	4.24793	3.70044	4.08746	3.58496	3.45943	3.70044	4.08746	3.80735	3.90689	3.45943	3.80735	3.70044	3.45943	3.58496	3.45943	3	3	0	1	1.58496	1	4.85287e-10	4	GSE64655	GSE60424	GSE107011	GSE115736	10
FUS	8.8009	9.11114	9.02237	8.90689	9.28771	9.26444	9.02791	8.89178	8.9571	9.16993	8.85798	9.07146	8.90989	8.92184	8.76155	9.20945	8.65464	8.73809	8.76818	8.62571	8.40514	8.79116	9.03342	8.98868	0.0483379	4	GSE64655	GSE60424	GSE107011	GSE115736	10
KHSRP	6.70044	7.04439	7.08746	6.84549	6.33985	6.55459	6.72792	6.65821	6.35755	6.74147	6.61471	6.67243	6.44294	6.67243	6.67243	6.65821	6.94251	7.2854	7.33092	7.21917	5.9542	6.16993	6.33985	6.58496	2.79988e-05	4	GSE64655	GSE60424	GSE107011	GSE115736	10
LUC7L2	6.16993	6.42626	6.2854	6.32193	6.52356	6.59991	6.37504	6.42626	6.45943	6.75489	6.44294	6.49185	6.52356	6.82018	6.52356	6.76818	6.55459	6.64386	6.37504	6.42626	5.52356	5.52356	6.22882	6	8.36531e-05	3		GSE60424	GSE107011	GSE115736	10
NONO	8.07682	8.11374	8.10329	7.97154	8.31741	8.2854	8.12412	8.21917	8.18488	8.30834	8.08215	8.16993	8.07146	8.11374	7.99435	8.22882	8.42206	8.30378	8.43879	8.34873	7.08746	6.91886	7.06609	7.24793	1.56822e-12	4	GSE64655	GSE60424	GSE107011	GSE115736	10
RBMX	8.0607	8.11894	8.31288	8.10852	8.41363	8.13955	8.12928	8.35755	8.04439	8.2384	8.22882	8.25739	7.42626	7.56224	7.78136	7.81378	7.6865	7.62205	7.74147	7.65105	4.64386	4.32193	4.80735	4.9542	1.32889e-16	4	GSE64655	GSE60424	GSE107011	GSE115736	10
POLR2K	4.45943	4.64386	4.70044	5	4.80735	4.90689	4.90689	5.24793	4.45943	4.64386	4.85798	4.75489	4.70044	5.24793	5.20945	5.70044	4.16993	4.85798	4.75489	4.75489	2.58496	3.58496	3.58496	3.32193	1.75735e-06	4	GSE64655	GSE60424	GSE107011	GSE115736	10
TRPT1	5.04439	5.2854	5.32193	4.90689	4.24793	4.16993	4.45943	4.32193	3.58496	4.32193	4.16993	4	4.24793	4.39232	4.39232	4.32193	3.16993	3.45943	3.80735	3.58496	3.90689	3.32193	3.45943	4	2.31998e-07	4	GSE64655	GSE60424	GSE107011	GSE115736	10
SNRPG	3.90689	4.24793	4.58496	4.52356	3.90689	4	4.32193	4.32193	3.70044	4.24793	4.52356	4.16993	3.70044	3.80735	4.16993	4	4.32193	4.64386	4.9542	4.70044	3	4.16993	4	3.80735	0.0165608	3		GSE60424	GSE107011	GSE115736	10
NCBP1	5.04439	5.16993	5.32193	5.42626	5.32193	5.42626	5.24793	5.16993	5.20945	5.39232	5.20945	5.39232	5.55459	5.70044	5.42626	5.83289	4.80735	4.9542	4.85798	5	3	2.80735	3.45943	3.32193	8.64179e-13	4	GSE64655	GSE60424	GSE107011	GSE115736	10
SNU13	5.42626	5.90689	6.06609	6	5.42626	5.93074	5.80735	6.02237	5.70044	6.16993	6.08746	5.93074	5.20945	5.70044	5.75489	5.52356	5.9542	6.14975	6.20945	6.16993	3.45943	4.45943	4.32193	4.45943	1.99122e-07	3		GSE60424	GSE107011	GSE115736	10
TRA2B	8.88264	8.58871	8.7879	9.33092	8.47978	8.21917	8.18488	8.65105	8.2384	8.14975	8.2384	8.61102	8.224	8.26209	8.38802	8.8009	8.71768	8.7211	8.76487	8.98584	6.04439	7.10852	7.20945	7.06609	3.46879e-07	4	GSE64655	GSE60424	GSE107011	GSE115736	10
SNRPB	6.80735	7.03342	7.15987	7.13955	6.74147	6.6865	7.15987	7.18982	6.50779	6.71425	6.83289	6.79442	6.59991	6.83289	7.22882	6.84549	6.85798	7.12928	7.29462	7.21917	5.97728	6.33985	6.40939	6.37504	0.000282143	4	GSE64655	GSE60424	GSE107011	GSE115736	10
SNRPB2	4.80735	5.32193	5.42626	5.45943	4.9542	5.16993	5.49185	5.45943	5	5.35755	5.45943	5.42626	4.64386	5.2854	5.49185	5	5.35755	5.49185	5.85798	5.67243	3.45943	4.24793	4.70044	3.90689	0.000100587	4	GSE64655	GSE60424	GSE107011	GSE115736	10
HNRNPR	7.04439	7.12928	7.03342	6.93074	6.79442	6.93074	6.82018	6.45943	7.01123	7.27612	6.94251	6.88264	6.62936	7.06609	6.98868	6.61471	7.03342	7.01123	7.25739	7.05528	5.20945	5.24793	5.67243	5.97728	3.7787e-08	4	GSE64655	GSE60424	GSE107011	GSE115736	10
DNAJC8	5.35755	5.72792	5.88264	5.70044	5.24793	5.67243	5.85798	5.61471	5.35755	6.12928	5.88264	5.70044	5.35755	5.97728	5.9542	5.64386	6.26679	6.24793	6.14975	6.10852	5.39232	5.67243	5.39232	5.45943	0.00884338	4	GSE64655	GSE60424	GSE107011	GSE115736	10
PPIL3	4.24793	4.45943	4.08746	4.32193	4.16993	4.45943	3.90689	4.32193	4.24793	4.64386	3.80735	4.16993	4.39232	4.39232	3.80735	4.24793	4.08746	4	3	3.58496	0	0	0	1	1.28756e-11	4	GSE64655	GSE60424	GSE107011	GSE115736	10
PRKRIP1	5.45943	5.78136	6.02237	5.83289	5.75489	5.80735	5.80735	5.75489	5.52356	5.88264	5.78136	5.85798	5.24793	5.55459	5.70044	5.55459	4.75489	4.9542	5.24793	5.24793	4.52356	5.12928	5.12928	5	1.52785e-05	4	GSE64655	GSE60424	GSE107011	GSE115736	10
LSM7	5.2854	5.64386	5.70044	5.49185	4.70044	4.9542	5.08746	5	4.45943	5	4.85798	4.80735	4.08746	4.39232	4.52356	4.24793	4.39232	4.75489	4.80735	4.90689	1	2	1.58496	2.32193	1.0046e-11	4	GSE64655	GSE60424	GSE107011	GSE115736	10
LSM4	5.04439	5.12928	5.20945	5	5.42626	5.55459	5.42626	5.58496	5.2854	5.58496	5.39232	5.45943	5.12928	5.20945	5.24793	5.04439	5.58496	5.67243	5.61471	5.85798	1	1.58496	1.58496	2.80735	7.01929e-12	4	GSE64655	GSE60424	GSE107011	GSE115736	10
HABP4	2.32193	2.80735	3	3	4.45943	4.24793	4	4.39232	4.80735	4.80735	4.9542	4.75489	2	2.32193	2.58496	2.32193	0	0	1	1	0	0	0	0	1.91305e-14	4	GSE64655	GSE60424	GSE107011	GSE115736	10
AAR2	4.39232	4.58496	4.80735	4.90689	5	4.9542	5.32193	5.32193	4.64386	4.90689	5.04439	5.04439	4.85798	5.2854	5.49185	5	5.16993	5.04439	5.12928	5.08746	1.58496	1	1.58496	2.58496	4.06262e-11	4	GSE64655	GSE60424	GSE107011	GSE115736	10
RTCB	4.90689	5.04439	5.24793	5.04439	4.52356	4.64386	4.64386	4.58496	4.52356	5.16993	4.85798	4.80735	4.70044	4.70044	4.85798	4.75489	5.97728	5.80735	6.12928	5.80735	1	1.58496	1	2.58496	1.25579e-11	3		GSE60424	GSE107011	GSE115736	10
THOC6	4.16993	5.08746	5.04439	4.70044	4.08746	4.45943	4.39232	4.32193	3.90689	4.58496	4.45943	4.32193	3.70044	4.08746	4.16993	4.08746	4.80735	5.20945	5.2854	5.20945	0	2	2	2	5.53588e-08	3		GSE60424	GSE107011	GSE115736	10
SNRPA1	6.08746	6.40939	6.40939	6.42626	6.2854	6.30378	6.18982	6.22882	6.08746	6.22882	6.02237	6.24793	6.08746	6.12928	6	6.39232	5.42626	5.80735	5.80735	5.61471	1.58496	2.58496	3	3.16993	7.92322e-12	4	GSE64655	GSE60424	GSE107011	GSE115736	10
ZRANB2	7.10852	7.3837	7.43463	7.29462	7.25739	7.49185	7.06609	7.01123	7.37504	7.64386	7.24793	7.2854	7.17991	7.43463	7.14975	7.46761	6.06609	5.85798	6	5.78136	4.80735	4.9542	5.04439	5	3.12e-14	4	GSE64655	GSE60424	GSE107011	GSE115736	10
PRMT7	5.42626	5.70044	5.83289	5.39232	6.18982	6.20945	6.04439	5.83289	5.90689	6.16993	5.88264	5.78136	5.72792	5.97728	5.78136	5.75489	4.64386	4.80735	4.85798	4.39232	1.58496	2	2	2	1.08171e-16	4	GSE64655	GSE60424	GSE107011	GSE115736	10
CTNNBL1	5.49185	5.39232	5.52356	5.55459	4.85798	5.08746	5.12928	5	4.80735	5.24793	5.20945	5.24793	4.80735	5.08746	5.52356	5.20945	6.02237	5.75489	6.06609	5.90689	3.45943	3.16993	3.90689	3.90689	7.97954e-10	4	GSE64655	GSE60424	GSE107011	GSE115736	10
RBM38	9.14211	9.3015	9.51964	9.49985	8.23362	8.48784	8.89785	9.07948	7.44294	8.11374	8.33092	8.24793	8.36194	8.72451	9.08746	8.90388	5.78136	5.42626	5.2854	6.12928	6.22882	5.49185	5.16993	6.26679	3.74237e-11	4	GSE64655	GSE60424	GSE107011	GSE115736	10
SRRM1	7.22882	7.40939	7.40088	7.42626	7.74147	7.72792	7.60733	7.86419	7.40088	7.73471	7.53916	7.65821	7	7.30378	7.44294	7.57743	7.30378	7.29462	7.2384	7.25739	6.87036	6.55459	6.94251	7.2384	6.41271e-05	4	GSE64655	GSE60424	GSE107011	GSE115736	10
RBM17	6.58496	7.02237	6.94251	6.83289	6.71425	6.9542	6.78136	6.79442	6.78136	7.07682	6.75489	6.90689	6.08746	6.71425	6.53916	6.58496	6.32193	6.70044	6.6865	6.78136	4.90689	5.08746	5.20945	5.61471	9.60756e-09	4	GSE64655	GSE60424	GSE107011	GSE115736	10
RBMX2	3.32193	3.90689	3.90689	3.45943	3.45943	3.80735	3.80735	3.90689	3.58496	4.16993	4.16993	4.08746	3	3.70044	3.70044	3.70044	3.80735	3.90689	4.24793	4.16993	3.32193	3.45943	3.32193	3.58496	0.016031	4	GSE64655	GSE60424	GSE107011	GSE115736	10
SYNCRIP	6.76818	6.58496	6.45943	6.53916	6.90689	6.67243	6.40939	6.52356	7	6.83289	6.58496	6.64386	6.50779	6.72792	6.67243	6.59991	7.27612	7.11894	7.13955	7.11894	4.32193	4.39232	4.85798	4.85798	1.97439e-12	4	GSE64655	GSE60424	GSE107011	GSE115736	10
HNRNPA1	9.25267	9.65105	9.783	9.74819	9.7039	9.66888	9.51175	9.77643	9.25267	9.49985	9.40088	9.59991	9.10852	9.26913	9.18735	9.64386	8.37069	9.12412	9.15735	8.75154	4.24793	4.45943	4.58496	5.55459	7.69069e-14	4	GSE64655	GSE60424	GSE107011	GSE115736	10
DHX9	7.41785	7.46761	7.50779	7.52356	7.54689	7.49185	7.56986	7.83289	7.33092	7.64386	7.53138	7.5157	6.93074	7.33092	7.56986	7.46761	7.56986	7.5157	7.60733	7.55459	6.64386	6.75489	6.85798	7.09803	2.81493e-05	4	GSE64655	GSE60424	GSE107011	GSE115736	10
SREK1IP1	4.32193	3.90689	4.16993	4.24793	4.08746	4	4.24793	4.16993	4.32193	4.32193	4.39232	4.08746	3.70044	4.08746	4.52356	3.80735	4.08746	4.08746	3.70044	3.90689	2.58496	2	2	2.58496	4.63865e-09	4	GSE64655	GSE60424	GSE107011	GSE115736	10
LSM8	5.52356	5.90689	6.02237	5.67243	5.83289	5.88264	5.83289	5.72792	5.58496	5.85798	5.78136	5.67243	5.39232	5.67243	5.67243	5.42626	4.9542	5.42626	5.52356	5.08746	4.39232	4	4.32193	4.39232	3.00029e-09	3		GSE60424	GSE107011	GSE115736	10

## Sheet: S10
Table S10: SF-junctions correlation in GSE60424
junction	ESS2	RBM39	SRSF9	SNIP1	ECD	RBM4	GEMIN7	RBM15	USP49	SRRM2	PRPF4	NSRP1	PSPC1	SF1	DDX46	PRPF6	HNRNPUL1	NOL3	LSM3	SF3B5	LGALS3	GTF2F1	SF3B1	PPP1R9B	SRPK2	CASC3	CIR1	PPIG	HNRNPH2	SCAF11	MFAP1	TXNL4B	SETX	SUPT6H	SCAF1	SRSF4	IK	RALY	PPP2CA	SMU1	USP4	EIF4A3	SF3B6	WBP4	SMNDC1	PTBP3	SYF2	RRAGC	IVNS1ABP
chr14:89412490:89416871	0.0690048	0.0609698	0.495321	0.316733	-0.121284	-0.123727	0.72521	0.423124	0.568903	0.219892	0.636879	0.462665	0.176993	0.224124	0.0816735	0.0749392	0.439776	0.278869	0.505083	0.287907	0.147304	0.236171	0.517169	0.965828	0.69295	0.694332	0.773864	0.528756	0.804017	0.805634	0.731036	0.806516	0.819595	0.480745	0.805654	0.756001	0.358628	0.770099	0.575081	0.510138	0.773476	0.628162	0.741238	0.822773	0.915988	0.763184	0.84989	0.922752	0.467732
chr22:24156076:24164400	-0.0923934	-0.112577	0.171292	0.15141	-0.192326	-0.263811	0.220256	-0.105216	0.200431	-0.0351889	0.48796	0.459785	0.0739597	0.377394	0.448591	0.419661	0.631843	0.348058	0.284196	0.2299	0.214507	0.366012	0.618087	0.701991	0.606108	0.730214	0.751077	0.660733	0.786913	0.674848	0.611956	0.671949	0.641819	0.564289	0.781346	0.741574	0.618666	0.711646	0.474183	0.627652	0.823117	0.513788	0.725449	0.729768	0.574523	0.793536	0.73112	0.661883	0.455971
chr2:218391495:218392981	0.00513309	0.0797569	0.641526	0.452388	0.0445902	0.150166	0.523292	0.0364825	0.397266	-0.225118	0.409044	0.306593	-0.243664	-0.117069	0.44314	0.184716	0.557444	0.756858	0.57563	0.596532	0.729953	0.63282	0.127032	0.695751	0.256167	0.362179	0.472003	0.140577	0.663145	0.332313	0.475019	0.508924	0.334547	0.260675	0.41486	0.461225	0.21891	0.610006	0.769279	0.803654	0.610296	0.536654	0.571133	0.841061	0.650126	0.480073	0.620696	0.583805	0.652207
chr13:46368249:46368733	0.0358524	0.0469802	0.530144	0.341952	-0.13233	-0.200344	0.615191	0.23268	0.473499	0.121132	0.424431	0.368887	0.148438	-0.0123864	0.251026	0.0128441	0.440233	0.353009	0.440503	0.266864	0.282253	0.18624	0.299261	0.767633	0.452657	0.473312	0.554829	0.360799	0.63304	0.543254	0.550639	0.523348	0.566404	0.353954	0.565049	0.64572	0.227122	0.616621	0.469195	0.518341	0.611068	0.478649	0.54269	0.726438	0.670943	0.544918	0.617139	0.722863	0.455232
chr13:110663518:110665528	0.144128	-0.00678848	0.420079	0.416016	-0.0828884	-0.118171	0.416468	-0.00712855	0.360306	-0.15195	0.45327	0.323941	-0.0992249	0.116863	0.368245	0.255537	0.705965	0.523562	0.419909	0.470336	0.461294	0.494485	0.60457	0.858107	0.710385	0.818107	0.879118	0.562948	0.961606	0.755683	0.840888	0.834021	0.722572	0.679803	0.853784	0.862438	0.662951	0.924022	0.741097	0.739216	0.954671	0.725187	0.905252	0.929091	0.806355	0.875138	0.89827	0.760217	0.76302
chr1:161674073:161677328	0.241147	0.28696	0.609007	0.558586	0.131871	0.032755	0.593351	0.235843	0.582409	0.113436	0.353326	0.126411	-0.0887725	-0.200603	0.184959	-0.136778	0.330032	0.328694	0.204164	0.249467	0.323436	0.284411	0.217807	0.660373	0.448709	0.429213	0.512854	0.186105	0.565832	0.461279	0.531699	0.47258	0.477798	0.446281	0.462156	0.592478	0.249233	0.606698	0.527061	0.559515	0.586683	0.501632	0.490082	0.630871	0.652467	0.462726	0.544305	0.527931	0.673633
chr1:161675313:161677328	-0.164377	-0.0111723	0.128839	-0.101187	-0.23527	-0.10615	0.618301	0.66738	0.398002	0.512599	0.471115	0.349822	0.355907	0.185183	-0.262698	-0.130505	-0.106343	-0.18038	0.241772	-0.205483	-0.33369	-0.289562	0.171734	0.545505	0.329475	0.202126	0.223924	0.282368	0.153762	0.463881	0.169577	0.256341	0.546264	0.00314058	0.308063	0.185072	-0.211414	0.130542	-0.00269179	-0.126934	0.133424	0.0311504	0.108707	0.219407	0.483671	0.288544	0.294583	0.644574	-0.193876
chr7:142796895:142801041	-0.00818448	0.0989527	0.258101	-0.0838514	0.0403218	0.0338222	0.390902	0.477807	0.307016	0.318411	0.0457215	0.0230148	0.241187	-0.126656	-0.334101	-0.336683	-0.362242	-0.164819	0.206029	-0.111154	-0.205954	-0.256835	-0.4188	0.0371204	-0.261778	-0.411017	-0.345939	-0.307716	-0.328932	-0.183178	-0.290533	-0.24215	-0.124864	-0.430128	-0.311095	-0.270452	-0.57371	-0.306403	-0.224648	-0.286731	-0.399024	-0.193614	-0.338589	-0.145885	0.0237449	-0.361281	-0.216631	0.108997	-0.341899
chr11:72688537:72692753	-0.323502	0.0386718	0.322685	-0.0756189	-0.135391	-0.0246657	0.694438	0.592064	0.419045	0.507784	0.273027	0.367907	0.256413	0.0895203	-0.194482	-0.105566	-0.257302	0.0631449	0.337128	-0.0911676	-0.130583	-0.163661	-0.277609	0.401068	-0.12794	-0.227101	-0.158168	-0.10353	-0.141132	0.0410483	-0.206378	0.00862418	0.118519	-0.438804	-0.0151811	-0.130532	-0.582145	-0.14676	-0.0751789	-0.0125764	-0.157165	-0.132039	-0.215743	0.111192	0.252729	-0.112625	-0.0281334	0.489366	-0.304156
chr13:46368615:46368733	-0.084363	0.110845	0.357791	0.171969	0.013426	0.20371	0.577604	0.472886	0.40324	0.284255	0.271921	0.167996	0.0776895	-0.161207	0.0468648	-0.0674924	0.10121	0.201171	0.42379	0.153506	0.124575	0.0551907	-0.162181	0.408793	0.0286917	-0.047731	0.0411975	-0.0921219	0.119655	0.128231	0.0686044	0.107615	0.219638	-0.0911357	0.122389	0.00554036	-0.357961	0.143613	0.220143	0.0853254	0.0433719	0.0562877	0.0610131	0.28997	0.410751	0.0786438	0.136074	0.365992	0.0604706
chr3:186996673:187038742	-0.394401	-0.166996	0.0115239	-0.360328	-0.372497	-0.219747	0.459228	0.602537	0.157338	0.648771	0.265007	0.443286	0.529065	0.338374	-0.398557	-0.118588	-0.367927	-0.31464	0.254236	-0.322225	-0.499787	-0.449447	-0.0694137	0.240148	-0.0815086	-0.182533	-0.174236	0.0976949	-0.240937	0.102952	-0.260958	-0.020024	0.203124	-0.426935	-0.0112197	-0.170496	-0.51918	-0.301601	-0.388312	-0.358528	-0.262159	-0.252018	-0.293348	-0.111266	0.107456	-0.119398	-0.093653	0.409957	-0.612248
chr1:160800082:160801790	-0.269657	-0.00881688	-0.0207372	-0.281795	-0.156448	-0.0357883	0.2467	0.419388	0.00380454	0.456603	0.0502764	0.186001	0.319533	0.115029	-0.475776	-0.265156	-0.588217	-0.332312	-0.0325606	-0.274298	-0.398593	-0.45066	-0.326355	-0.195573	-0.389505	-0.496594	-0.485886	-0.256767	-0.534238	-0.299485	-0.465799	-0.317731	-0.232255	-0.621549	-0.424504	-0.475773	-0.642807	-0.564179	-0.438334	-0.46122	-0.561865	-0.418099	-0.533536	-0.420396	-0.154587	-0.503711	-0.407333	-0.113903	-0.557716
chr14:52723874:52723965	-0.24364	0.0467766	0.0629797	-0.205541	0.0725051	0.174402	0.270344	0.421546	0.055732	0.30864	-0.0873952	0.047097	0.15348	-0.0144698	-0.411237	-0.200904	-0.657417	-0.238738	0.162305	-0.217065	-0.294253	-0.280952	-0.577833	-0.243372	-0.561383	-0.662621	-0.625063	-0.446332	-0.654434	-0.451415	-0.63562	-0.402592	-0.412992	-0.776876	-0.537824	-0.623017	-0.777595	-0.628787	-0.41355	-0.318299	-0.686281	-0.445171	-0.653866	-0.4241	-0.255249	-0.656621	-0.50776	-0.0939193	-0.638227
chr1:29160517:29165890	0.0752617	0.26403	-0.0392775	-0.101203	0.203114	0.261611	-0.00327827	0.293144	0.0732342	0.308853	-0.310338	-0.410471	-0.0604935	-0.205877	-0.338544	-0.403334	-0.47322	-0.269097	-0.171472	-0.18611	-0.234856	-0.16212	-0.644159	-0.433537	-0.517546	-0.657096	-0.671868	-0.662177	-0.714718	-0.554334	-0.64489	-0.596439	-0.481661	-0.478048	-0.566721	-0.691641	-0.659296	-0.649151	-0.352742	-0.500285	-0.723189	-0.349552	-0.71128	-0.533008	-0.435796	-0.642806	-0.640924	-0.440863	-0.479972
chr6:53294491:53295642	-0.236359	0.103376	-0.165847	-0.279193	0.0186062	0.0742104	0.14168	0.443104	0.00620358	0.515099	0.0163211	0.03492	0.284148	0.0998947	-0.504957	-0.283989	-0.687326	-0.502154	-0.146899	-0.480722	-0.576444	-0.538013	-0.394987	-0.288146	-0.411028	-0.541583	-0.55625	-0.294885	-0.694764	-0.3242	-0.609653	-0.45336	-0.273139	-0.616587	-0.471153	-0.576361	-0.697332	-0.655779	-0.559297	-0.566152	-0.67663	-0.535572	-0.66677	-0.562903	-0.311031	-0.572054	-0.54386	-0.170933	-0.702789
chr14:23066008:23067314	-0.0432912	-0.147208	-0.395166	-0.404961	-0.0160907	-0.124626	-0.272462	0.116476	-0.371119	0.108532	-0.187897	-0.0108363	0.364947	0.251393	-0.274011	0.0350495	-0.4519	-0.463077	-0.182244	-0.258979	-0.46791	-0.507106	-0.206909	-0.545082	-0.381892	-0.477805	-0.475222	-0.14638	-0.557565	-0.369602	-0.480734	-0.5077	-0.419654	-0.514144	-0.467072	-0.485635	-0.378755	-0.583611	-0.543795	-0.631311	-0.643751	-0.51991	-0.479801	-0.646186	-0.392174	-0.519985	-0.458283	-0.392766	-0.670774
chr10:110130486:110132305	0.0502754	-0.171466	-0.378553	-0.27302	-0.077448	-0.0701226	-0.275346	0.258252	-0.3373	0.420177	0.0227413	0.0994656	0.507478	0.477727	-0.587936	-0.0457733	-0.523066	-0.770754	-0.284248	-0.415502	-0.749388	-0.504357	0.286118	-0.319498	0.0989201	-0.0134614	-0.0895405	0.264207	-0.297478	0.0543738	-0.128638	-0.0174645	0.0778714	-0.0720559	-0.103388	-0.156102	0.0332935	-0.314284	-0.539281	-0.617304	-0.260337	-0.176	-0.187124	-0.607571	-0.251774	-0.128495	-0.159306	-0.157511	-0.477457
chr22:30022697:30025630	-0.21755	-0.323025	-0.511748	-0.491591	-0.19063	-0.097444	-0.599521	-0.225041	-0.550948	-0.088614	-0.255743	-0.0971851	0.143922	0.081522	-0.309658	0.0180706	-0.413554	-0.307073	-0.273635	-0.236737	-0.335004	-0.381623	-0.273352	-0.701812	-0.505292	-0.530755	-0.578433	-0.238802	-0.610878	-0.543379	-0.572858	-0.601411	-0.502123	-0.440334	-0.633561	-0.644016	-0.341183	-0.706972	-0.557561	-0.738389	-0.671731	-0.521684	-0.559536	-0.712534	-0.648415	-0.532005	-0.56793	-0.631163	-0.618492
chr21:46635763:46636896	-0.206161	-0.27833	-0.485906	-0.477956	-0.369558	-0.403492	-0.0245787	0.345805	-0.15884	0.359353	0.0832352	0.269458	0.529583	0.503115	-0.447512	-0.0116234	-0.401683	-0.598929	-0.17919	-0.500734	-0.731789	-0.68416	0.275273	-0.0720114	0.154635	0.0590002	-0.0159927	0.354501	-0.196475	0.2256	-0.0657411	-0.0692199	0.215933	-0.158305	0.0538226	-0.044632	-0.0815772	-0.262173	-0.481945	-0.601824	-0.212751	-0.285067	-0.174058	-0.379952	-0.0576635	0.0131336	-0.035428	0.145799	-0.6712
chr1:185306625:185307014	0.168867	0.285904	0.19744	0.117958	0.333207	0.403243	0.0431537	0.171201	0.0327966	0.00898851	-0.14883	-0.286158	-0.129825	-0.286926	-0.210203	-0.205202	-0.373327	-0.0104628	-0.0408439	0.145904	0.0650482	0.0200583	-0.663993	-0.453658	-0.610569	-0.716562	-0.634873	-0.697731	-0.591242	-0.662407	-0.575454	-0.591765	-0.617135	-0.511255	-0.679059	-0.659643	-0.623218	-0.588641	-0.0868363	-0.268284	-0.691122	-0.2995	-0.599778	-0.439046	-0.284086	-0.690182	-0.506985	-0.515349	-0.250239
chr4:99892034:99894335	0.129661	0.282863	-0.0386797	-0.0759825	0.348914	0.371436	-0.0899345	0.273147	-0.0612277	0.233548	0.0959662	-0.0249402	0.250941	0.174263	-0.291999	-0.0131782	-0.304045	-0.357645	-0.0852716	-0.0652104	-0.262081	-0.181617	-0.257738	-0.382885	-0.358227	-0.442399	-0.39981	-0.306355	-0.466069	-0.351715	-0.385048	-0.375448	-0.339087	-0.321853	-0.429178	-0.470252	-0.372788	-0.474956	-0.219983	-0.392768	-0.549934	-0.266005	-0.416436	-0.513928	-0.186217	-0.49879	-0.34519	-0.400238	-0.387965
chr1:84566012:84570582	-0.0619537	-0.0195725	-0.329653	-0.252846	-0.0216941	0.0989888	-0.406887	0.00761754	-0.405067	0.28375	-0.192288	-0.0995318	0.10781	0.21886	-0.363384	-0.0674312	-0.461262	-0.477179	-0.316049	-0.267532	-0.414021	-0.367614	-0.264852	-0.584243	-0.503469	-0.513329	-0.602933	-0.31996	-0.683131	-0.504295	-0.595286	-0.495561	-0.474488	-0.519607	-0.536978	-0.621939	-0.435075	-0.748871	-0.494519	-0.536287	-0.691905	-0.522915	-0.679482	-0.637018	-0.605846	-0.588874	-0.616606	-0.483643	-0.640074
chr1:35184593:35187001	0.0506955	0.310046	-0.0118207	0.00867386	0.348313	0.278184	-0.215888	-0.0536481	-0.172603	-0.0711406	-0.150634	-0.211765	-0.0719432	-0.150643	-0.0701075	-0.12869	-0.37705	-0.0963646	-0.288925	0.0128128	0.0596077	-0.105995	-0.556862	-0.646042	-0.66355	-0.689849	-0.672988	-0.61168	-0.650797	-0.719623	-0.54574	-0.666044	-0.743359	-0.539412	-0.761023	-0.656164	-0.484956	-0.660879	-0.155549	-0.233486	-0.709461	-0.372659	-0.632851	-0.549886	-0.451835	-0.753679	-0.592321	-0.705331	-0.28932
chr10:32345623:32346763	-0.277606	0.197449	0.117656	-0.16733	0.0778632	0.25767	0.296502	0.172901	0.178599	0.0472386	-0.155851	-0.106889	-0.192972	-0.366843	-0.0207797	-0.248748	-0.357226	0.125066	-0.00182242	-0.133509	0.087777	-0.134734	-0.761457	-0.222976	-0.632962	-0.698928	-0.660918	-0.65426	-0.579937	-0.554789	-0.623761	-0.569223	-0.530932	-0.733166	-0.58933	-0.600795	-0.824953	-0.530274	-0.174925	-0.0906379	-0.606203	-0.581661	-0.619071	-0.21792	-0.253217	-0.625729	-0.548433	-0.201372	-0.390831
chr3:71299880:71305878	-0.308876	-0.271943	-0.456672	-0.583321	-0.331538	-0.173332	-0.297046	0.12888	-0.468775	0.337107	-0.047531	0.170208	0.386131	0.444988	-0.428413	-0.0132877	-0.491045	-0.522002	-0.183859	-0.36208	-0.548038	-0.493778	-0.110158	-0.460197	-0.392048	-0.420676	-0.504853	-0.057163	-0.604038	-0.330198	-0.561244	-0.414515	-0.288204	-0.56217	-0.433907	-0.55502	-0.412164	-0.726401	-0.623494	-0.654329	-0.6239	-0.528296	-0.579606	-0.605298	-0.485745	-0.447466	-0.481809	-0.275838	-0.821614
chr7:107186681:107190173	-0.0362794	0.183705	-0.144625	-0.159698	0.315987	0.263356	-0.116266	0.159645	-0.0809644	0.102371	-0.274835	-0.347245	-0.0542502	-0.229305	-0.362013	-0.272289	-0.716499	-0.292052	-0.357257	-0.330348	-0.283858	-0.285043	-0.644409	-0.598415	-0.568194	-0.724997	-0.721246	-0.597847	-0.799777	-0.629596	-0.700938	-0.656021	-0.62755	-0.601963	-0.75272	-0.741702	-0.630361	-0.711509	-0.470065	-0.47975	-0.774918	-0.51021	-0.733301	-0.725375	-0.536195	-0.746263	-0.686422	-0.538426	-0.490904
chr2:11175009:11177737	-0.242279	0.0907261	-0.567601	-0.603475	-0.190695	-0.394759	-0.181824	-0.206022	-0.181178	-0.0917426	-0.361399	-0.169188	0.0487495	-0.0958937	0.16931	-0.0763173	-0.0975757	-0.144446	-0.717396	-0.563403	-0.178508	-0.660668	-0.228674	-0.373047	-0.255447	-0.291835	-0.363724	-0.196471	-0.453185	-0.233143	-0.384327	-0.643552	-0.352196	-0.308272	-0.292035	-0.223594	-0.294793	-0.401988	-0.446626	-0.363054	-0.409078	-0.740994	-0.469886	-0.407593	-0.41281	-0.331514	-0.471049	-0.301499	-0.489088
chr2:26124047:26127144	-0.140744	0.0682159	-0.257923	-0.34173	0.0364333	0.087604	-0.155705	0.266254	-0.267766	0.399451	0.107579	0.0769548	0.371619	0.331954	-0.537312	-0.20471	-0.69923	-0.653877	-0.297764	-0.438079	-0.641164	-0.526912	-0.228609	-0.504538	-0.415329	-0.507914	-0.559585	-0.226795	-0.708158	-0.39023	-0.590245	-0.421722	-0.384977	-0.608191	-0.557455	-0.594849	-0.496113	-0.741484	-0.570831	-0.578425	-0.706877	-0.518954	-0.63847	-0.694843	-0.451845	-0.616222	-0.522849	-0.374776	-0.776495
chr2:38749346:38749529	-0.217782	-0.27901	-0.826771	-0.655012	-0.448151	-0.510646	-0.34085	-0.0428665	-0.389152	0.147331	-0.0737562	0.0947602	0.355119	0.439585	-0.253068	0.126531	-0.177252	-0.603455	-0.531704	-0.613883	-0.68069	-0.718215	0.442528	-0.198452	0.252724	0.226013	0.0890331	0.474705	-0.143483	0.273421	-0.00735116	-0.110512	0.23251	0.0865928	0.159632	0.05698	0.173303	-0.180113	-0.520207	-0.593058	-0.0809491	-0.403063	-0.0936641	-0.400928	-0.207569	0.151639	-0.086386	-0.0202939	-0.523467
chr5:180793097:180808648	-0.373794	-0.32355	-0.582284	-0.668065	-0.361081	-0.207246	-0.459791	-0.0473361	-0.631483	0.262735	-0.103189	0.166108	0.430506	0.426461	-0.305231	0.112902	-0.395331	-0.561768	-0.215774	-0.39752	-0.538706	-0.501558	-0.085675	-0.582545	-0.448736	-0.435461	-0.530127	0.00248696	-0.635748	-0.392152	-0.601172	-0.492016	-0.344819	-0.528754	-0.457165	-0.563439	-0.352693	-0.752399	-0.715559	-0.6449	-0.636499	-0.606244	-0.600656	-0.665932	-0.606219	-0.471713	-0.566045	-0.394724	-0.828316
chr19:7905855:7909755	-0.132884	0.0352713	-0.267832	-0.374188	0.155615	0.0802166	-0.148762	0.0949774	-0.13713	0.0754205	-0.296315	-0.0645571	0.19115	0.0270861	-0.178972	0.00628767	-0.528034	-0.319082	-0.289835	-0.342553	-0.328805	-0.425963	-0.444485	-0.554552	-0.500478	-0.621242	-0.602386	-0.343576	-0.648014	-0.498027	-0.583819	-0.615288	-0.531243	-0.571568	-0.599063	-0.553775	-0.520374	-0.606123	-0.523836	-0.478245	-0.674677	-0.621379	-0.590523	-0.699094	-0.438495	-0.639527	-0.580413	-0.453322	-0.558426
chr19:10796199:10798486	-0.497088	-0.138737	-0.0548246	-0.364874	-0.305369	-0.189676	0.265493	0.232025	0.107793	0.317183	-0.218063	0.0193279	0.161296	-0.34978	-0.00928552	-0.292233	-0.333645	-0.0799955	0.0655802	-0.388294	-0.198516	-0.411603	-0.605588	-0.171476	-0.516908	-0.615514	-0.60358	-0.391875	-0.535534	-0.401159	-0.568914	-0.549293	-0.298236	-0.630878	-0.447912	-0.473057	-0.807027	-0.507206	-0.532304	-0.336826	-0.550237	-0.597099	-0.623326	-0.253793	-0.256732	-0.505816	-0.563623	-0.097321	-0.530708
chr17:6760601:6761886	-0.307421	-0.103348	-0.300421	-0.357142	-0.0597849	-0.0329357	-0.300655	-0.0611111	-0.396069	0.130381	-0.0493487	0.160877	0.318221	0.182183	-0.178354	-0.0292319	-0.537264	-0.432987	-0.3354	-0.478632	-0.456501	-0.534814	-0.259904	-0.609231	-0.529708	-0.556509	-0.586422	-0.200619	-0.655646	-0.493759	-0.643546	-0.567194	-0.529652	-0.626814	-0.624066	-0.521609	-0.446313	-0.706766	-0.623784	-0.403277	-0.664577	-0.70645	-0.647534	-0.674289	-0.56823	-0.652015	-0.564616	-0.477942	-0.731931
chr19:54632760:54633016	0.172098	0.461557	0.0727	0.02304	0.248588	0.413374	0.087825	0.411114	0.150895	0.520772	0.0424642	-0.25906	0.0057743	0.0179117	-0.521354	-0.46991	-0.451006	-0.478607	-0.158988	-0.170549	-0.36408	-0.163348	-0.388809	-0.254518	-0.337136	-0.429999	-0.485823	-0.506877	-0.58647	-0.343783	-0.444879	-0.300217	-0.250663	-0.351917	-0.386029	-0.534577	-0.528771	-0.548196	-0.193727	-0.390979	-0.569517	-0.201904	-0.566352	-0.383118	-0.265424	-0.502316	-0.465724	-0.291726	-0.40672
chr22:44185872:44186577	-0.277912	-0.319229	-0.524525	-0.621183	-0.360418	-0.207812	-0.374398	0.0335253	-0.531386	0.194329	-0.0202327	0.163689	0.451854	0.422578	-0.405411	0.0162302	-0.4341	-0.555748	-0.20275	-0.350297	-0.594492	-0.530818	-0.0127456	-0.523523	-0.31263	-0.352453	-0.41791	0.0141835	-0.523605	-0.289425	-0.481654	-0.381933	-0.252244	-0.437073	-0.393226	-0.488521	-0.29036	-0.645956	-0.613628	-0.715931	-0.57377	-0.500119	-0.473165	-0.644259	-0.459432	-0.396403	-0.4071	-0.379111	-0.806163
chr15:43190151:43190325	-0.0512921	-0.229182	0.335752	0.170944	-0.173743	-0.107475	0.313052	0.00563169	0.210849	-0.156945	0.10783	0.281241	-0.01402	0.000963731	0.434929	0.276801	0.591351	0.561581	0.570538	0.439609	0.517192	0.476393	0.332487	0.618029	0.419882	0.495274	0.561928	0.37337	0.723992	0.473311	0.570583	0.593728	0.493498	0.426245	0.588778	0.557089	0.402547	0.694673	0.479931	0.540519	0.687418	0.56348	0.663537	0.684586	0.562966	0.615467	0.619256	0.578886	0.54433
chr9:33261169:33262702	-0.0667214	-0.330703	0.173437	0.0252619	-0.23408	-0.154779	-0.0174696	-0.38423	-0.0725889	-0.450875	-0.0890659	0.128673	-0.230977	-0.0655717	0.487546	0.402505	0.662249	0.688596	0.431593	0.544961	0.667457	0.577077	0.197206	0.350908	0.170377	0.322967	0.379772	0.210493	0.58329	0.193797	0.370807	0.387435	0.186317	0.306493	0.383611	0.376161	0.400772	0.503343	0.40966	0.512854	0.537087	0.389835	0.525924	0.587291	0.290701	0.449427	0.418373	0.293419	0.52981
chr4:99894000:99894335	-0.208521	-0.374188	-0.0349453	-0.128971	-0.397849	-0.332982	-0.00145676	-0.295758	-0.103272	-0.317223	-0.0539277	0.150323	-0.158141	0.0125529	0.283383	0.184966	0.309998	0.405683	0.131952	0.145784	0.310082	0.19984	0.275132	0.308187	0.275806	0.372346	0.343156	0.318255	0.424888	0.284851	0.295477	0.34133	0.267131	0.222068	0.344843	0.350122	0.34636	0.369246	0.213102	0.312423	0.464446	0.212527	0.392719	0.416466	0.140281	0.449331	0.348596	0.357638	0.248938
chr3:195868709:195869497	0.293032	0.427257	0.564129	0.559146	0.29028	0.267737	0.629788	0.287659	0.674395	0.0401097	0.366622	-0.00303395	-0.286645	-0.136685	0.094964	-0.192397	0.281578	0.360311	0.186969	0.260632	0.32693	0.43103	0.223593	0.738166	0.574515	0.55004	0.598257	0.133052	0.602806	0.558691	0.581644	0.634328	0.536824	0.497455	0.579562	0.567436	0.326712	0.715678	0.697819	0.618016	0.671505	0.616907	0.600711	0.682168	0.665183	0.56441	0.624846	0.597814	0.665735
chr22:44185872:44187776	0.277912	0.319229	0.524525	0.621183	0.360418	0.207812	0.374398	-0.0335253	0.531386	-0.194329	0.0202327	-0.163689	-0.451854	-0.422578	0.405411	-0.0162302	0.4341	0.555748	0.20275	0.350297	0.594492	0.530818	0.0127456	0.523523	0.31263	0.352453	0.41791	-0.0141835	0.523605	0.289425	0.481654	0.381933	0.252244	0.437073	0.393226	0.488521	0.29036	0.645956	0.613628	0.715931	0.57377	0.500119	0.473165	0.644259	0.459432	0.396403	0.4071	0.379111	0.806163
chr4:99863855:99866034	0.265206	0.282084	0.191482	0.25459	0.199494	0.194113	0.149254	0.0418625	0.373845	-0.0959418	-0.264621	-0.50363	-0.535694	-0.375311	0.0455362	-0.415868	0.0771081	0.210999	0.00403406	0.13771	0.255702	0.385038	-0.199771	0.139478	0.115272	0.0932131	0.0525189	-0.328391	0.102177	0.0334977	0.125371	0.131316	0.0311167	0.199563	0.125805	0.0375276	0.0660086	0.218653	0.30415	0.210719	0.158603	0.323803	0.0997891	0.27446	0.0839609	0.104138	0.0470662	0.0164216	0.323523
chr5:39126135:39127741	0.417963	0.256629	0.357092	0.576717	0.374564	0.227886	-0.0289479	-0.39077	0.144948	-0.535801	0.053583	-0.204427	-0.440916	-0.313322	0.559815	0.219074	0.646206	0.545571	0.112339	0.571723	0.699349	0.643676	0.192169	0.23637	0.291822	0.401935	0.468577	0.0619543	0.590684	0.180202	0.538855	0.346245	0.110177	0.583342	0.33785	0.47652	0.568916	0.638399	0.717026	0.702181	0.577807	0.543268	0.587913	0.550977	0.342879	0.401183	0.446608	0.0319788	0.872065
chr4:82857764:82863318	0.171321	0.30125	0.638332	0.443165	0.367178	0.543035	0.543358	0.40415	0.388538	0.0922494	0.22255	0.0102168	-0.114332	-0.276409	0.0998368	-0.0778876	0.0847215	0.424545	0.414249	0.429958	0.466394	0.414827	-0.322835	0.311556	-0.0680637	-0.155053	-0.0229954	-0.296673	0.0891564	-0.0706342	0.00486566	0.0632325	-0.00688108	-0.0948191	-0.0656342	-0.0863773	-0.298563	0.155949	0.451768	0.307608	0.0371988	0.228256	0.0919707	0.263559	0.32113	-0.0263131	0.128709	0.22573	0.321005
chr4:948154:950421	0.240006	0.0469422	0.707835	0.597092	0.142086	0.0644461	0.457305	0.127731	0.376566	-0.0820123	0.393737	0.295137	0.0195962	0.0337176	0.304069	0.108172	0.471647	0.49055	0.603065	0.597978	0.48104	0.582829	0.285381	0.627643	0.38936	0.440886	0.564772	0.240451	0.725496	0.405661	0.607804	0.667433	0.377109	0.362622	0.503228	0.593686	0.403489	0.696931	0.649435	0.721758	0.651407	0.729105	0.67823	0.733775	0.678634	0.47755	0.696762	0.518421	0.642458
chr21:46636547:46636896	0.18289	0.309105	0.40343	0.448145	0.394525	0.43896	-0.043944	-0.317909	0.112516	-0.26403	-0.0563786	-0.268533	-0.472286	-0.426838	0.410842	0.00384855	0.353002	0.495349	0.114252	0.43914	0.632076	0.620153	-0.242392	0.0107378	-0.152571	-0.0631283	-0.0108933	-0.352086	0.140102	-0.233055	0.045688	0.0671824	-0.212381	0.162845	-0.0638045	-0.0184706	0.0700111	0.214299	0.437095	0.498502	0.166156	0.275018	0.13718	0.284267	0.0049603	-0.0396363	-0.0159198	-0.224877	0.603213
chr14:52721190:52723965	0.258178	-0.00856791	0.0880898	0.315546	-0.051669	-0.0906338	-0.00222731	-0.200986	0.139927	-0.175122	0.209476	0.077246	-0.126325	0.0848423	0.36508	0.254282	0.72351	0.315012	0.0259254	0.279315	0.319159	0.361817	0.670213	0.532403	0.723758	0.81204	0.806565	0.552875	0.825071	0.666626	0.771477	0.616499	0.641082	0.862055	0.76459	0.774568	0.797538	0.811281	0.543327	0.447791	0.855464	0.577285	0.798487	0.605788	0.510869	0.833699	0.706595	0.396865	0.721495
chr5:180793097:180803602	0.341781	0.168229	0.300376	0.48739	0.242847	-0.0389625	0.264378	0.0921636	0.484933	-0.0737984	0.184101	-0.0380193	-0.0676461	-0.124742	0.17057	0.00318892	0.346067	0.175288	0.132568	0.162682	0.147024	0.256963	0.413374	0.539549	0.661418	0.62978	0.681017	0.369439	0.673199	0.605919	0.721964	0.575637	0.575843	0.732502	0.614508	0.700366	0.579916	0.765402	0.457246	0.38849	0.69884	0.662065	0.670797	0.49074	0.586932	0.620784	0.632447	0.420247	0.677296
chr10:1043393:1043999	0.195084	0.110244	0.694875	0.614939	0.11345	0.205086	0.489119	0.26223	0.416242	0.141697	0.399265	0.234384	-0.0850241	-0.00249251	0.166303	0.0478342	0.492201	0.56396	0.610877	0.590081	0.530568	0.572352	0.167464	0.732512	0.316797	0.375134	0.469288	0.115246	0.601082	0.376925	0.472918	0.567893	0.428902	0.325567	0.476444	0.419875	0.186104	0.567082	0.670078	0.551052	0.547303	0.675059	0.517019	0.737587	0.607573	0.473391	0.580498	0.610753	0.581499
chr4:143540495:143543509	-0.0457786	-0.340097	0.0535569	0.145129	-0.357797	-0.440951	0.148044	-0.118826	0.133253	-0.205013	0.312456	0.319008	0.0756827	0.0791019	0.257851	0.221929	0.512604	0.233403	0.290768	0.135418	0.112489	0.123894	0.688484	0.609552	0.69755	0.780918	0.796417	0.710476	0.835498	0.73988	0.775792	0.679129	0.725309	0.667079	0.745746	0.808744	0.676569	0.760638	0.34673	0.380859	0.813235	0.516372	0.766294	0.659057	0.613711	0.811614	0.771407	0.595936	0.477462
chr22:38488115:38492056	0.130699	0.156751	0.701055	0.552488	0.169662	0.243086	0.430329	-0.0311283	0.378263	-0.163041	0.345003	0.260175	-0.236934	-0.0547583	0.487007	0.263338	0.6787	0.804713	0.539021	0.706869	0.798913	0.774023	0.140758	0.671842	0.255377	0.372104	0.495343	0.101984	0.691633	0.292203	0.479776	0.540743	0.295328	0.357603	0.462758	0.480698	0.307365	0.6615	0.800022	0.836877	0.655824	0.629593	0.616046	0.810221	0.60311	0.484254	0.600844	0.492296	0.775717
chr10:110298790:110303468	0.0721176	-0.0842238	0.350573	0.395134	-0.0477353	-0.148189	0.359616	-0.0122985	0.261254	-0.129303	0.424194	0.343575	-0.0241623	0.138102	0.293738	0.253242	0.488228	0.421222	0.33332	0.336082	0.297318	0.32626	0.512882	0.713667	0.596578	0.673644	0.734956	0.505585	0.798731	0.636131	0.704319	0.738381	0.558517	0.453461	0.70509	0.739849	0.538975	0.78578	0.561629	0.647962	0.79508	0.540653	0.772349	0.752264	0.656885	0.70355	0.756199	0.677003	0.57126
chr15:43189280:43190055	-0.0507965	-0.236557	0.126875	0.100303	-0.313317	-0.287837	0.175803	-0.180593	0.161999	-0.232954	0.0975376	0.16356	-0.229145	-0.00910511	0.327351	0.263596	0.644342	0.563356	0.357447	0.325525	0.44842	0.379929	0.40177	0.662663	0.466392	0.599632	0.624529	0.424844	0.706553	0.547552	0.524659	0.523986	0.556941	0.53384	0.661252	0.598709	0.465149	0.642351	0.451425	0.444734	0.708371	0.460525	0.60933	0.745731	0.491965	0.714373	0.601418	0.62293	0.533688
chr19:19627284:19627397	0.296219	0.365601	0.657397	0.52965	0.36576	0.29741	0.572044	0.264528	0.554466	-0.0381626	0.222195	-0.0318308	-0.273075	-0.25518	0.207257	-0.0735543	0.195514	0.353207	0.385741	0.414329	0.451167	0.469839	-0.0198817	0.528942	0.240479	0.223277	0.308904	-0.0501158	0.411205	0.25188	0.401302	0.44713	0.249721	0.215011	0.276173	0.341907	0.0885754	0.482489	0.611087	0.644193	0.404949	0.506709	0.381589	0.587102	0.565408	0.258246	0.414742	0.457936	0.614511
chr11:65581965:65584241	-0.00687504	-0.163932	-0.0775324	-0.0210234	-0.325619	-0.389288	0.234919	0.0164137	0.12595	-0.0981586	0.323633	0.24528	0.0958617	0.233606	-0.0874676	0.123357	0.28464	0.0168415	0.141969	0.0361973	-0.099865	-0.0243805	0.66779	0.573261	0.696471	0.751044	0.735227	0.649317	0.642929	0.741599	0.667123	0.681739	0.711916	0.553271	0.742263	0.680124	0.585367	0.614977	0.279296	0.204403	0.669883	0.447817	0.645738	0.497717	0.547813	0.720203	0.673758	0.597305	0.267478
chr12:878361:881692	0.070835	-0.217965	0.218647	0.101636	-0.270691	-0.256855	0.311694	0.135436	0.227639	0.0104627	0.358432	0.323564	0.177593	0.158326	0.0476897	0.170016	0.409125	0.09155	0.497967	0.298135	0.0520019	0.17343	0.573136	0.623728	0.585372	0.620368	0.669781	0.567198	0.730612	0.653783	0.704718	0.738523	0.703134	0.518961	0.672723	0.653424	0.463102	0.651669	0.346757	0.27239	0.659397	0.559393	0.695724	0.613893	0.707095	0.66096	0.699574	0.600502	0.436488
chr19:10797518:10798486	0.497088	0.138737	0.0548246	0.364874	0.305369	0.189676	-0.265493	-0.232025	-0.107793	-0.317183	0.218063	-0.0193279	-0.161296	0.34978	0.00928552	0.292233	0.333645	0.0799955	-0.0655802	0.388294	0.198516	0.411603	0.605588	0.171476	0.516908	0.615514	0.60358	0.391875	0.535534	0.401159	0.568914	0.549293	0.298236	0.630878	0.447912	0.473057	0.807027	0.507206	0.532304	0.336826	0.550237	0.597099	0.623326	0.253793	0.256732	0.505816	0.563623	0.097321	0.530708
chr18:11884627:11885676	0.157143	0.192223	0.620896	0.523161	0.222536	0.162472	0.494628	0.0835044	0.547452	-0.106849	0.241824	0.123285	-0.232611	-0.172487	0.371255	0.106046	0.524078	0.627792	0.502146	0.524738	0.5919	0.649984	0.0791304	0.642775	0.298545	0.351856	0.476166	0.0825222	0.634303	0.337251	0.495023	0.498158	0.334473	0.383012	0.468288	0.492161	0.269936	0.667929	0.645883	0.706902	0.609391	0.609188	0.574878	0.733435	0.647642	0.446785	0.544859	0.465537	0.740565
chr14:35046628:35050033	0.267607	0.144998	0.289717	0.383971	0.176038	0.0792665	0.464336	0.282369	0.426509	-0.100054	0.273144	0.0865562	-0.0066049	-0.107924	0.137861	0.0779134	0.333234	0.200944	0.287341	0.202812	0.197377	0.154861	0.413797	0.605822	0.63267	0.590259	0.671429	0.387837	0.65676	0.64692	0.690103	0.567888	0.612126	0.575032	0.606957	0.631542	0.412929	0.733308	0.510546	0.372304	0.623515	0.508042	0.653067	0.518586	0.720714	0.600312	0.677782	0.565851	0.539495
chr21:39345274:39348292	0.0737237	-0.21309	0.261978	0.311861	-0.202946	-0.196654	0.24011	-0.0723137	0.194219	-0.205513	0.426131	0.337538	-0.00774444	0.172533	0.301521	0.315564	0.670355	0.410895	0.487557	0.433305	0.326624	0.446729	0.656655	0.738173	0.697242	0.813647	0.85457	0.642948	0.932637	0.73245	0.822288	0.814009	0.71998	0.676104	0.828634	0.806606	0.710473	0.857239	0.612876	0.590736	0.898979	0.711459	0.884042	0.827918	0.70404	0.873015	0.873253	0.682772	0.607444
chr16:2759661:2760301	0.289341	0.0397244	0.398331	0.481518	-0.0105504	-0.0140084	0.349292	0.104041	0.354729	-0.0807599	0.504136	0.234597	-0.0905985	0.157935	0.146998	0.149205	0.604779	0.384991	0.365257	0.469804	0.348522	0.483839	0.65849	0.804674	0.775029	0.84421	0.892171	0.54983	0.927216	0.779167	0.864929	0.848282	0.770656	0.766444	0.824714	0.805168	0.704414	0.877769	0.744028	0.563756	0.907252	0.816277	0.894792	0.820773	0.805716	0.879635	0.918522	0.685706	0.74893
chr2:10784326:10784934	0.239959	-0.0951706	0.285957	0.413627	-0.0899039	-0.115111	0.402885	0.019095	0.32084	-0.242157	0.143908	0.101291	-0.206954	-0.0407278	0.0165578	0.115451	0.369486	0.302492	0.324226	0.311511	0.225969	0.32403	0.498625	0.675271	0.671963	0.726019	0.765365	0.480678	0.773012	0.67676	0.749395	0.747627	0.618917	0.550803	0.758941	0.777792	0.605974	0.802595	0.520223	0.574843	0.791879	0.562968	0.749612	0.700707	0.645211	0.729205	0.745399	0.688775	0.596722
chr20:43458509:43459771	0.275597	0.169842	0.32794	0.411951	0.041207	-0.105711	0.352857	-0.0846231	0.330229	-0.164454	0.213435	0.049548	-0.127663	-0.0826805	0.422063	0.0744837	0.641656	0.436882	0.0555026	0.283744	0.396653	0.296977	0.420815	0.642643	0.631024	0.669418	0.712167	0.346683	0.743403	0.590336	0.677039	0.563277	0.499438	0.602176	0.712685	0.773135	0.560161	0.827029	0.598244	0.624818	0.787772	0.478966	0.733065	0.711574	0.549542	0.686957	0.64824	0.531413	0.667945
chr2:74458671:74459643	0.363082	0.217406	0.461763	0.553218	0.214752	0.0693235	0.406747	0.166933	0.473842	0.00230401	0.388615	0.174915	-0.0223335	0.0680181	0.242137	0.147794	0.561279	0.321071	0.347216	0.426067	0.323432	0.389564	0.525017	0.736689	0.68204	0.711581	0.793988	0.427558	0.830923	0.690698	0.815089	0.754325	0.665611	0.712819	0.75661	0.768352	0.575589	0.867633	0.69015	0.545119	0.804802	0.745911	0.815671	0.714168	0.790459	0.717333	0.787328	0.587519	0.768301
chr7:107189448:107190173	0.00278992	-0.264739	0.0140533	0.0792625	-0.262639	-0.165773	0.0300809	-0.273849	-0.0749778	-0.33905	0.142385	0.272606	-0.0572113	0.147654	0.324354	0.410743	0.643704	0.373339	0.363176	0.383498	0.352304	0.288779	0.560298	0.46857	0.475573	0.635801	0.657377	0.548448	0.723332	0.523879	0.613845	0.578713	0.494548	0.503397	0.654044	0.612835	0.587318	0.6716	0.454296	0.414492	0.689811	0.38657	0.71896	0.610967	0.444743	0.669093	0.607244	0.44111	0.47269
chr7:23521840:23531789	0.226821	0.382846	0.565129	0.506139	0.409606	0.371875	0.423004	0.167952	0.418501	-0.164848	0.42425	0.0447203	-0.172248	-0.184831	0.290542	0.136296	0.416714	0.46846	0.482151	0.624221	0.572462	0.580794	-0.0247666	0.41483	0.13396	0.168818	0.292356	-0.0859112	0.427606	0.143759	0.425129	0.35347	0.157025	0.248633	0.225902	0.216364	0.114262	0.432607	0.728482	0.564357	0.32887	0.582073	0.400145	0.541426	0.594335	0.223986	0.425638	0.224047	0.582389
chr1:40766703:40769356	0.00662194	-0.128541	0.251961	0.245919	-0.286546	-0.278446	0.361392	-0.0552882	0.293752	-0.0629546	0.223862	0.167188	-0.0962662	-0.0591396	0.281253	0.0745868	0.587956	0.390679	0.342683	0.277349	0.306016	0.344377	0.473065	0.736113	0.630563	0.712583	0.721574	0.488633	0.781732	0.65525	0.700972	0.700474	0.682427	0.604602	0.784147	0.741064	0.531371	0.794384	0.481177	0.532779	0.833058	0.592222	0.734342	0.801822	0.588463	0.786712	0.665238	0.662586	0.616404
chr6:31644194:31644525	0.122494	-0.166042	0.131823	0.155849	-0.293438	-0.331354	0.253552	-0.0543691	0.174875	-0.180019	0.423272	0.374791	0.104268	0.25512	0.225057	0.311745	0.670496	0.258669	0.290283	0.324516	0.198758	0.1891	0.775731	0.720861	0.770601	0.867948	0.895944	0.726608	0.92745	0.816541	0.886293	0.783571	0.773938	0.696143	0.870873	0.892525	0.734508	0.840908	0.54325	0.461107	0.880306	0.568687	0.885801	0.757363	0.750834	0.885866	0.883121	0.683495	0.541994
chrX:154355072:154357434	0.188907	0.0294527	0.466632	0.452772	0.0158825	-0.0292545	0.331503	-0.132611	0.282592	-0.301333	0.429603	0.296158	-0.176845	0.099639	0.45408	0.348585	0.767772	0.658682	0.418851	0.622594	0.62541	0.621611	0.496789	0.749352	0.563806	0.699831	0.788521	0.436848	0.916951	0.590901	0.761856	0.734385	0.527254	0.588213	0.727979	0.76914	0.639438	0.861094	0.812112	0.813638	0.879445	0.690553	0.868708	0.90599	0.738118	0.763472	0.839429	0.620031	0.800398
chr13:37022080:37024035	-0.061601	0.0281461	0.340553	0.309642	0.123767	0.156924	0.0281535	-0.372305	0.170868	-0.407974	-0.0867281	-0.0403094	-0.50209	-0.302871	0.535992	0.139516	0.415049	0.713561	0.18809	0.429567	0.719297	0.64559	-0.153239	0.170482	-0.0654565	0.0662657	0.100347	-0.179447	0.332432	-0.0934934	0.194734	0.161538	-0.125623	0.104309	0.069168	0.14828	0.178474	0.326684	0.477188	0.661204	0.3406	0.283367	0.266441	0.465942	0.128533	0.145489	0.166734	0.00938774	0.566696
chr17:76735158:76736154	0.229639	0.527758	0.720161	0.549635	0.466288	0.552956	0.486811	0.10987	0.527795	-0.144709	0.0560722	-0.235463	-0.460027	-0.59768	0.253657	-0.252321	0.16961	0.584968	0.271848	0.475372	0.65679	0.509432	-0.581627	0.184819	-0.283166	-0.305991	-0.175288	-0.631392	0.00527701	-0.302481	-0.0864354	-0.111754	-0.26976	-0.133076	-0.213772	-0.138168	-0.370675	0.0955119	0.547844	0.470495	-0.0479405	0.152309	-0.0459624	0.342385	0.21079	-0.22161	-0.0371783	-0.0354208	0.447071
chrX:120431462:120441730	0.0789426	-0.00665272	0.344457	0.359987	-0.116501	-0.197295	0.404238	-0.00786538	0.33408	-0.0929666	0.463644	0.323519	-0.116954	0.124335	0.358647	0.172085	0.583416	0.421237	0.2958	0.292183	0.32954	0.323529	0.582286	0.817326	0.661751	0.766756	0.804215	0.541454	0.862298	0.737822	0.744183	0.772061	0.669675	0.551546	0.788521	0.820065	0.565616	0.829674	0.619549	0.701786	0.872533	0.54489	0.798882	0.89442	0.74381	0.792694	0.808712	0.76015	0.643681
chr6:33417695:33417869	0.244214	-0.0794753	0.479929	0.435866	0.0690918	0.277604	0.34978	0.0546586	0.153574	-0.229727	0.166319	0.0992218	-0.193218	-0.0829922	-0.157007	0.0805429	0.0891605	0.336606	0.403376	0.465376	0.27202	0.424727	0.0752231	0.347668	0.198508	0.1996	0.306515	0.0766192	0.370534	0.165691	0.24924	0.412836	0.156383	0.0762161	0.230036	0.26578	0.172168	0.374805	0.413468	0.418169	0.336321	0.289866	0.399425	0.377377	0.337848	0.250048	0.401075	0.35575	0.366967
chr1:84566012:84569931	0.00943917	-0.0738341	0.175067	0.0429242	-0.0731493	-0.168058	0.332805	0.0307457	0.30841	-0.235686	0.0644799	0.0150014	0.068464	-0.278233	0.326808	0.0211398	0.365738	0.234229	0.315258	0.123058	0.199153	0.197929	0.195708	0.391895	0.432683	0.38442	0.456724	0.280682	0.525906	0.40962	0.488664	0.376132	0.418738	0.448976	0.443864	0.49778	0.330802	0.609061	0.247446	0.318035	0.515999	0.394497	0.533287	0.427906	0.469327	0.457297	0.455958	0.33822	0.397819
chr17:75606021:75610166	-0.153033	0.167174	0.399558	0.237004	0.0800178	0.14838	0.251679	-0.0772111	0.355471	-0.0733939	0.178146	0.0850253	-0.286412	-0.230382	0.557388	0.176707	0.55557	0.64488	0.4163	0.43897	0.667932	0.591838	-0.11815	0.43025	6.34561e-05	0.114065	0.160266	-0.0976617	0.361074	0.0633986	0.233601	0.218038	0.152074	0.224073	0.216499	0.148047	0.0191665	0.33259	0.541427	0.555062	0.347502	0.421248	0.242621	0.588598	0.338157	0.255871	0.229062	0.240009	0.51976
chr13:106557131:106559432	0.259242	0.432596	0.605483	0.452641	0.435131	0.323953	0.389565	0.0533331	0.455553	-0.252239	0.247526	-0.0475232	-0.296439	-0.27163	0.46026	0.138582	0.492835	0.647349	0.359039	0.63558	0.74261	0.627415	-0.17738	0.379882	0.0191761	0.0508182	0.188971	-0.236118	0.367765	0.0217094	0.285731	0.179574	0.00592329	0.197633	0.125303	0.17858	0.0438758	0.374643	0.723421	0.615272	0.276202	0.472773	0.307226	0.540792	0.497517	0.143122	0.332042	0.176142	0.623703
chr1:2391958:2395784	0.273744	0.127152	0.502093	0.372597	0.0297938	-0.0877151	0.459486	0.156734	0.381912	0.00714455	0.423493	0.325743	0.180099	0.163393	0.281976	0.234739	0.613472	0.385928	0.432611	0.519527	0.353054	0.299028	0.419765	0.709091	0.51605	0.540234	0.656533	0.370017	0.734684	0.552914	0.655028	0.604563	0.546886	0.508796	0.649967	0.671511	0.394847	0.701871	0.636134	0.460663	0.6468	0.618426	0.68942	0.673763	0.722144	0.595525	0.716561	0.595154	0.547629
chr17:45220454:45221349	-0.0435123	-0.0129128	0.39331	0.396492	0.0265652	0.0906235	0.227087	-0.228156	0.153549	-0.324201	0.406294	0.330565	-0.317025	0.142832	0.394461	0.404192	0.494906	0.654173	0.363495	0.508952	0.561094	0.656556	0.255102	0.523799	0.238699	0.414868	0.482491	0.256845	0.598271	0.289442	0.371057	0.494556	0.230707	0.248913	0.431541	0.434571	0.401927	0.506811	0.659711	0.828994	0.59908	0.434464	0.523155	0.703735	0.44037	0.480135	0.564871	0.450142	0.526984
chr17:6760601:6762155	0.307421	0.103348	0.300421	0.357142	0.0597849	0.0329357	0.300655	0.0611111	0.396069	-0.130381	0.0493487	-0.160877	-0.318221	-0.182183	0.178354	0.0292319	0.537264	0.432987	0.3354	0.478632	0.456501	0.534814	0.259904	0.609231	0.529708	0.556509	0.586422	0.200619	0.655646	0.493759	0.643546	0.567194	0.529652	0.626814	0.624066	0.521609	0.446313	0.706766	0.623784	0.403277	0.664577	0.70645	0.647534	0.674289	0.56823	0.652015	0.564616	0.477942	0.731931
chr19:17516474:17517288	0.0476182	-0.0459228	-0.454132	-0.302507	-0.0390194	-0.067778	-0.287854	0.0921171	-0.184996	0.114981	-0.290135	-0.265776	0.193389	-0.0634475	-0.509628	-0.338684	-0.571242	-0.696553	-0.439367	-0.577467	-0.691087	-0.69559	-0.0821953	-0.508961	-0.116611	-0.246777	-0.330786	-0.142688	-0.487553	-0.169911	-0.265646	-0.331472	-0.181557	-0.201417	-0.330617	-0.29941	-0.216758	-0.430175	-0.589856	-0.700393	-0.493641	-0.462623	-0.431686	-0.662431	-0.407841	-0.390193	-0.401331	-0.399819	-0.589093
chr8:27445919:27450749	0.124596	0.28602	0.464609	0.454521	0.209834	0.402882	0.294038	-0.0476498	0.425933	-0.223021	0.277522	-0.0105001	-0.546453	-0.182699	0.268248	0.10624	0.442639	0.614317	0.302278	0.524833	0.608995	0.667222	-0.00404305	0.476197	0.157392	0.258194	0.308108	-0.110516	0.449104	0.170358	0.324047	0.366028	0.207772	0.3072	0.287967	0.218977	0.155539	0.411156	0.758298	0.608487	0.422873	0.448638	0.358757	0.625343	0.442978	0.346464	0.403992	0.278222	0.597326
chr19:19627284:19628092	-0.325169	-0.466183	-0.446916	-0.582807	-0.381503	-0.220721	-0.433443	-0.142455	-0.594411	-0.0389888	-0.254077	0.227381	0.350494	0.346385	-0.315485	0.196626	-0.338499	-0.238235	-0.140588	-0.205673	-0.285646	-0.412773	-0.0984827	-0.536258	-0.435851	-0.415483	-0.454443	-0.0427544	-0.476371	-0.398219	-0.480184	-0.440107	-0.39941	-0.513854	-0.460109	-0.459163	-0.253778	-0.630162	-0.571467	-0.558708	-0.547838	-0.5209	-0.478395	-0.624429	-0.52799	-0.436064	-0.400202	-0.355606	-0.721387
chr19:54575033:54575256	0.271686	0.0932221	0.490132	0.585961	0.0963631	0.040926	0.314215	-0.0264525	0.284399	-0.171672	0.356715	0.167175	-0.112998	-0.0787435	0.187943	0.0332171	0.399086	0.324184	0.331392	0.417544	0.354295	0.380826	0.439536	0.555144	0.517395	0.589442	0.655174	0.354502	0.712781	0.498698	0.683056	0.666565	0.483702	0.551284	0.541691	0.660898	0.529128	0.720491	0.628225	0.597899	0.702725	0.648151	0.696957	0.659076	0.59699	0.560716	0.674097	0.435185	0.717215
chr19:49101471:49104634	0.0847417	0.348676	0.660458	0.443984	0.402626	0.465162	0.298213	-0.0720669	0.327039	-0.234775	-0.0439296	-0.136716	-0.415825	-0.522407	0.409083	-0.0650712	0.226575	0.707151	0.313505	0.524421	0.775414	0.56623	-0.618852	0.0684454	-0.44001	-0.406626	-0.274939	-0.628734	-0.0344065	-0.442737	-0.183174	-0.19046	-0.427081	-0.249513	-0.318667	-0.215189	-0.367852	0.00986311	0.457694	0.506993	-0.0984606	0.092669	-0.0999255	0.286769	0.0615763	-0.303416	-0.120869	-0.12185	0.398953
chr19:50480977:50481861	-0.345595	-0.159045	-0.285803	-0.467911	-0.14659	-0.0184009	-0.175438	0.139689	-0.37794	0.271337	-0.20915	0.114529	0.313247	0.210369	-0.354779	-0.0392395	-0.598073	-0.37	-0.12559	-0.32313	-0.391185	-0.458354	-0.451426	-0.581458	-0.680751	-0.724752	-0.750638	-0.360598	-0.794375	-0.606853	-0.767738	-0.626802	-0.583294	-0.819742	-0.674726	-0.737155	-0.678627	-0.860533	-0.6559	-0.555303	-0.832657	-0.670456	-0.796128	-0.70828	-0.579845	-0.750736	-0.686842	-0.413194	-0.855187
chr8:143922395:143926784	0.313326	0.160496	0.355326	0.450695	0.094825	-0.024239	0.400283	0.0743875	0.458801	-0.0849541	0.292004	0.0393167	-0.165384	-0.0206312	0.237161	0.0630737	0.547732	0.346983	0.162449	0.302446	0.304667	0.417033	0.527421	0.74476	0.776698	0.791819	0.826856	0.428921	0.842205	0.735975	0.820604	0.780685	0.685892	0.745833	0.821036	0.816642	0.664655	0.906997	0.639686	0.615472	0.889405	0.705849	0.82984	0.743702	0.716103	0.809686	0.788888	0.628894	0.756727
chr8:67047859:67051230	0.0112207	-0.221649	-0.331515	-0.241833	-0.100027	-0.0105267	-0.36712	-0.00238445	-0.449915	0.112652	-0.144124	0.142856	0.319731	0.394172	-0.510838	0.0817328	-0.526876	-0.550707	-0.261568	-0.256864	-0.554654	-0.508046	0.0436561	-0.523783	-0.262209	-0.295483	-0.332442	0.00955574	-0.446545	-0.274126	-0.357492	-0.279573	-0.300291	-0.390803	-0.37125	-0.332206	-0.166091	-0.530747	-0.494202	-0.544955	-0.498241	-0.474312	-0.396995	-0.667838	-0.42697	-0.419962	-0.331345	-0.360372	-0.603325
chr7:76048226:76048576	0.0626153	-0.0624671	-0.423089	-0.266205	0.0743404	0.0238042	-0.427199	-0.00976827	-0.479804	0.0713403	-0.238347	-0.163371	0.291357	0.114924	-0.389425	-0.0787469	-0.531593	-0.591371	-0.429581	-0.375593	-0.537467	-0.566617	-0.224611	-0.727637	-0.408766	-0.501702	-0.540132	-0.236885	-0.672558	-0.473246	-0.526597	-0.586265	-0.533378	-0.490677	-0.573507	-0.522842	-0.324453	-0.661999	-0.614178	-0.634104	-0.708905	-0.618058	-0.585967	-0.804103	-0.604992	-0.619205	-0.575188	-0.584153	-0.691963
chr19:36122173:36125451	0.106617	-0.00648834	-0.500394	-0.359679	0.105954	0.0145328	-0.492258	-0.0243953	-0.391538	0.0755794	-0.446753	-0.408898	0.211465	-0.0257594	-0.32354	-0.120355	-0.464572	-0.605569	-0.442143	-0.3256	-0.490934	-0.423303	-0.293139	-0.784122	-0.365877	-0.49607	-0.56115	-0.319489	-0.67286	-0.500262	-0.462425	-0.578578	-0.489528	-0.299524	-0.529154	-0.568767	-0.267682	-0.615915	-0.604449	-0.721831	-0.681522	-0.422066	-0.570884	-0.848646	-0.627325	-0.572298	-0.637647	-0.716214	-0.561219
chr19:54575552:54575807	0.268056	0.13646	0.511681	0.524868	0.0384712	-0.0104215	0.441076	0.0574329	0.437199	-0.14615	0.397351	0.154189	-0.075631	-0.169723	0.422833	0.0451997	0.651908	0.465471	0.342198	0.434329	0.445769	0.334282	0.344288	0.675656	0.532563	0.561208	0.650165	0.277525	0.774376	0.534453	0.70211	0.540305	0.515448	0.549911	0.596775	0.696758	0.401524	0.772309	0.701774	0.585982	0.69932	0.537656	0.70236	0.786623	0.707544	0.621335	0.703776	0.526378	0.666296
chr17:8413269:8444260	0.275035	-0.030425	0.153282	0.308515	-0.0777431	-0.21084	0.224227	0.0304945	0.250104	-0.0711942	0.405248	0.23184	0.0566895	0.277896	0.194597	0.217941	0.602134	0.175758	0.196675	0.251241	0.129575	0.258813	0.824237	0.748297	0.909501	0.966891	0.974084	0.74295	0.937956	0.903583	0.922154	0.861274	0.845063	0.846999	0.944774	0.931342	0.845383	0.930817	0.568894	0.470114	0.958031	0.716594	0.944113	0.724158	0.726201	0.957021	0.911406	0.700474	0.632602
chr7:100149053:100149499	-0.219286	-0.294414	-0.528939	-0.541595	-0.315342	-0.216579	-0.386136	0.000312782	-0.556945	0.153285	0.0996321	0.295614	0.488962	0.595587	-0.500781	0.123374	-0.43317	-0.617012	-0.252698	-0.347013	-0.636438	-0.561925	0.172214	-0.463666	-0.205287	-0.19715	-0.272946	0.183235	-0.421576	-0.163975	-0.327978	-0.249895	-0.187967	-0.394015	-0.289406	-0.323813	-0.109297	-0.565455	-0.552968	-0.591375	-0.460842	-0.461872	-0.359613	-0.598308	-0.384581	-0.308629	-0.271364	-0.279005	-0.766072
chr3:108047292:108051939	0.0385861	-0.0708122	0.374958	0.329911	-0.132613	-0.152379	0.382461	-0.0895142	0.31989	-0.208801	0.372366	0.310877	-0.130082	0.0484599	0.469666	0.318286	0.72712	0.573791	0.428093	0.446705	0.50628	0.536592	0.542548	0.802878	0.639708	0.757323	0.820707	0.539633	0.928939	0.686995	0.773327	0.777585	0.66692	0.650186	0.81292	0.818516	0.635172	0.890645	0.674368	0.777819	0.934496	0.668865	0.855516	0.90683	0.751569	0.839622	0.83191	0.709231	0.757786
chr3:108050602:108051939	-0.0526801	0.0788804	-0.307996	-0.346553	0.0816684	0.108256	-0.299344	0.0938003	-0.31266	0.199859	-0.3613	-0.237593	0.200647	-0.056248	-0.381815	-0.279866	-0.62802	-0.495071	-0.373777	-0.365186	-0.422419	-0.538111	-0.565087	-0.785109	-0.689657	-0.801827	-0.831149	-0.56785	-0.900864	-0.71827	-0.775206	-0.80648	-0.700926	-0.691774	-0.810715	-0.797729	-0.682112	-0.882503	-0.647659	-0.733496	-0.945329	-0.698793	-0.853485	-0.866334	-0.684012	-0.872731	-0.820475	-0.717209	-0.749326
chr3:146528831:146533470	0.099021	-0.102328	0.246759	0.350477	-0.0249724	-0.180045	0.174481	-0.164429	0.194523	-0.284391	0.245572	0.151361	-0.134358	-0.0933719	0.439745	0.21009	0.610052	0.442636	0.294509	0.248589	0.406177	0.344744	0.484642	0.618966	0.570118	0.675079	0.720188	0.487665	0.788821	0.608358	0.685338	0.60508	0.535211	0.603593	0.649917	0.752341	0.612736	0.79467	0.483807	0.634137	0.796825	0.519368	0.737152	0.750526	0.56242	0.701562	0.693688	0.580118	0.658377
chr7:158749723:158752781	-0.606428	-0.386862	-0.555011	-0.72692	-0.529315	-0.451108	-0.0932684	0.124685	-0.322509	0.336038	-0.020807	0.304842	0.483113	0.279135	-0.304496	-0.019328	-0.481596	-0.508039	-0.159742	-0.642997	-0.654927	-0.749546	-0.0849632	-0.273385	-0.283656	-0.322564	-0.399118	0.134465	-0.518995	-0.143288	-0.481241	-0.40179	-0.100162	-0.54104	-0.291892	-0.364489	-0.46312	-0.580085	-0.75898	-0.617104	-0.49315	-0.673906	-0.516218	-0.482651	-0.374452	-0.319227	-0.438739	-0.0422751	-0.849587
chr3:149895570:149902072	-0.114634	-0.201082	-0.234935	-0.269952	-0.207167	-0.114326	-0.0918017	0.235581	-0.150056	0.302925	-0.12385	0.0608038	0.41932	0.0625872	-0.272188	-0.115103	-0.350802	-0.423039	-0.0839979	-0.292204	-0.488317	-0.524122	-0.180295	-0.362614	-0.25708	-0.391	-0.38891	-0.110383	-0.422628	-0.254206	-0.359899	-0.435528	-0.174129	-0.331124	-0.34411	-0.364041	-0.42353	-0.462243	-0.499776	-0.660231	-0.513	-0.440602	-0.429928	-0.53371	-0.26735	-0.368143	-0.370774	-0.289858	-0.577241
chr7:142788547:142791694	0.456157	0.533555	-0.0440562	0.236895	0.574513	0.332056	-0.052614	0.167019	0.324276	0.0321581	-0.51967	-0.810131	-0.302072	-0.669164	-0.204239	-0.655544	-0.471344	-0.389626	-0.534089	-0.399834	-0.234064	-0.268244	-0.445688	-0.43237	-0.0963554	-0.306857	-0.34361	-0.55136	-0.453268	-0.27332	-0.192648	-0.431199	-0.286291	0.0575346	-0.38501	-0.268061	-0.234458	-0.186693	-0.206803	-0.354226	-0.37877	-0.162403	-0.378019	-0.488488	-0.300369	-0.417519	-0.448984	-0.515388	0.0315355
chr3:187025517:187038742	-0.304656	-0.475862	-0.669886	-0.529815	-0.306353	-0.162364	-0.902059	-0.620432	-0.860506	-0.256564	-0.435987	-0.00476833	0.00707161	0.245284	0.00833349	0.337938	-0.0844504	-0.14337	-0.351123	-0.195848	-0.0833898	-0.170853	0.00488874	-0.711005	-0.4362	-0.287376	-0.399404	0.00865506	-0.416125	-0.458124	-0.465742	-0.466425	-0.473009	-0.254928	-0.429887	-0.43193	0.0387986	-0.547142	-0.525612	-0.398308	-0.393883	-0.498095	-0.397526	-0.569918	-0.764537	-0.329932	-0.491936	-0.604336	-0.420582
chr7:120955624:120966626	-0.0979462	-0.235589	-0.476474	-0.289948	-0.000257408	0.0351113	-0.489844	-0.11382	-0.422603	-0.0462399	-0.306283	-0.0738841	0.00387493	0.218602	-0.379119	0.170418	-0.517555	-0.335712	-0.352446	-0.261123	-0.373247	-0.349256	-0.110625	-0.547394	-0.303772	-0.328176	-0.399452	-0.119012	-0.483264	-0.340823	-0.374508	-0.33972	-0.373686	-0.371789	-0.419709	-0.461172	-0.180625	-0.535491	-0.431873	-0.508109	-0.492945	-0.437313	-0.44043	-0.658559	-0.509806	-0.386797	-0.408713	-0.394654	-0.502155
chr3:195885033:195885413	-0.29248	-0.114108	-0.21009	-0.393632	-0.192999	-0.110748	0.026239	0.288653	-0.0303211	0.417965	-0.227844	-0.0237703	0.248325	0.0127967	-0.463533	-0.399683	-0.690051	-0.505256	-0.167544	-0.563084	-0.618317	-0.523305	-0.411106	-0.396113	-0.436355	-0.564101	-0.601346	-0.3224	-0.672256	-0.377158	-0.637428	-0.470003	-0.325936	-0.611591	-0.493264	-0.533076	-0.624194	-0.66129	-0.730428	-0.574616	-0.657485	-0.577198	-0.686506	-0.585064	-0.415363	-0.595495	-0.581349	-0.273445	-0.749447
chr5:39124278:39125998	0.410702	0.31874	0.446369	0.612261	0.419636	0.317218	0.10526	-0.27157	0.351192	-0.469312	-0.0331399	-0.304642	-0.605816	-0.406658	0.447258	0.0397528	0.535362	0.601977	0.149524	0.535463	0.717021	0.743833	0.0796872	0.333441	0.306399	0.390402	0.445729	-0.0592524	0.576345	0.20157	0.52044	0.40918	0.149747	0.571145	0.352084	0.442047	0.500515	0.663961	0.740362	0.729415	0.600108	0.620233	0.566904	0.603936	0.382725	0.40522	0.440867	0.112029	0.918618
chr7:120955624:120956160	0.291479	0.331423	0.708816	0.657102	0.25513	0.149232	0.562625	0.170052	0.634563	-0.00982947	0.230593	-0.0316067	-0.201029	-0.411011	0.292989	-0.247512	0.351918	0.40253	0.323038	0.336163	0.44383	0.430222	0.0538832	0.574362	0.353347	0.335347	0.4287	0.00771628	0.547715	0.332597	0.51607	0.445396	0.352749	0.42958	0.374977	0.526179	0.216398	0.637056	0.582116	0.634751	0.552194	0.579287	0.485553	0.659338	0.595511	0.364585	0.480104	0.392169	0.742258
chr5:39124278:39127741	0.118883	-0.120652	-0.610657	-0.284513	0.0622551	-0.0246563	-0.840201	-0.520829	-0.630116	-0.352025	-0.556733	-0.418071	-0.100214	-0.0374007	-0.119632	0.0201883	-0.277292	-0.347766	-0.641485	-0.253256	-0.226114	-0.282463	-0.104832	-0.873301	-0.323352	-0.314743	-0.408827	-0.21111	-0.493249	-0.492221	-0.372778	-0.545757	-0.563998	-0.119725	-0.50227	-0.412162	0.0767542	-0.484298	-0.449475	-0.509775	-0.474364	-0.43004	-0.39922	-0.74511	-0.746621	-0.44134	-0.529395	-0.848522	-0.313759
chr7:112462378:112467981	-0.0706161	-0.276401	-0.132579	0.0690789	-0.273553	-0.383757	-0.0501956	-0.132468	-0.0322459	0.0502368	0.245354	0.236378	0.0919072	0.267914	0.308459	0.300831	0.52019	0.0318531	0.168873	-0.0146949	-4.51246e-05	0.173019	0.714767	0.519185	0.65729	0.780406	0.714836	0.763763	0.676131	0.706051	0.634258	0.625472	0.692343	0.649573	0.766773	0.706806	0.703284	0.644179	0.170491	0.381945	0.764962	0.459203	0.643595	0.564215	0.385933	0.791601	0.576478	0.566837	0.396003
chr5:177303320:177307781	0.172549	0.0956749	0.45886	0.427132	0.0085323	-0.0321645	0.437431	0.0872612	0.445774	-0.0933993	0.505338	0.265918	-0.129316	0.0930695	0.349563	0.153082	0.631162	0.490056	0.371579	0.421703	0.444862	0.509114	0.53371	0.844225	0.69239	0.764965	0.817708	0.480871	0.894237	0.725678	0.785418	0.775901	0.705014	0.66875	0.77014	0.783699	0.595777	0.860447	0.756189	0.703706	0.893595	0.737848	0.838174	0.890938	0.794687	0.830355	0.867449	0.733638	0.740479
chr5:180793097:180802680	0.265407	0.408639	0.662802	0.579227	0.411808	0.412464	0.39611	0.000506149	0.494519	-0.26317	-0.0138131	-0.23511	-0.509849	-0.560084	0.355092	-0.206547	0.267411	0.661665	0.205537	0.473709	0.696404	0.518273	-0.391564	0.25164	-0.0990019	-0.102564	0.00823253	-0.495708	0.208379	-0.141358	0.118679	0.0590562	-0.167326	0.025534	-0.0467306	0.062844	-0.132596	0.290722	0.606392	0.55428	0.154901	0.260049	0.147011	0.443965	0.28143	-0.0404976	0.133829	0.0379128	0.56271
chr7:112462179:112462270	-0.0307876	-0.351122	-0.103322	0.0683935	-0.397078	-0.481284	-0.0925666	-0.16353	-0.0808282	0.0841604	0.195246	0.31393	0.190061	0.295696	0.150982	0.206506	0.368258	-0.0875892	0.0669833	-0.0935483	-0.170838	-0.0834578	0.76688	0.429909	0.616498	0.718268	0.662736	0.733485	0.620544	0.662455	0.575215	0.609511	0.657456	0.594842	0.68287	0.709147	0.638428	0.54043	0.0547803	0.204241	0.661309	0.328597	0.547673	0.420339	0.327303	0.670476	0.545274	0.474999	0.269548
chr19:54632760:54633051	-0.226555	0.174703	-0.0404851	-0.263317	-0.0122395	0.0620829	0.31828	0.519594	0.380039	0.550111	-0.0142574	-0.130898	0.022285	-0.0724005	-0.405028	-0.565103	-0.60764	-0.381276	-0.127989	-0.55863	-0.501517	-0.352247	-0.337308	0.045469	-0.100623	-0.266914	-0.336337	-0.276181	-0.434623	-0.0357494	-0.370124	-0.139126	0.0481104	-0.325024	-0.203717	-0.347585	-0.55234	-0.334055	-0.372732	-0.388136	-0.336501	-0.247669	-0.422386	-0.231577	-0.116976	-0.253623	-0.320807	0.111828	-0.443366
chr7:99562494:99571688	-0.354948	-0.059149	-0.02204	-0.377896	-0.135755	-0.00421188	0.232053	0.364051	0.0636283	0.301613	-0.0791916	0.102146	0.259993	-0.0584614	-0.216106	-0.185598	-0.44374	-0.162797	0.147728	-0.247887	-0.260773	-0.3856	-0.604311	-0.227489	-0.575916	-0.685814	-0.65269	-0.431787	-0.614023	-0.45282	-0.627969	-0.549663	-0.386801	-0.760886	-0.536944	-0.601124	-0.83913	-0.634978	-0.448136	-0.432767	-0.697108	-0.563402	-0.655908	-0.374806	-0.259324	-0.604124	-0.522382	-0.108495	-0.71751
chr19:7904068:7909755	0.133189	-0.0593136	0.250853	0.314679	-0.125398	-0.162304	0.279918	0.0383803	0.266113	-0.0186	0.471949	0.260959	-0.0486084	0.191045	0.176219	0.174826	0.566196	0.244798	0.361941	0.29247	0.214479	0.369894	0.706941	0.802045	0.769086	0.872806	0.874253	0.654612	0.884105	0.821581	0.835723	0.887432	0.813986	0.72061	0.862514	0.822207	0.699446	0.845343	0.568036	0.564226	0.913198	0.724814	0.852858	0.833726	0.727067	0.887366	0.846023	0.757635	0.652333
chr16:4361469:4361749	-0.0289693	0.0365591	-0.587424	-0.524535	-0.0948021	-0.232248	-0.332559	0.145418	-0.236843	0.379973	-0.182366	-0.179793	0.285883	0.257435	-0.328829	-0.199295	-0.427826	-0.717603	-0.559473	-0.645101	-0.672703	-0.652949	0.0456997	-0.376675	-0.0428549	-0.149258	-0.278598	0.0469579	-0.501972	-0.0518989	-0.343302	-0.370109	-0.0440126	-0.105323	-0.217583	-0.285379	-0.170323	-0.472747	-0.611526	-0.709795	-0.419771	-0.420048	-0.436044	-0.597391	-0.421267	-0.232612	-0.411339	-0.237262	-0.56596
chr13:49521500:49522043	-0.242931	-0.230495	-0.229267	-0.406432	-0.255041	-0.18092	-0.0503347	0.311196	-0.260321	0.447632	0.0603625	0.23373	0.595893	0.312928	-0.237794	0.0710528	-0.317932	-0.513101	0.0782464	-0.262117	-0.510727	-0.399557	-0.0590681	-0.279209	-0.247672	-0.3355	-0.345602	0.0573455	-0.406774	-0.188514	-0.364047	-0.276493	-0.0890295	-0.355179	-0.25331	-0.350603	-0.361451	-0.496512	-0.549594	-0.495475	-0.460793	-0.304249	-0.425497	-0.465137	-0.206626	-0.317037	-0.312858	-0.127301	-0.635775
chr21:39345274:39345830	-0.0437856	0.235284	-0.285887	-0.356905	0.145068	0.147266	-0.118803	0.128663	-0.0337704	0.183063	-0.522494	-0.412475	-0.0884123	-0.246881	-0.320484	-0.422327	-0.640201	-0.385975	-0.5054	-0.488222	-0.347787	-0.495434	-0.62597	-0.614277	-0.567572	-0.708048	-0.755588	-0.641238	-0.834378	-0.590822	-0.719458	-0.724606	-0.593001	-0.589981	-0.684534	-0.694364	-0.685965	-0.723609	-0.572627	-0.601231	-0.800394	-0.703314	-0.794678	-0.727716	-0.580879	-0.765082	-0.789882	-0.571228	-0.565919
chr6:31535017:31535367	0.158467	0.296592	-0.292294	-0.153933	0.217716	0.223683	-0.216987	0.204501	-0.017372	0.286497	-0.336352	-0.513523	-0.0180949	-0.280327	-0.425806	-0.520222	-0.620436	-0.662996	-0.521933	-0.541992	-0.550874	-0.553609	-0.389657	-0.575185	-0.309571	-0.478936	-0.568577	-0.477385	-0.714958	-0.394109	-0.49018	-0.551728	-0.336469	-0.260814	-0.542924	-0.552232	-0.48674	-0.600727	-0.502105	-0.690206	-0.679555	-0.486832	-0.670735	-0.710316	-0.513311	-0.584189	-0.64219	-0.551455	-0.487379
chr6:26459828:26463244	0.382503	0.0297447	0.302698	0.438267	0.0616334	-0.0686807	0.216046	-0.0278578	0.251143	-0.19876	0.414941	0.199536	-0.0112296	0.195292	0.242617	0.267359	0.64713	0.314125	0.27148	0.439906	0.29344	0.379116	0.673666	0.689186	0.766252	0.828055	0.884367	0.591846	0.902636	0.743095	0.85245	0.759558	0.672038	0.751559	0.805504	0.850407	0.766179	0.88707	0.679309	0.536792	0.873438	0.695968	0.915063	0.731202	0.698724	0.839166	0.872798	0.611336	0.692251
chr17:81559416:81560721	-0.0249165	0.156407	0.401705	0.240794	-0.0292618	-0.0131044	0.364188	-0.102302	0.249476	-0.19516	0.502159	0.368135	-0.109112	0.109943	0.567557	0.38413	0.782755	0.701582	0.323996	0.52623	0.695147	0.518492	0.303895	0.682416	0.332176	0.480537	0.556206	0.296251	0.677415	0.412217	0.499689	0.44275	0.387364	0.393501	0.530394	0.536335	0.358159	0.594041	0.745722	0.741528	0.652855	0.466214	0.589375	0.801847	0.596354	0.586103	0.623871	0.553584	0.594439
chr4:2799305:2820614	-0.235327	-0.247618	0.4445	0.276362	-0.159176	-0.0201641	0.337597	0.0180214	0.164302	-0.0882932	0.355762	0.456121	-0.111949	0.0655149	0.335215	0.303773	0.450317	0.676151	0.623633	0.422292	0.568041	0.54166	0.213351	0.646178	0.19925	0.341082	0.421245	0.295214	0.585656	0.340017	0.344092	0.499813	0.359863	0.16782	0.392564	0.380543	0.210766	0.471757	0.461161	0.650271	0.555737	0.442149	0.465286	0.719599	0.510989	0.471718	0.545487	0.636381	0.454054
chr4:2809829:2820614	0.0119993	-0.00954627	0.439109	0.376132	-0.0600334	-0.0786452	0.397117	0.00503229	0.371224	-0.0844372	0.462622	0.374291	-0.0640554	0.14193	0.486846	0.351771	0.731603	0.599203	0.500794	0.490297	0.518602	0.573562	0.447394	0.816433	0.546204	0.66396	0.729295	0.464678	0.85246	0.613838	0.691618	0.697546	0.613225	0.560772	0.747786	0.711146	0.517308	0.790934	0.708468	0.752239	0.837531	0.687429	0.758869	0.884181	0.713851	0.773175	0.781607	0.716332	0.654559
chr21:33557316:33557546	-0.0152447	0.0690038	-0.0560243	-0.143058	0.200682	0.30824	-0.13254	0.198519	-0.205129	0.067386	-0.166521	-0.155766	0.114389	-0.114011	-0.443505	-0.19644	-0.668114	-0.323381	-0.106576	-0.132343	-0.264876	-0.293016	-0.59803	-0.663	-0.680058	-0.799316	-0.762711	-0.585404	-0.783844	-0.705245	-0.699092	-0.663781	-0.66743	-0.696232	-0.82879	-0.79472	-0.679831	-0.808728	-0.425047	-0.542084	-0.881257	-0.507615	-0.756832	-0.739708	-0.483685	-0.832469	-0.634783	-0.595503	-0.6185
chr4:13570128:13572702	0.298266	0.155273	0.202697	0.249642	0.00023157	-0.102774	0.358079	0.19116	0.253515	-0.0379484	0.484976	0.206479	0.0665365	0.202726	0.114296	0.236263	0.510222	0.203853	0.200728	0.43927	0.241894	0.166737	0.567291	0.628285	0.632295	0.651562	0.703912	0.468106	0.698958	0.646187	0.767106	0.613487	0.626438	0.56895	0.661993	0.618671	0.475604	0.65026	0.652863	0.296454	0.626476	0.576728	0.701609	0.596047	0.763939	0.678554	0.722646	0.541486	0.555238
chr17:76735875:76736154	-0.27573	-0.563355	-0.831922	-0.661032	-0.508351	-0.570378	-0.527577	-0.17515	-0.555742	-0.00725744	-0.227209	0.0980532	0.351539	0.422828	-0.294424	0.154736	-0.30536	-0.598524	-0.358378	-0.566671	-0.694484	-0.623749	0.39606	-0.359517	0.136842	0.132895	-0.000167167	0.469177	-0.174609	0.141725	-0.0747598	-0.103055	0.0988095	-0.0172485	0.0307066	-0.020646	0.216799	-0.247053	-0.653699	-0.603922	-0.13857	-0.360946	-0.1194	-0.478985	-0.351765	0.0546402	-0.129318	-0.121467	-0.590569
chr17:75703705:75703808	-0.081404	-0.00517675	-0.316642	-0.364012	0.160725	0.0965862	-0.419782	-0.169152	-0.389666	-0.137821	-0.357489	-0.231728	0.071286	-0.0135774	-0.1434	-0.0480121	-0.4355	-0.255734	-0.280698	-0.181622	-0.193941	-0.190222	-0.528948	-0.794042	-0.667061	-0.712858	-0.71233	-0.491712	-0.722973	-0.721762	-0.688563	-0.707817	-0.780278	-0.618822	-0.737792	-0.697852	-0.42189	-0.710423	-0.519135	-0.430519	-0.758572	-0.55111	-0.635812	-0.718082	-0.647539	-0.761074	-0.6876	-0.747082	-0.564324
chr17:58005041:58005801	-0.108178	0.0196138	-0.362128	-0.336907	0.0720938	-0.0252085	-0.165979	0.303522	-0.177345	0.369284	-0.250782	-0.134102	0.361678	0.0177572	-0.392472	-0.239442	-0.694097	-0.611652	-0.379873	-0.577839	-0.592952	-0.665279	-0.336888	-0.552666	-0.370183	-0.545241	-0.58809	-0.239071	-0.743736	-0.384548	-0.572431	-0.632051	-0.353665	-0.463495	-0.578331	-0.566706	-0.532725	-0.681977	-0.690148	-0.744449	-0.723244	-0.556213	-0.687755	-0.817362	-0.50786	-0.594474	-0.620196	-0.403058	-0.68564
chr17:37576418:37584648	-0.220911	-0.186674	-0.555383	-0.539974	-0.22099	-0.0648575	-0.518776	-0.132443	-0.565976	0.103807	-0.242491	-0.128719	0.129425	0.107791	-0.29251	-0.0523152	-0.412101	-0.440066	-0.363976	-0.304998	-0.374334	-0.436095	-0.222784	-0.681479	-0.48508	-0.502877	-0.590763	-0.230039	-0.663529	-0.504375	-0.586158	-0.57167	-0.440391	-0.441838	-0.580194	-0.661187	-0.394882	-0.735927	-0.574009	-0.71681	-0.675703	-0.577525	-0.60971	-0.688852	-0.619907	-0.530725	-0.637028	-0.612153	-0.593375
chr17:37576418:37577380	0.235273	0.127048	0.025642	0.208309	0.188166	-0.07476	0.0940399	0.0815552	0.217771	-0.0198205	0.00771688	-0.171247	0.101634	-0.144735	0.107607	-0.0120251	0.0870932	-0.0824511	-0.218945	-0.150087	-0.093214	0.0088717	0.187136	0.123144	0.422229	0.30272	0.312902	0.218513	0.220662	0.289822	0.30453	0.111577	0.259121	0.455239	0.27149	0.361957	0.359163	0.33358	0.0499633	0.123862	0.298492	0.257192	0.234282	0.00156232	0.141783	0.30087	0.238515	0.120796	0.220753
chr17:5499950:5501737	0.317465	0.146522	0.288712	0.38403	-0.0108025	-0.114694	0.416117	0.131478	0.485278	-0.12306	0.297045	0.0139172	-0.082537	-0.109584	0.157999	-0.0508316	0.525029	0.244333	0.26156	0.317698	0.22514	0.244548	0.509454	0.695915	0.756852	0.755557	0.793445	0.414522	0.809372	0.729403	0.858071	0.693871	0.732074	0.771102	0.775139	0.768688	0.576182	0.852599	0.650182	0.37692	0.782589	0.714577	0.793329	0.707386	0.75744	0.771717	0.773382	0.551764	0.661709
chr3:108047292:108049619	-0.146587	-0.0593275	-0.429748	-0.39878	0.0427128	0.154254	-0.482075	-0.00356876	-0.433027	0.168566	-0.326993	-0.230935	0.0871884	0.0587399	-0.482693	-0.19997	-0.695849	-0.517192	-0.371803	-0.412106	-0.465265	-0.412298	-0.472223	-0.780583	-0.633815	-0.699991	-0.784521	-0.441132	-0.88926	-0.668463	-0.785451	-0.709772	-0.629096	-0.633087	-0.784369	-0.82854	-0.551155	-0.897065	-0.671855	-0.725087	-0.868036	-0.627114	-0.814938	-0.866786	-0.795883	-0.757852	-0.793674	-0.659818	-0.749127
chr16:2759661:2759747	-0.316645	-0.0770939	-0.510429	-0.588859	-0.0357394	-0.0793623	-0.38781	-0.161513	-0.424277	0.0276242	-0.515223	-0.19539	0.137225	-0.0296146	-0.00523701	0.00129107	-0.427115	-0.30593	-0.38395	-0.427975	-0.274833	-0.43962	-0.551579	-0.746155	-0.677777	-0.722876	-0.781894	-0.428707	-0.822661	-0.6818	-0.774501	-0.800311	-0.712788	-0.691017	-0.678894	-0.711453	-0.569011	-0.769162	-0.692893	-0.50982	-0.791499	-0.772187	-0.768461	-0.751651	-0.773891	-0.738787	-0.836802	-0.613211	-0.730645
chr12:110498859:110499535	0.0969752	0.263673	-0.101055	-0.100748	0.271626	0.267763	-0.126803	0.234513	-0.0585606	0.203175	-0.222955	-0.271104	0.11434	-0.0910145	-0.374337	-0.342939	-0.635996	-0.407183	-0.349251	-0.251842	-0.357783	-0.383002	-0.560286	-0.649946	-0.552206	-0.713981	-0.713949	-0.606655	-0.778976	-0.629383	-0.644677	-0.693016	-0.605816	-0.547194	-0.733025	-0.716767	-0.621128	-0.74153	-0.394302	-0.609779	-0.831429	-0.475374	-0.737678	-0.77268	-0.503758	-0.771865	-0.651442	-0.653329	-0.585306
chr6:32847204:32847304	-0.277379	-0.247628	-0.553363	-0.601802	-0.21783	-0.06357	-0.544988	-0.152606	-0.633257	0.128859	-0.134011	0.0958704	0.334671	0.352292	-0.286011	0.117046	-0.408297	-0.590245	-0.273045	-0.397105	-0.51109	-0.473469	-0.0597413	-0.64455	-0.429913	-0.405802	-0.502406	-0.0239884	-0.603762	-0.402192	-0.546697	-0.432808	-0.379287	-0.462629	-0.484111	-0.522617	-0.266599	-0.692233	-0.661956	-0.566	-0.59886	-0.603989	-0.54492	-0.68422	-0.628683	-0.492905	-0.546505	-0.473581	-0.730155
chr16:2760008:2760301	-0.205776	0.00893238	-0.200882	-0.273988	0.0597999	0.11469	-0.242267	-0.0212895	-0.212383	0.124631	-0.398888	-0.234688	0.0223208	-0.270725	-0.27667	-0.28813	-0.689724	-0.401421	-0.277213	-0.429412	-0.365738	-0.443501	-0.655277	-0.720977	-0.739637	-0.822693	-0.849578	-0.582377	-0.871832	-0.743138	-0.80541	-0.744876	-0.692513	-0.708497	-0.833873	-0.760305	-0.724241	-0.835985	-0.66335	-0.519426	-0.867934	-0.714481	-0.869472	-0.745833	-0.692303	-0.873166	-0.839487	-0.639409	-0.631015
chr16:89300962:89305206	0.176092	0.0733835	0.290539	0.326867	0.0391857	-0.0734435	0.18985	-0.114256	0.294057	-0.224115	0.352783	0.114382	-0.130443	-0.0193739	0.482963	0.238024	0.762021	0.469648	0.373823	0.471493	0.488838	0.492685	0.447276	0.642691	0.556785	0.661312	0.708606	0.395154	0.813513	0.571747	0.743377	0.624996	0.561383	0.687648	0.680375	0.674854	0.584151	0.795901	0.686867	0.570699	0.77886	0.691797	0.779819	0.797942	0.643927	0.725539	0.706296	0.485344	0.726968
chrX:49078112:49079939	0.0969816	0.324952	-0.0496276	-0.133053	0.300771	0.239505	0.188864	0.532518	0.146619	0.418906	-0.0421663	-0.185973	0.254742	-0.0618433	-0.481232	-0.317625	-0.625666	-0.574961	-0.123844	-0.36971	-0.502907	-0.469972	-0.364088	-0.265333	-0.261735	-0.453871	-0.442429	-0.316413	-0.5991	-0.239863	-0.419069	-0.369727	-0.191637	-0.376311	-0.408584	-0.458035	-0.570079	-0.48704	-0.395775	-0.524834	-0.599902	-0.330004	-0.531968	-0.545278	-0.179659	-0.512554	-0.433566	-0.168007	-0.485777
chrX:23783883:23785328	0.712476	0.569863	0.252981	0.621994	0.598987	0.259933	0.0655982	0.0106947	0.339962	-0.211165	0.105871	-0.456671	-0.335908	-0.248661	0.123896	-0.23561	0.186157	-0.0313388	-0.244205	0.183527	0.163276	0.27311	0.274031	0.158447	0.508945	0.459362	0.468293	0.0421695	0.394305	0.336056	0.553069	0.35123	0.233664	0.656057	0.321614	0.452625	0.547964	0.542712	0.542305	0.360939	0.436223	0.553455	0.469274	0.276573	0.359604	0.328864	0.398977	-0.0104376	0.689934
chr18:11884627:11884879	-0.0901896	-0.163741	-0.521796	-0.45051	-0.198223	-0.193859	-0.352738	0.0105485	-0.39948	0.0490095	-0.245197	-0.177093	0.243492	0.02376	-0.347832	-0.173515	-0.480677	-0.501188	-0.448732	-0.44799	-0.524018	-0.658463	-0.153418	-0.576683	-0.262134	-0.376034	-0.445185	-0.168965	-0.572497	-0.31861	-0.440619	-0.526877	-0.313459	-0.33385	-0.45491	-0.464128	-0.323752	-0.594691	-0.561353	-0.756238	-0.607206	-0.541346	-0.536812	-0.69806	-0.512234	-0.433125	-0.469792	-0.452719	-0.694114
chrX:311627:312532	-0.409706	-0.275607	-0.504864	-0.625511	-0.314584	-0.211866	-0.283723	0.0732829	-0.441022	0.290563	-0.194241	0.0957508	0.388987	0.250031	-0.448035	-0.0673092	-0.623381	-0.521667	-0.260922	-0.507069	-0.590043	-0.604645	-0.279983	-0.561829	-0.49325	-0.55523	-0.625897	-0.139932	-0.752156	-0.447212	-0.695935	-0.589468	-0.389936	-0.628061	-0.558814	-0.637159	-0.529205	-0.805191	-0.773432	-0.738334	-0.729971	-0.65221	-0.713706	-0.757191	-0.63099	-0.573484	-0.644744	-0.373015	-0.878402
chr12:110496203:110499535	-0.143826	-0.369679	0.0118637	0.0228082	-0.420674	-0.394279	0.0157588	-0.408295	-0.0324582	-0.385472	0.238405	0.354915	-0.124137	0.177891	0.505438	0.459311	0.746	0.506349	0.255188	0.292733	0.400795	0.376462	0.645664	0.591389	0.570399	0.758918	0.757509	0.66969	0.853534	0.622779	0.660128	0.635565	0.575805	0.59117	0.744456	0.766111	0.727103	0.739516	0.455662	0.620719	0.866847	0.422546	0.776682	0.773563	0.480512	0.832927	0.72391	0.575129	0.538276
chr6:163563719:163565946	0.0796408	0.237911	0.514476	0.429521	0.268683	0.253863	0.271338	-0.230582	0.34655	-0.406344	0.156256	-0.0230651	-0.520952	-0.275345	0.411211	0.151827	0.417634	0.726663	0.289844	0.555603	0.727103	0.698933	-0.140406	0.373426	0.0205017	0.135517	0.218891	-0.174464	0.40173	0.0183459	0.268409	0.295541	-0.0240729	0.138666	0.171526	0.228148	0.159836	0.410112	0.675393	0.772049	0.395817	0.40278	0.350869	0.613703	0.340852	0.206651	0.316651	0.20612	0.636565
chr6:36470257:36479121	-0.112421	0.0657086	-0.399177	-0.300886	0.102147	0.191181	-0.392574	0.0390274	-0.416886	0.187603	0.114413	-0.0478188	0.214938	0.249312	-0.407657	-0.0283534	-0.52373	-0.613289	-0.256229	-0.30462	-0.510934	-0.351056	-0.153544	-0.581593	-0.380101	-0.403985	-0.478836	-0.142011	-0.637012	-0.395814	-0.499822	-0.412314	-0.350602	-0.388776	-0.515844	-0.600783	-0.318909	-0.667942	-0.424745	-0.544211	-0.621828	-0.394177	-0.533129	-0.651207	-0.509071	-0.497358	-0.504684	-0.497069	-0.598845
chr6:33417695:33418087	0.107904	0.214522	0.539511	0.463872	0.230135	0.222334	0.286524	0.248533	0.37399	0.331684	0.385531	0.216355	0.123891	0.109438	0.367704	0.0456789	0.460575	0.301829	0.437944	0.366216	0.353143	0.520364	0.199576	0.522461	0.308545	0.336632	0.376792	0.152907	0.485489	0.318215	0.418769	0.486833	0.3974	0.414377	0.410997	0.343208	0.240312	0.497157	0.487388	0.461932	0.493512	0.683629	0.443827	0.509657	0.43885	0.400675	0.425594	0.355842	0.504914
chr12:6461390:6462034	-0.470286	-0.429854	-0.669354	-0.691518	-0.515862	-0.294259	-0.504903	-0.247345	-0.572233	0.121994	-0.354854	0.0597505	0.0871764	0.262706	-0.094511	0.236737	-0.100608	-0.198117	-0.2018	-0.314728	-0.223401	-0.306047	-0.0347342	-0.371236	-0.330347	-0.239114	-0.364425	0.0616128	-0.424854	-0.251737	-0.470398	-0.401205	-0.168326	-0.269449	-0.224314	-0.419258	-0.213142	-0.536491	-0.556295	-0.520052	-0.374041	-0.496424	-0.456305	-0.414564	-0.552559	-0.189484	-0.473213	-0.226523	-0.533528
chr12:9688161:9692828	-0.475876	-0.391545	-0.410157	-0.568015	-0.416373	-0.345438	-0.154242	0.145453	-0.392324	0.384276	-0.0172173	0.342535	0.571751	0.373504	-0.38943	-0.00514878	-0.563928	-0.559602	-0.116232	-0.544448	-0.692302	-0.696181	-0.140253	-0.400564	-0.408056	-0.454894	-0.503167	0.0317832	-0.59796	-0.294	-0.572935	-0.434003	-0.273019	-0.674141	-0.417559	-0.442546	-0.495878	-0.68943	-0.801688	-0.601158	-0.615242	-0.677174	-0.60226	-0.598887	-0.458548	-0.488297	-0.491136	-0.161371	-0.929531
chr12:10704148:10713211	-0.3837	-0.157873	-0.286062	-0.480466	-0.065384	-0.0432985	-0.419498	-0.250734	-0.500471	0.0367011	-0.102977	0.102232	0.185759	0.298897	0.037244	0.1601	-0.282482	-0.183047	-0.121053	-0.165297	-0.157749	-0.0543296	-0.324341	-0.565863	-0.60276	-0.540332	-0.589184	-0.242106	-0.573323	-0.579972	-0.638547	-0.429919	-0.603223	-0.619322	-0.53847	-0.583555	-0.321641	-0.640114	-0.483386	-0.169135	-0.542974	-0.42958	-0.525597	-0.474252	-0.618851	-0.564344	-0.561413	-0.471214	-0.577352
chr12:10710114:10713211	0.159202	0.238218	0.264665	0.389169	0.0590864	-0.0771855	0.3657	0.116407	0.497584	0.062028	0.0661653	-0.0623682	-0.28368	-0.203383	0.0820218	-0.310266	0.141741	0.201182	-0.0778113	-0.101335	0.14506	0.0738611	0.242089	0.533688	0.477791	0.481854	0.467153	0.190329	0.418045	0.496156	0.407071	0.355292	0.468008	0.472581	0.443577	0.527964	0.291179	0.510431	0.33404	0.35185	0.525155	0.340418	0.358746	0.478327	0.392461	0.453166	0.401465	0.459675	0.494996
chr6:127280340:127286616	0.195047	0.0454768	0.115002	0.290196	-0.00608064	-0.16961	0.213028	0.00516005	0.314949	-0.175743	0.360942	0.121758	-0.110186	0.0898866	0.147211	0.128223	0.453148	0.181011	0.195497	0.229378	0.162862	0.244168	0.665473	0.640884	0.763759	0.832014	0.836983	0.581551	0.816657	0.773993	0.864403	0.766719	0.736981	0.772388	0.774777	0.771312	0.714299	0.813638	0.575097	0.416759	0.822701	0.700876	0.812392	0.667213	0.711824	0.805713	0.794822	0.548397	0.652435
chr4:82857764:82861631	-0.110175	-0.455818	-0.352698	-0.264	-0.261493	-0.295938	-0.497413	-0.0985669	-0.45818	0.250632	-0.188581	0.133596	0.459833	0.397469	-0.258559	0.0209452	-0.284625	-0.543634	-0.104042	-0.3491	-0.579901	-0.30353	0.181038	-0.407676	-0.0855122	-0.0913842	-0.168306	0.227042	-0.238873	-0.110675	-0.219148	-0.113219	-0.104084	-0.131125	-0.134604	-0.114711	0.105366	-0.303326	-0.648717	-0.423749	-0.217774	-0.190466	-0.203221	-0.472662	-0.442397	-0.172478	-0.237514	-0.260356	-0.48428
chr5:66054951:66076316	0.363029	0.362155	0.435777	0.536985	0.397905	0.207177	0.257394	-0.0443004	0.544101	-0.230575	-0.136422	-0.392923	-0.530436	-0.590386	0.367476	-0.231898	0.375239	0.486288	0.0752206	0.259644	0.557086	0.466446	-0.0729937	0.377707	0.277499	0.269026	0.325995	-0.157941	0.432414	0.217074	0.414562	0.25265	0.190218	0.49286	0.269082	0.384814	0.247063	0.583533	0.515911	0.498125	0.469779	0.461947	0.403742	0.525176	0.388282	0.304654	0.297886	0.174227	0.82033
chr1:198692373:198699564	-0.0904334	-0.119766	0.38158	0.276794	-0.0436532	0.0263727	0.027399	-0.490706	-0.0310061	-0.523256	0.151839	0.225188	-0.325848	-0.109081	0.710451	0.491894	0.758581	0.893434	0.41747	0.695461	0.891609	0.748262	0.0591004	0.323369	-0.00918561	0.200077	0.297103	0.0687781	0.548975	0.0144586	0.280341	0.260014	-0.0121978	0.202788	0.238488	0.306001	0.317553	0.440931	0.625089	0.791822	0.490372	0.360467	0.454227	0.66804	0.283757	0.328426	0.383477	0.176384	0.628399
chr1:151156722:151158666	0.0859598	-0.153248	0.164159	0.197679	-0.0792	-0.221357	0.00582118	-0.276274	0.0356252	-0.358311	0.246177	0.254882	-0.0539393	0.16837	0.453972	0.445159	0.667041	0.48586	0.266368	0.488845	0.497079	0.493223	0.517087	0.450254	0.470605	0.605384	0.650888	0.500098	0.763983	0.460943	0.678311	0.548753	0.407699	0.572445	0.567505	0.638085	0.697205	0.672356	0.548853	0.569218	0.731628	0.609226	0.736128	0.617784	0.508376	0.660258	0.668864	0.362739	0.65889
chr1:185305643:185306485	-0.60667	-0.364829	-0.380921	-0.531905	-0.353605	-0.106903	-0.359535	-0.215551	-0.619941	0.158571	-0.0732872	0.318941	0.214473	0.3089	-0.0808136	0.2886	-0.310392	-0.150102	-0.0645811	-0.255258	-0.200278	-0.287173	-0.291084	-0.471997	-0.677964	-0.571827	-0.625605	-0.119468	-0.639011	-0.552531	-0.754145	-0.536108	-0.506344	-0.743413	-0.547331	-0.632611	-0.523266	-0.771682	-0.587232	-0.307698	-0.616085	-0.707412	-0.665467	-0.478622	-0.646459	-0.543319	-0.625168	-0.291481	-0.713302
chr1:185305643:185307014	0.247353	0.0233233	0.0931179	0.237346	-0.0155618	-0.210516	0.185318	0.0122276	0.347852	-0.100798	0.145016	0.00424921	-0.0397343	0.0107675	0.191266	-0.0327127	0.439328	0.0967442	0.0663495	0.053148	0.0753297	0.157823	0.625555	0.590475	0.820213	0.828951	0.805485	0.546037	0.783805	0.780585	0.84181	0.722718	0.722206	0.791724	0.788809	0.82652	0.736449	0.861252	0.409714	0.366254	0.83807	0.626159	0.805409	0.58449	0.579278	0.793981	0.718215	0.524661	0.596162
chr1:198692373:198696712	-0.0488946	0.226711	-0.247735	-0.287167	0.123036	0.170479	-0.0301493	0.410833	-0.00778548	0.485524	-0.205705	-0.286248	0.183042	-0.0924658	-0.595764	-0.501822	-0.792927	-0.679325	-0.367775	-0.565841	-0.641783	-0.606216	-0.499093	-0.520447	-0.448636	-0.632412	-0.697934	-0.485007	-0.856793	-0.457291	-0.658064	-0.599363	-0.382347	-0.551134	-0.627827	-0.701302	-0.711406	-0.772208	-0.630349	-0.757046	-0.823653	-0.55837	-0.805425	-0.769336	-0.505737	-0.703097	-0.713868	-0.432045	-0.721122
chr3:48600151:48600680	0.205528	0.335181	-0.172986	-0.0712472	0.260361	0.311433	-0.17967	0.283328	-0.0758452	0.347554	-0.0893331	-0.294108	0.12096	0.0141862	-0.591219	-0.464658	-0.656122	-0.671844	-0.470625	-0.404776	-0.566726	-0.499714	-0.307112	-0.557868	-0.337816	-0.477462	-0.546376	-0.449382	-0.700775	-0.405731	-0.481699	-0.47262	-0.387344	-0.382102	-0.562793	-0.565014	-0.452849	-0.657164	-0.415492	-0.635995	-0.705181	-0.43033	-0.641335	-0.71848	-0.456922	-0.625871	-0.547326	-0.535844	-0.573868
chr1:198692373:198703298	0.2008	-0.192139	0.16788	0.295658	-0.117004	-0.214039	0.116178	-0.165741	0.110894	-0.303399	0.316067	0.27498	-0.0471703	0.244757	0.280198	0.386897	0.644202	0.370801	0.309666	0.420636	0.319056	0.422416	0.761769	0.660743	0.77006	0.883724	0.919787	0.7109	0.956823	0.765483	0.8736	0.8323	0.695648	0.758267	0.849889	0.873202	0.86895	0.903469	0.600944	0.576004	0.946887	0.707394	0.954848	0.741011	0.671399	0.901682	0.895357	0.618124	0.698301
chr1:198696909:198699564	-0.0845219	0.16239	-0.297193	-0.317356	0.0832432	0.126657	-0.096533	0.35574	-0.0601	0.457426	-0.256461	-0.266531	0.191877	-0.0894428	-0.535353	-0.498073	-0.799892	-0.70263	-0.409534	-0.635732	-0.660406	-0.657173	-0.466719	-0.562625	-0.445615	-0.620042	-0.702981	-0.44378	-0.853273	-0.454379	-0.657752	-0.618914	-0.395289	-0.559179	-0.642547	-0.676431	-0.680055	-0.771688	-0.683314	-0.74868	-0.813116	-0.61819	-0.805977	-0.787931	-0.556621	-0.701869	-0.726923	-0.447746	-0.745628
chr1:198699704:198702387	-0.0824162	0.172117	-0.257881	-0.300922	0.0636036	0.123131	-0.0430174	0.385741	0.00556391	0.516199	-0.286918	-0.299154	0.174708	-0.1328	-0.527028	-0.52456	-0.74776	-0.667675	-0.352622	-0.606954	-0.642452	-0.608462	-0.524992	-0.516148	-0.462926	-0.641929	-0.717612	-0.48934	-0.851915	-0.463427	-0.675934	-0.628467	-0.382442	-0.557494	-0.611566	-0.681992	-0.727322	-0.761333	-0.686594	-0.745486	-0.811869	-0.602556	-0.820169	-0.74168	-0.538582	-0.696448	-0.749472	-0.421461	-0.730087
chr1:110406379:110407033	0.0383517	0.20353	-0.256267	-0.200942	0.193622	0.213214	-0.243	0.218016	-0.0929709	0.34972	-0.331068	-0.299732	0.0505888	-0.040909	-0.354384	-0.380561	-0.626821	-0.526178	-0.506588	-0.532476	-0.46007	-0.476424	-0.421963	-0.585274	-0.438985	-0.574054	-0.651738	-0.463197	-0.766407	-0.475171	-0.645524	-0.651405	-0.460461	-0.44679	-0.629963	-0.618987	-0.532046	-0.714762	-0.563857	-0.605756	-0.73058	-0.582192	-0.751884	-0.74834	-0.583074	-0.651198	-0.671871	-0.509267	-0.592322
chr1:198699704:198703298	-0.0634926	-0.162955	0.245686	0.210712	-0.0183767	-0.0181083	-0.0983821	-0.56173	-0.177258	-0.612	0.149855	0.269915	-0.246715	0.0434687	0.688933	0.621166	0.738723	0.825653	0.34166	0.688993	0.825976	0.676658	0.171147	0.230469	0.0220146	0.242753	0.339995	0.169013	0.552862	0.0332124	0.306823	0.263775	-0.0456034	0.208952	0.250252	0.323855	0.427917	0.438333	0.592852	0.733411	0.483192	0.331495	0.501414	0.567355	0.247846	0.332364	0.407345	0.111177	0.571659
chr1:235214026:235219793	-0.272117	-0.365208	0.0367574	-0.0427043	-0.377822	-0.380574	0.0971861	-0.0412467	-0.0880787	0.0502311	0.449398	0.58597	0.379337	0.440165	0.33609	0.545812	0.453104	0.207826	0.289362	0.148953	0.0867683	0.191032	0.556269	0.44712	0.410096	0.493568	0.519807	0.678348	0.543292	0.469296	0.391624	0.425992	0.503928	0.3724	0.526992	0.498016	0.457708	0.383054	0.171619	0.360732	0.542268	0.359302	0.444584	0.384089	0.371503	0.591049	0.545908	0.505451	0.143895
chr10:110130486:110133326	-0.0640205	0.159272	0.556045	0.418059	0.0821436	0.143279	0.396149	-0.173612	0.398982	-0.30451	0.184928	0.0910313	-0.430481	-0.360508	0.635363	0.175448	0.616266	0.846624	0.410477	0.530468	0.821238	0.670043	-0.128348	0.514342	0.044007	0.166494	0.261186	-0.0990684	0.484645	0.0906511	0.277596	0.239779	0.106229	0.203711	0.261219	0.304587	0.088458	0.468308	0.681789	0.813433	0.464466	0.372547	0.350658	0.750026	0.425344	0.309404	0.355711	0.340511	0.643602
chr14:23066008:23069476	0.196088	0.188978	0.616851	0.596817	0.120403	0.122087	0.410566	0.0242647	0.467438	-0.0517894	0.42436	0.209536	-0.195628	-0.0975827	0.37686	0.0730069	0.619645	0.56779	0.372196	0.495444	0.565487	0.575923	0.339461	0.716094	0.475268	0.560605	0.642981	0.25046	0.778172	0.494623	0.661559	0.642594	0.511671	0.581428	0.579475	0.649158	0.445424	0.758784	0.73735	0.720946	0.765554	0.683692	0.69606	0.815057	0.699029	0.616295	0.69129	0.508438	0.839546
chr14:23081836:23090522	-0.114501	0.272107	-0.025051	-0.122467	0.250526	0.252348	-0.0565889	0.0871185	-0.0562697	0.157153	-0.237509	-0.256237	-0.0764297	-0.181404	-0.226133	-0.2914	-0.540919	-0.134962	-0.274886	-0.242971	-0.106478	-0.167085	-0.715365	-0.512387	-0.678004	-0.749507	-0.760062	-0.663696	-0.806148	-0.692333	-0.774511	-0.700998	-0.680397	-0.664691	-0.7311	-0.737123	-0.680877	-0.739771	-0.372363	-0.303508	-0.759499	-0.49097	-0.785947	-0.569216	-0.591796	-0.766001	-0.722085	-0.485051	-0.503318
chr14:50754867:50759857	-0.0628785	-0.0151765	-0.510816	-0.407751	-0.121912	-0.072507	-0.231665	0.111525	-0.255907	0.25857	-0.247186	-0.317138	0.22813	-0.0968981	-0.32797	-0.236084	-0.381464	-0.626727	-0.328242	-0.47605	-0.59277	-0.576239	-0.229066	-0.472625	-0.217794	-0.343081	-0.42993	-0.173994	-0.590173	-0.264407	-0.422455	-0.486612	-0.191296	-0.250992	-0.316596	-0.450809	-0.388372	-0.506181	-0.577339	-0.72561	-0.558181	-0.498866	-0.512827	-0.596266	-0.486523	-0.36944	-0.557711	-0.375078	-0.612936
chr14:91114283:91157639	-0.417888	-0.0207443	-0.0413523	-0.291215	-0.01772	0.234534	-0.143989	-0.177036	-0.195535	0.000303758	-0.21226	-0.0582384	-0.11081	-0.209963	0.00166621	-0.0393533	-0.256228	0.113632	0.0755576	-0.024626	0.102932	0.056662	-0.714251	-0.464468	-0.796487	-0.757886	-0.744398	-0.591474	-0.648073	-0.749239	-0.757766	-0.596376	-0.656464	-0.684609	-0.674165	-0.749551	-0.685813	-0.652477	-0.323975	-0.192245	-0.645868	-0.498852	-0.645843	-0.367737	-0.558542	-0.683081	-0.697535	-0.497455	-0.405022
chr22:24156576:24164400	0.389856	0.345748	0.0687392	0.180616	0.400481	0.268541	0.0220689	0.336475	0.0507831	0.165941	-0.0812135	-0.315106	0.0887387	-0.175603	-0.455325	-0.471552	-0.603557	-0.564111	-0.284352	-0.257803	-0.397203	-0.36776	-0.210852	-0.411437	-0.172188	-0.335112	-0.326464	-0.331594	-0.4462	-0.24942	-0.2307	-0.276475	-0.283793	-0.224469	-0.439641	-0.291113	-0.269818	-0.360694	-0.257681	-0.343728	-0.476933	-0.201633	-0.383511	-0.498824	-0.155033	-0.501524	-0.296824	-0.375557	-0.233519
chr22:38488115:38489223	-0.245594	-0.385741	-0.703215	-0.651137	-0.3271	-0.351033	-0.489871	-0.11527	-0.605276	0.00993513	-0.278367	-9.46813e-05	0.448929	0.205549	-0.353826	0.0321483	-0.513911	-0.661269	-0.366467	-0.513327	-0.681448	-0.747535	-0.0602973	-0.700165	-0.317464	-0.387405	-0.461017	0.0333668	-0.595998	-0.338431	-0.457253	-0.528347	-0.35299	-0.437735	-0.454535	-0.441945	-0.251857	-0.636165	-0.7801	-0.789179	-0.627469	-0.659487	-0.513525	-0.795163	-0.596852	-0.465687	-0.525715	-0.494737	-0.825759
chr1:198702530:198703298	-0.0659151	0.18981	-0.238764	-0.283161	0.0887212	0.103813	-0.0166481	0.39277	0.0303167	0.484116	-0.298382	-0.318911	0.182431	-0.175551	-0.532922	-0.57487	-0.794326	-0.677956	-0.382821	-0.643133	-0.655842	-0.629885	-0.530467	-0.531743	-0.446291	-0.64272	-0.709257	-0.493359	-0.853992	-0.459245	-0.67301	-0.636715	-0.391471	-0.544799	-0.628225	-0.660623	-0.710677	-0.74716	-0.701666	-0.734842	-0.807897	-0.592961	-0.817093	-0.763182	-0.530601	-0.711473	-0.738398	-0.437596	-0.719312
chr1:109402527:109409928	-0.0727658	-0.0020698	-0.438069	-0.306617	0.0564351	0.138217	-0.515981	-0.0490642	-0.447128	0.124867	-0.0140564	-0.125405	0.146724	0.213681	-0.454216	-0.0660667	-0.457598	-0.472709	-0.357224	-0.258893	-0.410513	-0.306891	-0.112437	-0.586907	-0.321943	-0.346136	-0.42658	-0.171914	-0.570567	-0.379126	-0.44019	-0.392073	-0.328746	-0.249785	-0.489991	-0.578335	-0.208992	-0.613741	-0.403365	-0.653036	-0.556516	-0.288449	-0.473302	-0.68292	-0.539893	-0.427404	-0.463567	-0.566244	-0.49364
chr1:86724405:86728403	-0.353591	-0.192166	-0.103878	-0.300331	-0.285555	-0.0869614	0.0769187	0.318489	-0.137019	0.510514	0.130186	0.397884	0.342427	0.420897	-0.469442	0.0104382	-0.373877	-0.254819	0.0643741	-0.255891	-0.365992	-0.365578	-0.0833942	-0.0215559	-0.294268	-0.284248	-0.313766	-0.00804568	-0.376418	-0.122976	-0.389207	-0.160716	-0.0673769	-0.516455	-0.212809	-0.329448	-0.446526	-0.498539	-0.42563	-0.360675	-0.390462	-0.365549	-0.437137	-0.27509	-0.16364	-0.28566	-0.256449	0.135682	-0.595353
chr1:84570139:84570582	0.0983917	0.120247	0.37863	0.396449	0.123197	0.020355	0.331857	-0.0491324	0.35696	-0.227249	0.264543	0.158261	-0.269752	-0.0633329	0.262035	0.0944783	0.389603	0.570342	0.191896	0.329357	0.499583	0.419095	0.240298	0.576301	0.386393	0.459815	0.534041	0.238932	0.595289	0.414621	0.483471	0.438077	0.351429	0.395964	0.432558	0.519931	0.383935	0.6148	0.585606	0.577392	0.622275	0.465039	0.580281	0.627652	0.524553	0.508562	0.559062	0.461046	0.667969
chr2:10784326:10787281	-0.320374	-0.101118	-0.480098	-0.469904	-0.07747	0.0289164	-0.378822	0.0323234	-0.409025	0.220082	-0.212102	-0.084976	0.149726	0.0851984	-0.382167	-0.138467	-0.676998	-0.459071	-0.397707	-0.496924	-0.482075	-0.548125	-0.407178	-0.666802	-0.578122	-0.646565	-0.726212	-0.338174	-0.840202	-0.569971	-0.759803	-0.692325	-0.522312	-0.633791	-0.716831	-0.779883	-0.606389	-0.861923	-0.659024	-0.73156	-0.816075	-0.692114	-0.794252	-0.808814	-0.704362	-0.67649	-0.739906	-0.541548	-0.775079
chr2:11172045:11177737	0.208247	-0.0709266	0.573117	0.475457	0.116838	0.332551	0.334612	-0.02198	0.203055	-0.355866	0.0731085	0.0816125	-0.311784	-0.213593	0.0422243	0.192828	0.266768	0.627992	0.56204	0.686365	0.580356	0.633569	-0.0762724	0.338525	0.0407512	0.079136	0.236786	-0.0671211	0.399844	0.0290271	0.20993	0.303742	0.053438	0.0910446	0.14944	0.180524	0.100715	0.368836	0.542558	0.47859	0.306867	0.364731	0.375624	0.443956	0.385046	0.196091	0.374535	0.257352	0.521265
chr2:38748653:38749529	0.193077	0.351248	0.777236	0.601035	0.438996	0.49029	0.317702	-0.0299382	0.344499	-0.143808	0.106548	-0.0623099	-0.33757	-0.404951	0.422466	-0.0310326	0.348034	0.692366	0.402225	0.623515	0.783946	0.702622	-0.417279	0.211087	-0.252758	-0.207003	-0.0715767	-0.463175	0.164156	-0.273094	0.00725342	0.0435512	-0.251315	-0.0584658	-0.128717	-0.0297614	-0.159897	0.200123	0.566394	0.635097	0.111964	0.324659	0.109455	0.426832	0.201292	-0.11652	0.0722623	-0.00224428	0.566025
chr2:43890362:43894545	-0.168037	0.080782	-0.181374	-0.294426	0.0172173	0.108243	0.0126569	0.313254	-0.0890434	0.284955	0.0833541	-0.0447023	0.178734	0.0809461	-0.485295	-0.297467	-0.642503	-0.44358	-0.218934	-0.36249	-0.474072	-0.442774	-0.337903	-0.344711	-0.347846	-0.46688	-0.514948	-0.326545	-0.612969	-0.33327	-0.479744	-0.358701	-0.310117	-0.569522	-0.497485	-0.568138	-0.552475	-0.614406	-0.394536	-0.504261	-0.61968	-0.424346	-0.562657	-0.516201	-0.329962	-0.511721	-0.44006	-0.23841	-0.662437
chr2:44218537:44232316	0.273039	0.329356	0.449639	0.434209	0.296286	0.217209	0.295593	0.127095	0.481138	0.0981464	0.0774696	-0.0951265	-0.26346	-0.0476229	0.132117	-0.115734	0.309086	0.301382	0.255957	0.297396	0.350456	0.530794	0.15219	0.527412	0.372431	0.411976	0.422666	0.0528892	0.455478	0.363782	0.425783	0.538009	0.379762	0.477381	0.466797	0.400664	0.334243	0.54754	0.506957	0.48757	0.534947	0.673141	0.44858	0.527224	0.396121	0.411229	0.406645	0.386114	0.607976
chr2:68807480:68816289	0.0565738	0.23754	0.297513	0.160277	0.334885	0.417133	0.17908	0.198358	0.0984696	-0.0710517	0.0490041	-0.00439799	-0.00940331	-0.129581	0.0726355	0.0622676	-0.0427021	0.290708	0.262651	0.335307	0.318246	0.18439	-0.525492	-0.16102	-0.470385	-0.516707	-0.390993	-0.484027	-0.2982	-0.452929	-0.371979	-0.425668	-0.43348	-0.397733	-0.432784	-0.453035	-0.491193	-0.30937	0.179085	-0.0342564	-0.434473	-0.11819	-0.312083	-0.15378	-0.0546791	-0.429834	-0.224517	-0.224741	-0.150342
chr2:102423347:102424231	0.328984	0.148225	-0.000205384	0.271224	0.0519478	-0.213412	0.106091	0.0817687	0.267925	0.00725718	0.393642	0.0437014	0.0557919	0.208853	0.0873058	0.0509322	0.41852	-0.0928999	-0.0150175	0.0690629	-0.064159	0.0894486	0.766778	0.548192	0.854478	0.875886	0.84299	0.640753	0.737776	0.820122	0.858483	0.705404	0.775037	0.869681	0.793273	0.784203	0.782424	0.754811	0.450395	0.253636	0.770277	0.686675	0.75798	0.512093	0.628239	0.803013	0.7443	0.463906	0.546265
chr2:143071108:143071362	0.299242	0.0027034	0.0696383	0.26794	-0.0975675	-0.279725	0.205203	0.0530537	0.227899	-0.00466147	0.360272	0.187585	0.128012	0.261853	0.146944	0.135443	0.526837	0.0338413	0.0394115	0.109581	0.00128878	0.0846096	0.848867	0.681376	0.938063	0.963721	0.950249	0.759416	0.867167	0.912711	0.906152	0.794887	0.847248	0.854626	0.924106	0.93765	0.834257	0.887396	0.462397	0.360743	0.90911	0.629846	0.88547	0.616542	0.666091	0.922498	0.846875	0.647976	0.567081
chr2:230511166:230515095	0.192331	-0.173167	-0.0514326	0.106379	0.00602365	-0.121476	-0.230042	-0.486478	-0.189082	-0.637344	0.0651577	0.0485242	-0.28451	0.0561843	0.145906	0.395815	0.372875	0.360197	0.0124769	0.361969	0.355638	0.255734	0.412222	0.168275	0.301513	0.437259	0.484498	0.350822	0.515528	0.279126	0.446227	0.359115	0.153379	0.37921	0.304209	0.438418	0.590553	0.456023	0.384779	0.321748	0.4785	0.244278	0.565898	0.354972	0.25697	0.414173	0.458862	0.138261	0.524462
chr1:1390865:1393396	0.288729	0.402243	0.624334	0.550713	0.442828	0.41815	0.39649	0.00136831	0.441487	-0.322419	-0.0474165	-0.202352	-0.503364	-0.488462	0.199829	-0.162821	0.199758	0.638748	0.280148	0.524948	0.684518	0.504544	-0.357497	0.232911	-0.128571	-0.103774	0.0324412	-0.458629	0.193913	-0.13411	0.112504	0.0897156	-0.18142	-0.00346889	-0.0442615	0.0501769	-0.110425	0.281585	0.586035	0.501197	0.128567	0.27575	0.169986	0.406193	0.317888	-0.0798184	0.142279	0.0296387	0.570706
chr1:19625632:19626387	-0.160486	-0.259421	-0.539407	-0.486108	-0.102043	-0.012348	-0.63646	-0.251488	-0.746768	-0.112629	-0.152713	0.0926129	0.262515	0.413152	-0.222217	0.353056	-0.25912	-0.315798	-0.234457	-0.0649782	-0.230534	-0.268048	-0.103933	-0.723143	-0.514833	-0.458132	-0.498909	-0.0867001	-0.5564	-0.523304	-0.513543	-0.535853	-0.553772	-0.484307	-0.542951	-0.582362	-0.18602	-0.6937	-0.459129	-0.52212	-0.626892	-0.508241	-0.485935	-0.695546	-0.599217	-0.507972	-0.492614	-0.597382	-0.619917
chr1:23967723:23971573	0.010589	-0.0685628	0.274851	0.260114	-0.0689196	-0.161705	0.249647	-0.150751	0.258566	-0.303581	0.31468	0.268412	-0.149571	0.0462174	0.431543	0.282389	0.635158	0.50803	0.472527	0.433224	0.463482	0.470869	0.447547	0.637046	0.476137	0.623663	0.688583	0.442376	0.80636	0.5561	0.683302	0.65768	0.50983	0.525848	0.657355	0.673992	0.5538	0.761933	0.603084	0.651187	0.766424	0.601492	0.757783	0.81156	0.669919	0.664631	0.710723	0.530395	0.652575
chr1:25243633:25245150	0.53558	0.366145	0.281993	0.516539	0.348454	0.120628	0.280955	0.242162	0.459989	0.0685224	0.429861	-0.0253956	0.0117742	0.105491	0.130792	0.0358689	0.457501	0.0398398	0.0117461	0.196499	0.0833234	0.266229	0.613758	0.615667	0.841008	0.78883	0.822585	0.470045	0.740794	0.763107	0.812745	0.670785	0.715017	0.871239	0.748678	0.761492	0.69296	0.819822	0.595459	0.378646	0.766861	0.715921	0.773405	0.516446	0.698758	0.755805	0.762443	0.484084	0.684692
chr1:35178036:35181135	-0.596759	-0.26011	-0.0869808	-0.386392	-0.301016	0.0134905	-0.228951	-0.306335	-0.26123	0.0838717	-0.317989	0.0131181	-0.155376	-0.19569	0.301889	0.0161709	-0.0594466	0.241184	0.0318584	-0.157652	0.179585	0.075579	-0.584827	-0.30869	-0.682764	-0.602049	-0.657994	-0.439857	-0.502269	-0.614226	-0.71843	-0.500342	-0.50299	-0.586451	-0.51019	-0.586308	-0.589073	-0.549382	-0.387849	-0.0379721	-0.43997	-0.530377	-0.594503	-0.177985	-0.62443	-0.467747	-0.636379	-0.272438	-0.379689
chr1:35178036:35187001	0.240203	-0.152587	-0.0469363	0.168622	-0.15296	-0.293118	0.189505	0.118722	0.191258	-0.0335767	0.303914	0.173893	0.105023	0.290647	-0.103676	0.13615	0.308855	-0.0881552	0.117001	0.0307709	-0.177007	0.0344153	0.848397	0.634708	0.930733	0.936489	0.923455	0.799927	0.803958	0.927942	0.855998	0.829881	0.868839	0.778479	0.89537	0.859341	0.804081	0.815815	0.316569	0.222254	0.839254	0.588697	0.843058	0.51571	0.661953	0.891591	0.828865	0.671819	0.44478
chr1:35444303:35447046	0.144084	-0.0848329	0.166676	0.263887	-0.174915	-0.238236	0.289886	-0.0802837	0.276584	-0.234385	0.367523	0.237004	-0.120746	0.144709	0.275273	0.253137	0.642602	0.370526	0.249615	0.304406	0.280832	0.339612	0.720924	0.785896	0.824824	0.919208	0.940557	0.68	0.951765	0.847147	0.872111	0.820865	0.792925	0.773183	0.913994	0.904442	0.775766	0.926912	0.630388	0.585095	0.969934	0.644477	0.924624	0.832503	0.744929	0.951855	0.898973	0.72937	0.679156
chr1:42457567:42459603	0.00393074	-0.0465956	-0.289091	-0.251685	0.0584071	-0.0442568	-0.0997867	0.273281	-0.19242	0.206488	-0.053349	-0.0703694	0.429615	0.0792567	-0.419237	-0.0898873	-0.589881	-0.642949	-0.168604	-0.365814	-0.654726	-0.613206	-0.192035	-0.456197	-0.23615	-0.404408	-0.407376	-0.131899	-0.538773	-0.263554	-0.35204	-0.366813	-0.259678	-0.408433	-0.396305	-0.408032	-0.397005	-0.507878	-0.522367	-0.625666	-0.602165	-0.415115	-0.469587	-0.656145	-0.308966	-0.474066	-0.392684	-0.295914	-0.678319
chr1:46688544:46689587	-0.475392	-0.495924	-0.654349	-0.738722	-0.605937	-0.556226	-0.186822	0.0188481	-0.392748	0.08928	0.00504142	0.226122	0.391567	0.249928	-0.211658	0.0547252	-0.274704	-0.45238	-0.184961	-0.558596	-0.573871	-0.685285	0.219592	-0.168032	0.0267835	-0.0021391	-0.0886648	0.351687	-0.204267	0.124253	-0.15535	-0.151755	0.132258	-0.205368	-0.0463828	-0.102707	-0.114667	-0.294603	-0.591321	-0.546875	-0.208372	-0.475108	-0.199586	-0.303106	-0.169054	-0.00662045	-0.135625	0.0572478	-0.630838
chr1:77946576:77949155	-0.160094	-0.208435	-0.197048	-0.269746	-0.0571831	-0.029511	-0.0916878	0.334588	-0.171537	0.334878	0.071788	0.283016	0.496877	0.4679	-0.305763	0.241883	-0.257682	-0.332831	0.180994	-0.0683794	-0.335031	-0.191064	0.101218	-0.114972	-0.0532645	-0.10373	-0.118506	0.175689	-0.177729	-0.0046638	-0.0706178	-0.00316691	0.0614718	-0.153998	-0.0699729	-0.218075	-0.101577	-0.25681	-0.275285	-0.403121	-0.230812	0.0426346	-0.152713	-0.370962	-0.0548264	-0.0955857	-0.0634509	0.0140716	-0.41225
chr22:38490436:38492056	0.178708	0.258729	-0.447398	-0.142621	0.135683	-0.0339125	-0.184824	0.172513	0.0686946	0.196727	-0.269692	-0.504297	-0.128931	-0.134736	-0.479861	-0.53159	-0.604608	-0.730761	-0.649983	-0.676736	-0.66957	-0.539873	-0.0506851	-0.38132	0.0520808	-0.077843	-0.218002	-0.151519	-0.447753	-0.0235508	-0.175198	-0.26845	-0.0553033	0.00595487	-0.20107	-0.20287	-0.0893142	-0.334353	-0.438271	-0.508718	-0.344561	-0.288877	-0.402982	-0.504503	-0.295365	-0.245223	-0.348594	-0.316976	-0.344521
chr22:38991626:39087011	-0.0897274	0.0495679	0.220062	0.232982	-0.133378	-0.0907068	0.358544	-0.211723	0.267835	-0.328642	0.225534	0.190322	-0.360312	-0.0860396	0.53956	0.300683	0.655437	0.688632	0.165512	0.334243	0.585988	0.426509	0.273296	0.62167	0.383368	0.521434	0.562521	0.271752	0.655308	0.438182	0.481283	0.425642	0.378704	0.392717	0.592136	0.566555	0.378324	0.636717	0.638822	0.743742	0.681714	0.303539	0.553177	0.76777	0.521767	0.610756	0.556352	0.525039	0.568481
chr7:158752843:158759486	-0.690843	-0.442351	-0.514113	-0.71175	-0.609063	-0.491839	-0.0453826	0.142577	-0.253955	0.399689	0.0793077	0.374452	0.395093	0.319553	-0.2172	-0.0122617	-0.378979	-0.379729	-0.0917357	-0.635926	-0.582725	-0.653318	-0.0108825	-0.0790187	-0.19442	-0.203944	-0.292728	0.211269	-0.384502	-0.0106238	-0.41862	-0.273534	0.0438987	-0.472607	-0.167186	-0.281701	-0.427617	-0.476656	-0.677203	-0.514573	-0.343234	-0.599813	-0.418298	-0.279806	-0.263066	-0.157582	-0.322224	0.143592	-0.755018
chr9:33261169:33262105	0.0987024	0.150726	-0.2198	-0.109292	-0.00227156	-0.178346	0.104177	0.353938	0.111566	0.372443	0.105049	0.0227628	0.378458	0.227668	-0.470627	-0.284878	-0.510491	-0.723933	-0.353725	-0.526828	-0.773261	-0.655136	0.109467	-0.151146	0.114884	-0.0275353	-0.0746173	0.10515	-0.283699	0.11188	-0.0814801	-0.125503	0.0784346	-0.108758	-0.0453533	-0.0102834	-0.122497	-0.243869	-0.385441	-0.433183	-0.267083	-0.264038	-0.252187	-0.403482	-0.0559454	-0.168201	-0.123658	-0.0432344	-0.494433
chr11:62677634:62677740	0.517368	0.277895	0.182177	0.428792	0.220844	0.0296705	0.355063	0.25267	0.475515	-0.0346213	0.270772	-0.0883298	-0.091662	0.0133549	-0.0930721	-0.133783	0.255909	-0.054045	-0.0369369	0.06763	-0.0389099	0.0859932	0.647995	0.61761	0.909201	0.845826	0.853535	0.494575	0.735813	0.844506	0.869816	0.749226	0.765055	0.81478	0.779458	0.81252	0.695752	0.852088	0.51769	0.299272	0.778051	0.626871	0.797302	0.504193	0.718734	0.760882	0.774331	0.547881	0.635507
chr11:72732597:72738953	0.257294	0.307058	0.69341	0.589886	0.20179	0.18416	0.623265	0.16277	0.603277	-0.102702	0.320376	0.0685554	-0.276277	-0.256999	0.431873	-0.0185216	0.616614	0.689689	0.444109	0.572344	0.676226	0.581403	0.0793366	0.740295	0.366964	0.396153	0.515093	0.0201754	0.679486	0.393546	0.555812	0.492925	0.379338	0.394696	0.507022	0.532933	0.211604	0.719734	0.80798	0.723213	0.629335	0.587451	0.60776	0.852887	0.72928	0.499863	0.607274	0.547723	0.759511
chr11:62491831:62535003	-0.0249504	0.348347	0.460265	0.298573	0.409283	0.592596	0.108953	-0.100545	0.107094	-0.198875	-0.0116636	-0.0601791	-0.433958	-0.29979	0.305684	0.0638634	0.0692766	0.555783	0.176233	0.459014	0.692786	0.53117	-0.568692	-0.138584	-0.565018	-0.48507	-0.40616	-0.61665	-0.207677	-0.555829	-0.314694	-0.263207	-0.538208	-0.380333	-0.465219	-0.422353	-0.394478	-0.222756	0.376563	0.4235	-0.254054	-0.0428251	-0.257883	0.0744602	-0.0845941	-0.42609	-0.252385	-0.292613	0.248432
chr22:39313310:39314107	0.236643	0.00484228	0.0142054	0.24865	-0.0601268	-0.249996	0.194297	0.045989	0.330617	-0.112317	0.287977	0.051338	-0.100688	0.110584	0.0669345	0.045272	0.381843	0.0144658	0.101187	0.0584905	-0.022632	0.136979	0.754458	0.65124	0.887741	0.927122	0.895575	0.668462	0.822544	0.886689	0.895635	0.811222	0.836362	0.842808	0.865021	0.851864	0.787335	0.84479	0.45962	0.356896	0.863918	0.668685	0.821144	0.63706	0.69042	0.875886	0.810197	0.613269	0.584965
chr9:113565730:113583450	0.347628	-0.0631407	0.229792	0.368602	-0.0294279	-0.13785	0.193703	0.0819866	0.218814	-0.0229359	0.413768	0.226882	0.117607	0.292447	0.0661286	0.176291	0.50028	0.0928635	0.265024	0.292929	0.0725717	0.2881	0.805732	0.690938	0.876987	0.911131	0.929178	0.721034	0.894862	0.848896	0.892483	0.879902	0.814807	0.816042	0.869283	0.878187	0.830452	0.881585	0.522992	0.410991	0.90378	0.766679	0.923255	0.647653	0.688971	0.892555	0.890099	0.655126	0.621345
chr11:66640123:66646027	-0.274499	-0.106965	-0.133698	-0.271882	-0.0755774	0.112469	-0.171889	-0.101576	-0.311964	0.022931	-0.444593	-0.19066	0.0326588	-0.325846	-0.00645748	-0.0608293	-0.317218	-0.0473445	-0.0383489	-0.117328	-0.00930998	-0.143666	-0.677685	-0.609674	-0.73969	-0.783944	-0.767333	-0.548105	-0.719423	-0.758848	-0.770006	-0.737847	-0.658471	-0.616953	-0.693044	-0.7267	-0.670322	-0.695136	-0.487674	-0.361521	-0.730137	-0.572881	-0.736008	-0.569376	-0.635338	-0.715948	-0.759578	-0.567146	-0.485507
chr11:72732597:72752328	-0.00915015	-0.00527471	-0.502504	-0.398092	-0.0931476	0.0424774	-0.411869	0.0428912	-0.388591	0.210461	-0.131371	-0.149794	0.223224	0.21255	-0.541824	-0.152893	-0.459025	-0.633415	-0.399996	-0.316562	-0.54866	-0.463794	-0.111107	-0.605589	-0.294878	-0.354376	-0.44983	-0.154412	-0.604931	-0.351485	-0.422685	-0.467989	-0.289707	-0.285286	-0.44035	-0.531518	-0.262921	-0.641328	-0.492371	-0.763909	-0.606925	-0.424421	-0.513088	-0.71741	-0.514694	-0.434583	-0.513328	-0.556076	-0.592781
chr11:66617057:66639700	-0.169981	0.0519176	-0.142418	-0.351028	-0.0149119	0.0809986	-0.0363261	0.29108	-0.0875298	0.31715	0.0316839	-0.00751896	0.246149	0.123804	-0.496956	-0.381166	-0.67012	-0.459707	-0.167606	-0.382712	-0.502963	-0.42968	-0.401871	-0.41709	-0.44989	-0.571051	-0.595107	-0.35812	-0.682225	-0.420867	-0.635266	-0.487059	-0.37652	-0.602071	-0.601591	-0.627296	-0.605083	-0.699154	-0.497845	-0.603832	-0.698588	-0.469936	-0.623464	-0.582668	-0.409975	-0.605167	-0.513901	-0.337894	-0.710394
chr22:50246966:50247890	-0.177848	-0.21787	-0.558837	-0.631237	-0.453939	-0.34486	-0.148569	0.1598	-0.340621	0.302252	-0.00951174	0.164921	0.488519	0.42888	-0.391125	-0.0191431	-0.25626	-0.535871	-0.339387	-0.430899	-0.615868	-0.718744	0.165727	-0.213949	0.00485545	-0.0753726	-0.157556	0.195695	-0.328408	0.0391443	-0.241438	-0.263073	0.0569649	-0.221761	-0.0684946	-0.190282	-0.195577	-0.388396	-0.494271	-0.728071	-0.341106	-0.491999	-0.274293	-0.462796	-0.259793	-0.0975558	-0.222807	-0.0540142	-0.702232
chr3:38129388:38131926	-0.10791	-0.0215841	-0.391451	-0.30477	0.0252274	-0.00348457	-0.318128	0.168955	-0.212312	0.339459	-0.140258	-0.0446563	0.23356	0.235152	-0.527409	-0.284014	-0.734948	-0.668986	-0.490828	-0.630295	-0.695902	-0.58978	-0.16018	-0.5566	-0.308392	-0.408236	-0.497467	-0.168382	-0.655001	-0.312145	-0.518254	-0.463638	-0.33241	-0.43508	-0.520967	-0.483755	-0.338416	-0.66641	-0.677142	-0.64378	-0.61813	-0.54106	-0.612176	-0.75823	-0.513944	-0.533704	-0.51844	-0.430869	-0.684631
chr1:19623583:19626387	0.160486	0.259421	0.539407	0.486108	0.102043	0.012348	0.63646	0.251488	0.746768	0.112629	0.152713	-0.0926129	-0.262515	-0.413152	0.222217	-0.353056	0.25912	0.315798	0.234457	0.0649782	0.230534	0.268048	0.103933	0.723143	0.514833	0.458132	0.498909	0.0867001	0.5564	0.523304	0.513543	0.535853	0.553772	0.484307	0.542951	0.582362	0.18602	0.6937	0.459129	0.52212	0.626892	0.508241	0.485935	0.695546	0.599217	0.507972	0.492614	0.597382	0.619917
chr11:67290446:67291476	0.203253	0.207942	0.197136	0.261004	0.109194	-0.0141169	0.365633	0.253998	0.571415	0.150184	0.166775	0.00498158	-0.164542	0.0354858	0.0449631	-0.0319949	0.229597	0.128438	0.0245486	0.00837418	0.0370214	0.122385	0.408701	0.671376	0.669299	0.628407	0.61721	0.31957	0.577751	0.682125	0.614383	0.625406	0.68039	0.617672	0.6636	0.594537	0.390012	0.643155	0.423263	0.274531	0.637176	0.511198	0.534102	0.487284	0.584069	0.64007	0.578373	0.604496	0.491399
chr1:151307801:151315573	0.299294	0.351361	0.552488	0.569642	0.271036	0.245921	0.314282	-0.115211	0.271041	-0.24974	0.11996	-0.0981519	-0.310833	-0.353359	0.48312	0.0828981	0.588316	0.711445	0.147529	0.632469	0.774148	0.547064	-0.16087	0.293529	0.021334	0.0655926	0.182165	-0.242199	0.342103	-0.0478213	0.242363	0.0554044	-0.0716577	0.193932	0.142422	0.214192	0.0811071	0.375426	0.683958	0.581437	0.290863	0.323214	0.287457	0.495093	0.312842	0.159763	0.238083	0.0675503	0.63484
chr4:68320205:68322749	0.150002	-0.00631204	0.444552	0.385372	0.0495242	0.0648379	0.376878	0.161588	0.248888	-0.141873	0.415507	0.292055	-0.0506509	0.100131	0.240022	0.253923	0.535173	0.549907	0.561975	0.615281	0.529502	0.499479	0.294611	0.602474	0.337227	0.410945	0.528523	0.251331	0.66205	0.410164	0.549288	0.519331	0.386323	0.320553	0.466597	0.439333	0.310285	0.572952	0.656313	0.497312	0.536582	0.580626	0.60724	0.68211	0.709945	0.498887	0.660056	0.506468	0.543416
chrX:49078112:49079751	-0.0969816	-0.324952	0.0496276	0.133053	-0.300771	-0.239505	-0.188864	-0.532518	-0.146619	-0.418906	0.0421663	0.185973	-0.254742	0.0618433	0.481232	0.317625	0.625666	0.574961	0.123844	0.36971	0.502907	0.469972	0.364088	0.265333	0.261735	0.453871	0.442429	0.316413	0.5991	0.239863	0.419069	0.369727	0.191637	0.376311	0.408584	0.458035	0.570079	0.48704	0.395775	0.524834	0.599902	0.330004	0.531968	0.545278	0.179659	0.512554	0.433566	0.168007	0.485777
chr1:151055993:151059479	0.313654	0.213573	0.550282	0.500212	0.20238	0.00531243	0.566951	0.193861	0.545075	-0.142017	0.438118	0.216832	-0.0312807	0.0237769	0.254154	0.0544134	0.466837	0.385474	0.40523	0.405249	0.350497	0.368687	0.431225	0.77551	0.64535	0.658691	0.765449	0.37679	0.824425	0.675857	0.781401	0.749218	0.587156	0.542125	0.695957	0.784551	0.510191	0.870456	0.710611	0.669487	0.784041	0.691127	0.821574	0.79174	0.83861	0.656934	0.832514	0.680691	0.679513
chr1:110406379:110407586	-0.0383517	-0.20353	0.256267	0.200942	-0.193622	-0.213214	0.243	-0.218016	0.0929709	-0.34972	0.331068	0.299732	-0.0505888	0.040909	0.354384	0.380561	0.626821	0.526178	0.506588	0.532476	0.46007	0.476424	0.421963	0.585274	0.438985	0.574054	0.651738	0.463197	0.766407	0.475171	0.645524	0.651405	0.460461	0.44679	0.629963	0.618987	0.532046	0.714762	0.563857	0.605756	0.73058	0.582192	0.751884	0.74834	0.583074	0.651198	0.671871	0.509267	0.592322
chr13:27648453:27665686	0.0426178	0.180853	0.468561	0.407923	0.12231	0.112917	0.10373	-0.142788	0.255753	0.0148664	0.339138	0.205669	-0.151393	0.0500993	0.619171	0.236615	0.722423	0.603016	0.274379	0.491345	0.648312	0.664378	0.174149	0.466189	0.183569	0.324204	0.361477	0.096292	0.544772	0.200633	0.383101	0.355854	0.233242	0.419706	0.360763	0.370409	0.329874	0.465092	0.607604	0.666256	0.538797	0.557179	0.428991	0.640876	0.37579	0.414793	0.413185	0.244832	0.641765
chr1:29160517:29181646	-0.0752617	-0.26403	0.0392775	0.101203	-0.203114	-0.261611	0.00327827	-0.293144	-0.0732342	-0.308853	0.310338	0.410471	0.0604935	0.205877	0.338544	0.403334	0.47322	0.269097	0.171472	0.18611	0.234856	0.16212	0.644159	0.433537	0.517546	0.657096	0.671868	0.662177	0.714718	0.554334	0.64489	0.596439	0.481661	0.478048	0.566721	0.691641	0.659296	0.649151	0.352742	0.500285	0.723189	0.349552	0.71128	0.533008	0.435796	0.642806	0.640924	0.440863	0.479972
chr11:66638752:66639700	0.292181	0.0842489	0.251659	0.439923	0.124027	-0.0387111	0.0778282	-0.25556	0.125318	-0.366713	0.329627	0.110779	-0.112388	-0.0118952	0.532066	0.36731	0.72382	0.380111	0.175214	0.461957	0.452732	0.448715	0.557598	0.455559	0.574997	0.679382	0.739866	0.460143	0.81403	0.520851	0.771143	0.598124	0.451709	0.719199	0.639333	0.740174	0.736555	0.797738	0.663477	0.673396	0.783271	0.601307	0.79075	0.657691	0.58895	0.675096	0.708772	0.314037	0.777064
chr1:109402090:109409928	0.141873	0.169218	0.507725	0.475361	0.0935086	0.06312	0.498781	0.037877	0.570313	-0.141266	0.123978	0.0164902	-0.350503	-0.338849	0.508479	0.00392266	0.574871	0.591642	0.329316	0.329806	0.569005	0.472979	0.153906	0.70069	0.436804	0.479479	0.543405	0.143388	0.690767	0.468326	0.578925	0.498327	0.456253	0.483796	0.56155	0.619568	0.301257	0.755722	0.637064	0.726967	0.702954	0.479481	0.594956	0.816972	0.633246	0.571441	0.563369	0.572998	0.754763
chr3:71299880:71359150	0.111246	0.1289	0.40952	0.46116	0.161514	0.0339803	0.239276	-0.245323	0.333205	-0.335777	0.0999514	0.0272372	-0.365829	-0.21285	0.426061	0.100437	0.458825	0.582012	0.196523	0.335588	0.550434	0.541504	0.18478	0.484774	0.34469	0.45037	0.50683	0.165184	0.601576	0.328013	0.478859	0.469025	0.26473	0.452317	0.449062	0.556211	0.465971	0.662625	0.56818	0.754598	0.664167	0.509252	0.566327	0.646726	0.401358	0.468361	0.494239	0.350798	0.724804
chr3:195885033:195886977	0.176672	0.020269	0.213803	0.297537	0.0447291	0.00862953	0.0947146	-0.185422	0.075195	-0.297121	0.297216	0.191752	-0.129076	0.126074	0.438795	0.432555	0.732061	0.526693	0.282147	0.554788	0.58356	0.502028	0.50674	0.55765	0.5223	0.655117	0.693039	0.452317	0.768772	0.514166	0.706445	0.595155	0.478373	0.6144	0.63342	0.617416	0.633326	0.737007	0.717911	0.573589	0.754879	0.623066	0.775092	0.680292	0.535192	0.713255	0.681104	0.456196	0.717405
chr1:39480009:39484601	0.398435	0.0508754	0.0120335	0.400369	0.327948	0.179982	-0.477568	-0.529957	-0.242246	-0.480759	-0.204633	-0.306986	-0.293828	-0.132446	0.227522	0.125783	0.255012	0.117393	-0.174149	0.262924	0.265606	0.382795	0.138864	-0.270359	0.0864961	0.181138	0.166439	0.00236199	0.198275	-0.0940409	0.225535	0.0828084	-0.203188	0.326378	0.0371173	0.191104	0.544055	0.249458	0.223827	0.319522	0.225669	0.244255	0.26958	0.0224655	-0.185809	0.0790956	0.0839488	-0.367013	0.41832
chr6:32847204:32847513	0.277379	0.247628	0.553363	0.601802	0.21783	0.06357	0.544988	0.152606	0.633257	-0.128859	0.134011	-0.0958704	-0.334671	-0.352292	0.286011	-0.117046	0.408297	0.590245	0.273045	0.397105	0.51109	0.473469	0.0597413	0.64455	0.429913	0.405802	0.502406	0.0239884	0.603762	0.402192	0.546697	0.432808	0.379287	0.462629	0.484111	0.522617	0.266599	0.692233	0.661956	0.566	0.59886	0.603989	0.54492	0.68422	0.628683	0.492905	0.546505	0.473581	0.730155
chr11:67438501:67438671	-0.19726	-0.11517	0.266873	0.154464	-0.137787	-0.18511	0.359055	-0.0850867	0.300282	-0.121511	0.0542243	0.157317	-0.244235	-0.129228	0.436385	0.146785	0.429988	0.581875	0.362783	0.197643	0.474075	0.443647	0.157336	0.633189	0.330047	0.425249	0.454845	0.287681	0.548758	0.409447	0.372485	0.455369	0.404102	0.311361	0.516161	0.487728	0.284531	0.594002	0.368662	0.634109	0.642837	0.407192	0.492982	0.70198	0.407025	0.543471	0.433189	0.616559	0.537768
chr1:46686870:46689587	0.355432	0.410797	0.670915	0.727316	0.556583	0.481431	0.156916	-0.0850927	0.285825	-0.147116	0.113601	-0.13205	-0.292539	-0.326995	0.320131	-0.0690885	0.266703	0.487048	0.185626	0.49133	0.597434	0.599626	-0.270003	0.103789	-0.123804	-0.0894266	0.0169728	-0.34069	0.156259	-0.20599	0.0719607	0.0239485	-0.228844	0.0885408	-0.0974801	0.0656592	0.040813	0.226464	0.511994	0.566873	0.145151	0.346085	0.146726	0.29259	0.108862	-0.0753639	0.0902924	-0.100769	0.567324
chr7:158749723:158759486	0.662089	0.423182	0.54738	0.735959	0.580906	0.481576	0.0716547	-0.136395	0.295872	-0.375246	-0.0283486	-0.346294	-0.450485	-0.30553	0.268157	0.0162654	0.441697	0.456005	0.129668	0.654139	0.634054	0.718918	0.0501748	0.18326	0.245881	0.271109	0.35547	-0.175602	0.464146	0.0807866	0.461161	0.347362	0.0310287	0.51944	0.236721	0.331752	0.45607	0.542027	0.735731	0.580334	0.430066	0.652527	0.479436	0.39309	0.327765	0.246367	0.390974	-0.0489014	0.82206
chr5:126811898:126818922	0.203945	0.246876	0.57602	0.54889	0.285592	0.1736	0.331398	-0.0290105	0.336345	-0.273662	0.355192	0.0873376	-0.288821	-0.151683	0.351032	0.0863077	0.409573	0.604892	0.340151	0.527119	0.604392	0.521686	0.0431973	0.460908	0.155353	0.236292	0.345237	-0.0420549	0.481701	0.179907	0.367665	0.361626	0.115321	0.218761	0.241727	0.335219	0.201134	0.455489	0.690212	0.668489	0.411815	0.486842	0.410989	0.631061	0.495087	0.264789	0.475973	0.317526	0.570678
chr11:72688537:72693325	0.363203	0.0297627	-0.348358	0.0972759	0.19233	-0.0064976	-0.680478	-0.576447	-0.384852	-0.465285	-0.28891	-0.408049	-0.260099	-0.0851018	0.196506	0.0885163	0.217953	-0.144212	-0.423537	0.0071153	0.0646968	0.10089	0.320452	-0.381691	0.189635	0.279888	0.195539	0.141798	0.139604	0.0173614	0.243455	0.026874	-0.0815965	0.480431	0.0644958	0.190473	0.621512	0.1796	0.0528123	0.0405672	0.189369	0.135341	0.221888	-0.116171	-0.246531	0.133963	0.0296558	-0.450545	0.325849
chr17:75843519:75844221	-0.0995662	-0.0597898	0.524849	0.189823	-0.227695	-0.107099	0.660855	0.268785	0.4309	0.061332	0.526885	0.465961	0.0873599	0.131063	0.229818	0.111138	0.484292	0.510555	0.633289	0.426669	0.377121	0.393604	0.303674	0.846131	0.437966	0.480531	0.575834	0.347211	0.699733	0.557152	0.520769	0.658	0.597697	0.284012	0.61128	0.545227	0.203729	0.628564	0.574454	0.548677	0.645529	0.552019	0.622952	0.818919	0.761929	0.609605	0.709696	0.788384	0.409039
chr1:77948774:77949155	0.160094	0.208435	0.197048	0.269746	0.0571831	0.029511	0.0916878	-0.334588	0.171537	-0.334878	-0.071788	-0.283016	-0.496877	-0.4679	0.305763	-0.241883	0.257682	0.332831	-0.180994	0.0683794	0.335031	0.191064	-0.101218	0.114972	0.0532645	0.10373	0.118506	-0.175689	0.177729	0.0046638	0.0706178	0.00316691	-0.0614718	0.153998	0.0699729	0.218075	0.101577	0.25681	0.275285	0.403121	0.230812	-0.0426346	0.152713	0.370962	0.0548264	0.0955857	0.0634509	-0.0140716	0.41225
chr17:75703371:75703808	0.081404	0.00517675	0.316642	0.364012	-0.160725	-0.0965862	0.419782	0.169152	0.389666	0.137821	0.357489	0.231728	-0.071286	0.0135774	0.1434	0.0480121	0.4355	0.255734	0.280698	0.181622	0.193941	0.190222	0.528948	0.794042	0.667061	0.712858	0.71233	0.491712	0.722973	0.721762	0.688563	0.707817	0.780278	0.618822	0.737792	0.697852	0.42189	0.710423	0.519135	0.430519	0.758572	0.55111	0.635812	0.718082	0.647539	0.761074	0.6876	0.747082	0.564324
chr5:154865385:154870661	0.341573	-0.0640207	-0.106468	0.19352	-0.0176797	-0.290224	0.00312591	-0.141362	0.161226	-0.306135	-0.0238032	-0.104387	-0.134845	0.0285561	0.0973742	0.135259	0.333481	0.0245178	-0.0511194	0.085253	-0.0198454	0.0036682	0.621424	0.401012	0.739702	0.75527	0.734865	0.514055	0.678653	0.679299	0.775172	0.619588	0.572929	0.706045	0.711884	0.740925	0.724088	0.733263	0.356306	0.214516	0.683688	0.4641	0.704897	0.419339	0.46054	0.688316	0.628967	0.394829	0.476802
chr6:53291963:53295642	0.236359	-0.103376	0.165847	0.279193	-0.0186062	-0.0742104	-0.14168	-0.443104	-0.00620358	-0.515099	-0.0163211	-0.03492	-0.284148	-0.0998947	0.504957	0.283989	0.687326	0.502154	0.146899	0.480722	0.576444	0.538013	0.394987	0.288146	0.411028	0.541583	0.55625	0.294885	0.694764	0.3242	0.609653	0.45336	0.273139	0.616587	0.471153	0.576361	0.697332	0.655779	0.559297	0.566152	0.67663	0.535572	0.66677	0.562903	0.311031	0.572054	0.54386	0.170933	0.702789
chr17:74763520:74766936	-0.258586	-0.188691	0.362536	0.080669	-0.292145	-0.216843	0.593232	0.220724	0.38792	0.0851134	0.366997	0.528372	0.0877329	0.149371	0.282883	0.269266	0.490451	0.544611	0.592333	0.273711	0.364128	0.277465	0.31	0.859222	0.405037	0.477773	0.557716	0.433899	0.669077	0.586904	0.482854	0.583877	0.609526	0.246656	0.636611	0.562302	0.179297	0.604742	0.415185	0.516483	0.642321	0.400458	0.557596	0.770517	0.700285	0.62331	0.638834	0.871226	0.356318
chr17:58005600:58005801	0.236838	0.102511	0.464796	0.44669	0.0825965	0.136727	0.2897	-0.216873	0.310697	-0.48011	0.180647	0.0378209	-0.430588	-0.175367	0.380211	0.234837	0.648162	0.702117	0.400982	0.701119	0.706124	0.700486	0.204444	0.521729	0.32946	0.450142	0.547439	0.106687	0.718967	0.311113	0.582284	0.537397	0.281911	0.463403	0.495202	0.518562	0.455013	0.684776	0.810047	0.729889	0.653575	0.590692	0.664392	0.763042	0.592726	0.520311	0.620524	0.336235	0.77632
chr19:10087300:10089657	-0.042613	-0.0222825	0.45102	0.338649	-0.0638415	-0.0259163	0.401898	-0.00628921	0.363773	0.00404867	0.308028	0.296643	-0.175058	0.0497261	0.345904	0.209758	0.560149	0.540255	0.518581	0.417434	0.464825	0.528527	0.303921	0.768429	0.400453	0.53049	0.576957	0.322185	0.707127	0.501884	0.554087	0.698066	0.513401	0.374492	0.644679	0.584288	0.345646	0.693614	0.565761	0.70328	0.731301	0.561931	0.640413	0.846553	0.598268	0.614434	0.5966	0.685896	0.628725
chr1:86724405:86734602	0.353591	0.192166	0.103878	0.300331	0.285555	0.0869614	-0.0769187	-0.318489	0.137019	-0.510514	-0.130186	-0.397884	-0.342427	-0.420897	0.469442	-0.0104382	0.373877	0.254819	-0.0643741	0.255891	0.365992	0.365578	0.0833942	0.0215559	0.294268	0.284248	0.313766	0.00804568	0.376418	0.122976	0.389207	0.160716	0.0673769	0.516455	0.212809	0.329448	0.446526	0.498539	0.42563	0.360675	0.390462	0.365549	0.437137	0.27509	0.16364	0.28566	0.256449	-0.135682	0.595353
chr4:2932512:2932600	0.111796	-0.0654558	0.0746986	0.201643	-0.183651	-0.186087	0.238948	0.0217972	0.177574	-0.0651383	0.331553	0.209104	-0.0592145	0.197298	0.295268	0.307337	0.685429	0.364043	0.26585	0.336913	0.298994	0.263561	0.592197	0.72276	0.671023	0.761476	0.764733	0.562171	0.775419	0.719196	0.715801	0.623833	0.698968	0.622674	0.815063	0.684485	0.551306	0.738218	0.588426	0.391692	0.763983	0.519817	0.738	0.736692	0.62321	0.841675	0.718536	0.684428	0.504053
chr11:64740163:64740948	0.0743599	-0.0683169	0.380606	0.31051	-0.108198	-0.12006	0.38313	0.00573514	0.33933	-0.145104	0.400993	0.342338	-0.0733478	0.0998046	0.400495	0.302907	0.716731	0.555389	0.464637	0.446853	0.480458	0.436862	0.530902	0.84085	0.625658	0.728988	0.795272	0.513608	0.90849	0.705306	0.77194	0.759913	0.680272	0.59435	0.785254	0.783208	0.549648	0.857629	0.674728	0.655947	0.872273	0.626016	0.83736	0.893621	0.770275	0.815439	0.834289	0.766892	0.681341
chr7:6046151:6046992	-0.157029	0.00610116	-0.0394697	-0.239796	-0.273553	-0.187599	0.246568	-0.199553	0.00844456	-0.368653	-0.0756371	0.0291457	-0.136029	-0.260622	0.347892	0.0977146	0.370627	0.484693	-0.107333	0.125343	0.409548	-0.0950198	-0.207008	0.106932	-0.117567	-0.094172	-0.0387915	-0.145845	0.0508279	-0.0790456	-0.0572716	-0.279496	-0.150811	-0.190469	-0.00516073	0.0450749	-0.194725	0.0487707	0.177626	0.141661	-0.00475043	-0.375324	0.0089896	0.22203	0.0700637	0.0158016	-0.0137256	0.0858626	-0.0114039
chr3:186963926:187038742	0.559404	0.530119	0.557537	0.723689	0.544076	0.305442	0.411203	0.0634276	0.607106	-0.279587	0.165798	-0.335212	-0.410869	-0.466331	0.297967	-0.194956	0.352971	0.362004	0.102292	0.412176	0.452985	0.488407	0.0489886	0.417337	0.431164	0.382653	0.471019	-0.0820826	0.536201	0.308533	0.593471	0.409664	0.244457	0.542259	0.372034	0.495655	0.364523	0.693394	0.741552	0.611129	0.533637	0.613983	0.560586	0.566989	0.564143	0.370315	0.48758	0.1972	0.824131
chr19:36121718:36125451	-0.106617	0.00648834	0.500394	0.359679	-0.105954	-0.0145328	0.492258	0.0243953	0.391538	-0.0755794	0.446753	0.408898	-0.211465	0.0257594	0.32354	0.120355	0.464572	0.605569	0.442143	0.3256	0.490934	0.423303	0.293139	0.784122	0.365877	0.49607	0.56115	0.319489	0.67286	0.500262	0.462425	0.578578	0.489528	0.299524	0.529154	0.568767	0.267682	0.615915	0.604449	0.721831	0.681522	0.422066	0.570884	0.848646	0.627325	0.572298	0.637647	0.716214	0.561219
chr7:76048226:76054830	-0.0626153	0.0624671	0.423089	0.266205	-0.0743404	-0.0238042	0.427199	0.00976827	0.479804	-0.0713403	0.238347	0.163371	-0.291357	-0.114924	0.389425	0.0787469	0.531593	0.591371	0.429581	0.375593	0.537467	0.566617	0.224611	0.727637	0.408766	0.501702	0.540132	0.236885	0.672558	0.473246	0.526597	0.586265	0.533378	0.490677	0.573507	0.522842	0.324453	0.661999	0.614178	0.634104	0.708905	0.618058	0.585967	0.804103	0.604992	0.619205	0.575188	0.584153	0.691963
chr7:99562494:99563863	0.354948	0.059149	0.02204	0.377896	0.135755	0.00421188	-0.232053	-0.364051	-0.0636283	-0.301613	0.0791916	-0.102146	-0.259993	0.0584614	0.216106	0.185598	0.44374	0.162797	-0.147728	0.247887	0.260773	0.3856	0.604311	0.227489	0.575916	0.685814	0.65269	0.431787	0.614023	0.45282	0.627969	0.549663	0.386801	0.760886	0.536944	0.601124	0.83913	0.634978	0.448136	0.432767	0.697108	0.563402	0.655908	0.374806	0.259324	0.604124	0.522382	0.108495	0.71751
chr15:85684873:85693277	-0.0164068	-0.0866929	0.509569	0.28942	-0.146798	-0.0569026	0.466424	0.0379808	0.255108	-0.143869	0.530408	0.52609	0.0066839	0.269498	0.340589	0.390561	0.652379	0.635338	0.614222	0.621474	0.556039	0.567134	0.432021	0.791357	0.432786	0.567762	0.665883	0.430062	0.812125	0.535184	0.61632	0.721962	0.515804	0.346886	0.655282	0.628527	0.429135	0.689836	0.715549	0.747727	0.743078	0.619016	0.731919	0.864895	0.740006	0.664514	0.797284	0.732766	0.541496
chr7:100148975:100149499	0.18212	0.226813	0.472425	0.489149	0.29269	0.229571	0.220663	-0.211868	0.400934	-0.369488	-0.216778	-0.285815	-0.548347	-0.620041	0.604908	-0.0130404	0.491835	0.715487	0.214291	0.429604	0.775474	0.59797	-0.235816	0.283277	0.0480746	0.0935155	0.167689	-0.260958	0.374747	-0.0073986	0.272513	0.1238	-0.0151304	0.292649	0.151738	0.250533	0.121744	0.480887	0.556808	0.636327	0.380067	0.350828	0.303921	0.529967	0.252148	0.192515	0.188812	0.0941872	0.738674
chr12:6460938:6462034	0.470286	0.429854	0.669354	0.691518	0.515862	0.294259	0.504903	0.247345	0.572233	-0.121994	0.354854	-0.0597505	-0.0871764	-0.262706	0.094511	-0.236737	0.100608	0.198117	0.2018	0.314728	0.223401	0.306047	0.0347342	0.371236	0.330347	0.239114	0.364425	-0.0616128	0.424854	0.251737	0.470398	0.401205	0.168326	0.269449	0.224314	0.419258	0.213142	0.536491	0.556295	0.520052	0.374041	0.496424	0.456305	0.414564	0.552559	0.189484	0.473213	0.226523	0.533528
chr15:42512996:42513399	0.120442	-0.064417	0.325192	0.317871	-0.113882	-0.163185	0.393427	0.0260194	0.367561	-0.103513	0.264127	0.159638	-0.0813533	-0.0811878	0.345854	0.132565	0.595582	0.321635	0.455106	0.294923	0.281564	0.321584	0.44684	0.738752	0.606696	0.672967	0.713223	0.45834	0.801712	0.665265	0.733176	0.712078	0.650905	0.555787	0.75882	0.764018	0.48517	0.818613	0.507616	0.601537	0.788743	0.540682	0.743204	0.83478	0.684807	0.725471	0.700855	0.704759	0.593436
chr16:88699732:88701262	-0.110361	0.132562	0.49478	0.301708	0.00565054	-0.00438673	0.639426	0.41632	0.51679	0.258045	0.603884	0.483712	0.118196	0.158667	0.140755	-0.00964916	0.240793	0.314132	0.425402	0.155843	0.2275	0.210711	0.270005	0.758913	0.380935	0.406681	0.473912	0.324543	0.525251	0.530883	0.447765	0.51467	0.538686	0.20984	0.449521	0.467571	0.116998	0.488174	0.450522	0.492334	0.517611	0.440175	0.450816	0.647111	0.704157	0.462617	0.584613	0.716457	0.360208
chr16:4361469:4361985	0.218677	0.0997888	0.694839	0.530055	0.190817	0.258916	0.488672	0.0970603	0.337562	-0.277258	0.256457	0.205444	-0.102287	-0.1595	0.273643	0.14631	0.451644	0.642017	0.610933	0.717804	0.652856	0.557807	0.00541033	0.468517	0.133364	0.176949	0.335389	-0.0494315	0.547345	0.149593	0.445612	0.428698	0.117328	0.119506	0.272154	0.346644	0.143626	0.52634	0.693116	0.63821	0.404668	0.499775	0.500535	0.607956	0.5861	0.24204	0.518644	0.343407	0.532814
chr2:43889876:43894545	-0.0576237	-0.123277	0.158854	0.0905617	0.13923	0.367604	-0.144731	-0.191857	-0.184606	-0.265763	-0.437647	-0.202588	-0.323747	-0.374084	-0.116251	-0.0221245	-0.33536	0.196701	0.197481	0.187821	0.232171	0.245443	-0.631932	-0.477125	-0.679006	-0.661195	-0.590923	-0.553757	-0.476518	-0.700081	-0.600093	-0.465405	-0.647956	-0.529525	-0.637997	-0.581008	-0.460693	-0.47434	-0.187378	-0.0371185	-0.515959	-0.320485	-0.48461	-0.331313	-0.445872	-0.615751	-0.508102	-0.459437	-0.122517
chr3:10115819:10125626	-0.184595	-0.301522	0.353067	0.169647	-0.254288	-0.182993	0.229093	-0.188422	0.172134	-0.206032	0.0186442	0.239704	-0.138433	-0.136188	0.512644	0.314711	0.601452	0.636138	0.603121	0.4323	0.550659	0.5365	0.0974357	0.500863	0.138925	0.271401	0.340134	0.189848	0.563723	0.224632	0.341236	0.400323	0.263438	0.227706	0.421125	0.412653	0.229306	0.489721	0.349347	0.623408	0.521419	0.389193	0.418644	0.68215	0.380626	0.41622	0.405107	0.462351	0.439979
chr2:26109906:26127144	0.140744	-0.0682159	0.257923	0.34173	-0.0364333	-0.087604	0.155705	-0.266254	0.267766	-0.399451	-0.107579	-0.0769548	-0.371619	-0.331954	0.537312	0.20471	0.69923	0.653877	0.297764	0.438079	0.641164	0.526912	0.228609	0.504538	0.415329	0.507914	0.559585	0.226795	0.708158	0.39023	0.590245	0.421722	0.384977	0.608191	0.557455	0.594849	0.496113	0.741484	0.570831	0.578425	0.706877	0.518954	0.63847	0.694843	0.451845	0.616222	0.522849	0.374776	0.776495
chr19:50480977:50482149	0.190058	0.11462	0.0953121	0.187925	0.00484554	-0.024458	0.155635	-0.339622	0.188681	-0.519005	-0.181112	-0.259798	-0.545511	-0.433192	0.318441	0.0109482	0.418153	0.528928	-0.14939	0.211386	0.489267	0.233159	0.00431348	0.254616	0.21247	0.25928	0.301607	-0.0370426	0.36098	0.164957	0.262762	0.0846775	0.0688572	0.280774	0.264283	0.361437	0.241156	0.44136	0.412658	0.412917	0.388508	0.0158879	0.346581	0.44409	0.220313	0.310066	0.238667	0.156359	0.531358
chr3:149895560:149902072	0.114634	0.201082	0.234935	0.269952	0.207167	0.114326	0.0918017	-0.235581	0.150056	-0.302925	0.12385	-0.0608038	-0.41932	-0.0625872	0.272188	0.115103	0.350802	0.423039	0.0839979	0.292204	0.488317	0.524122	0.180295	0.362614	0.25708	0.391	0.38891	0.110383	0.422628	0.254206	0.359899	0.435528	0.174129	0.331124	0.34411	0.364041	0.42353	0.462243	0.499776	0.660231	0.513	0.440602	0.429928	0.53371	0.26735	0.368143	0.370774	0.289858	0.577241
chr2:161203595:161204675	0.216798	0.205221	0.033498	0.283456	0.173715	-0.0225142	0.189242	0.12001	0.510136	0.0340199	-0.0849722	-0.376887	-0.322851	-0.312606	0.0480988	-0.317074	0.0898874	0.0605732	-0.20574	-0.231446	-0.0526488	0.106808	0.180325	0.391932	0.581845	0.485199	0.444855	0.126692	0.357699	0.493789	0.403032	0.329654	0.480366	0.620799	0.47235	0.429977	0.358028	0.531417	0.197954	0.136848	0.49077	0.3901	0.35484	0.282398	0.275479	0.493649	0.324482	0.300741	0.419659
chr1:42457350:42459603	-0.00393074	0.0465956	0.289091	0.251685	-0.0584071	0.0442568	0.0997867	-0.273281	0.19242	-0.206488	0.053349	0.0703694	-0.429615	-0.0792567	0.419237	0.0898873	0.589881	0.642949	0.168604	0.365814	0.654726	0.613206	0.192035	0.456197	0.23615	0.404408	0.407376	0.131899	0.538773	0.263554	0.35204	0.366813	0.259678	0.408433	0.396305	0.408032	0.397005	0.507878	0.522367	0.625666	0.602165	0.415115	0.469587	0.656145	0.308966	0.474066	0.392684	0.295914	0.678319
chr13:49520940:49522043	0.242931	0.230495	0.229267	0.406432	0.255041	0.18092	0.0503347	-0.311196	0.260321	-0.447632	-0.0603625	-0.23373	-0.595893	-0.312928	0.237794	-0.0710528	0.317932	0.513101	-0.0782464	0.262117	0.510727	0.399557	0.0590681	0.279209	0.247672	0.3355	0.345602	-0.0573455	0.406774	0.188514	0.364047	0.276493	0.0890295	0.355179	0.25331	0.350603	0.361451	0.496512	0.549594	0.495475	0.460793	0.304249	0.425497	0.465137	0.206626	0.317037	0.312858	0.127301	0.635775
chr10:91222983:91227337	0.0839352	0.121397	0.596499	0.554782	0.107629	0.123237	0.524598	0.0794274	0.532299	-0.0847198	0.259133	0.0990367	-0.277312	-0.282837	0.341184	-0.0323664	0.408447	0.572771	0.399679	0.364524	0.490814	0.500449	0.139595	0.691643	0.413154	0.441906	0.517683	0.127089	0.649647	0.422744	0.539066	0.588158	0.437428	0.406545	0.507181	0.540195	0.265079	0.710341	0.633226	0.69558	0.671159	0.56897	0.58349	0.7531	0.594895	0.522361	0.570845	0.556408	0.695789
chr8:67045960:67051230	-0.0901482	-0.0092118	0.424318	0.304164	-0.0846944	-0.0623013	0.374878	-0.0698435	0.422377	-0.0969862	0.0406459	0.0167661	-0.325516	-0.369827	0.522607	0.0106443	0.583833	0.662186	0.39666	0.302976	0.613914	0.536561	0.0366308	0.634047	0.281061	0.362598	0.396071	0.0879196	0.573503	0.328404	0.423193	0.414416	0.3744	0.381812	0.46659	0.462132	0.213989	0.610697	0.47314	0.658672	0.620397	0.472585	0.458106	0.775452	0.439029	0.503312	0.407205	0.519722	0.648371
chr10:6112361:6113508	0.131997	0.29339	0.548097	0.418249	0.198149	0.0634539	0.44106	-0.0390868	0.368442	-0.234813	0.325455	0.12711	-0.212211	-0.180523	0.531426	0.141458	0.588116	0.706453	0.317351	0.586699	0.716653	0.481758	-0.06316	0.483553	0.0764112	0.15371	0.280954	-0.0834149	0.462039	0.119594	0.346684	0.214969	0.0525192	0.119962	0.244956	0.327451	0.0806867	0.454566	0.695694	0.670865	0.381701	0.354245	0.403343	0.68656	0.526531	0.243183	0.387242	0.304501	0.587558
chr6:31532911:31535367	-0.153224	-0.255435	0.385505	0.228226	-0.221502	-0.174696	0.324853	-0.156919	0.137069	-0.229743	0.328045	0.487417	-0.08496	0.208242	0.421805	0.446501	0.635654	0.703773	0.583119	0.543278	0.578817	0.605779	0.356677	0.685821	0.327317	0.503825	0.589615	0.434393	0.751731	0.436003	0.504765	0.621087	0.39373	0.267688	0.602612	0.589529	0.443096	0.650848	0.549597	0.779619	0.729823	0.505285	0.677248	0.826782	0.574045	0.616296	0.663703	0.654906	0.542218
chr21:33557316:33559230	0.0152447	-0.0690038	0.0560243	0.143058	-0.200682	-0.30824	0.13254	-0.198519	0.205129	-0.067386	0.166521	0.155766	-0.114389	0.114011	0.443505	0.19644	0.668114	0.323381	0.106576	0.132343	0.264876	0.293016	0.59803	0.663	0.680058	0.799316	0.762711	0.585404	0.783844	0.705245	0.699092	0.663781	0.66743	0.696232	0.82879	0.79472	0.679831	0.808728	0.425047	0.542084	0.881257	0.507615	0.756832	0.739708	0.483685	0.832469	0.634783	0.595503	0.6185
chr2:241336098:241337382	0.139063	-0.0314811	0.519679	0.355255	0.225018	0.261693	0.203442	-0.0401653	0.220312	-0.286494	-0.0140687	0.0486622	-0.132311	-0.188277	0.345399	0.251663	0.399466	0.524034	0.644814	0.619285	0.585804	0.713754	-0.0612308	0.255942	0.038347	0.086258	0.215289	-0.0410232	0.4259	0.0234325	0.292438	0.343888	0.0522844	0.206447	0.187277	0.211518	0.208144	0.425926	0.444577	0.556203	0.343324	0.54016	0.394115	0.417347	0.357101	0.178303	0.33641	0.153863	0.524682
chr2:181498777:181509658	0.114865	0.0868046	0.247673	0.149563	0.0672492	-0.0291578	0.278931	0.00699357	0.443523	-0.121441	-0.240502	-0.207072	-0.274874	-0.371715	0.369846	-0.0805142	0.377422	0.479287	0.111206	0.171156	0.429734	0.330146	-0.0127624	0.41314	0.318582	0.269848	0.315251	-0.0103948	0.420419	0.276164	0.341872	0.251397	0.292237	0.429909	0.360878	0.359899	0.195533	0.541254	0.325774	0.289743	0.463229	0.368914	0.395382	0.415065	0.33165	0.386711	0.28571	0.284151	0.570013
chr19:14410334:14410989	0.0655041	0.414521	0.13356	0.0320494	0.0846281	0.0360784	0.409993	-0.0116672	0.343757	-0.207855	-0.0767641	-0.218016	-0.377945	-0.381035	0.233531	-0.15186	0.208008	0.432786	-0.262248	0.0758746	0.382985	-0.0165285	-0.350361	0.168099	-0.100233	-0.126364	-0.074651	-0.388429	-0.0358065	-0.0849188	-0.0731499	-0.256382	-0.175982	-0.144362	-0.0214772	0.00275379	-0.276081	0.0486565	0.297879	0.221156	-0.0413949	-0.26063	-0.0844656	0.230187	0.144953	-0.070814	-0.0626393	0.0644794	0.131291
chr19:17516280:17517288	-0.0476182	0.0459228	0.454132	0.302507	0.0390194	0.067778	0.287854	-0.0921171	0.184996	-0.114981	0.290135	0.265776	-0.193389	0.0634475	0.509628	0.338684	0.571242	0.696553	0.439367	0.577467	0.691087	0.69559	0.0821953	0.508961	0.116611	0.246777	0.330786	0.142688	0.487553	0.169911	0.265646	0.331472	0.181557	0.201417	0.330617	0.29941	0.216758	0.430175	0.589856	0.700393	0.493641	0.462623	0.431686	0.662431	0.407841	0.390193	0.401331	0.399819	0.589093
chr1:209775736:209777352	-0.198718	0.129033	0.485423	0.221102	0.0951546	0.0499717	0.350222	-0.0636944	0.231659	-0.118043	0.107249	0.256702	-0.0541582	-0.240748	0.593334	0.185188	0.412417	0.712078	0.339016	0.378187	0.685886	0.328183	-0.366578	0.220739	-0.333241	-0.254624	-0.114597	-0.262306	0.10874	-0.228136	-0.0846506	-0.181074	-0.245597	-0.234171	-0.116651	0.0017803	-0.281928	0.080871	0.312608	0.507845	0.0288476	-0.00973394	-0.0121361	0.36746	0.198556	-0.129194	0.00912331	0.0972267	0.26286
chr1:2393355:2395784	0.123304	0.289435	-0.302394	-0.119895	0.41162	0.431656	-0.300239	0.128568	-0.10853	0.0361395	-0.207186	-0.411938	-0.143374	-0.0832591	-0.287548	-0.137376	-0.508951	-0.341023	-0.450863	-0.242718	-0.23414	-0.167452	-0.377014	-0.57762	-0.322234	-0.449029	-0.501288	-0.425397	-0.615467	-0.438318	-0.448951	-0.533675	-0.424646	-0.247598	-0.559531	-0.627669	-0.330428	-0.54691	-0.225095	-0.494343	-0.591263	-0.316271	-0.522738	-0.685699	-0.453039	-0.481346	-0.505885	-0.571911	-0.332276
chr13:27648453:27650042	-0.0426178	-0.180853	-0.468561	-0.407923	-0.12231	-0.112917	-0.10373	0.142788	-0.255753	-0.0148664	-0.339138	-0.205669	0.151393	-0.0500993	-0.619171	-0.236615	-0.722423	-0.603016	-0.274379	-0.491345	-0.648312	-0.664378	-0.174149	-0.466189	-0.183569	-0.324204	-0.361477	-0.096292	-0.544772	-0.200633	-0.383101	-0.355854	-0.233242	-0.419706	-0.360763	-0.370409	-0.329874	-0.465092	-0.607604	-0.666256	-0.538797	-0.557179	-0.428991	-0.640876	-0.37579	-0.414793	-0.413185	-0.244832	-0.641765
chr1:15719920:15725317	0.252763	0.138366	-0.0279498	-0.0439704	0.2163	0.226507	-0.0712514	0.316556	-0.0907967	0.240858	-0.166716	-0.229523	0.340926	-0.089462	-0.412804	-0.348604	-0.522713	-0.553281	-0.101948	-0.157525	-0.459834	-0.445198	-0.382494	-0.53244	-0.358348	-0.551694	-0.528137	-0.407631	-0.585316	-0.443236	-0.416497	-0.47313	-0.401906	-0.419428	-0.543056	-0.509341	-0.501814	-0.514876	-0.383426	-0.652431	-0.682909	-0.352938	-0.483916	-0.65112	-0.358286	-0.614434	-0.484673	-0.493641	-0.523189
chr2:74459562:74459643	-0.301649	-0.100287	-0.474516	-0.559792	-0.169393	-0.029468	-0.326687	0.012747	-0.3931	0.133824	-0.266432	-0.117788	0.18078	-0.0187206	-0.243881	-0.167311	-0.488002	-0.374458	-0.393822	-0.482656	-0.355483	-0.537912	-0.425821	-0.635386	-0.552384	-0.627555	-0.69975	-0.337445	-0.784585	-0.547259	-0.732685	-0.779402	-0.502289	-0.576333	-0.686625	-0.705635	-0.584328	-0.80717	-0.637663	-0.689722	-0.776127	-0.73232	-0.759984	-0.733186	-0.674492	-0.62269	-0.70661	-0.508143	-0.761372
chr2:102423347:102423811	0.480816	0.202721	-0.252923	0.143398	0.320166	0.033499	-0.336256	-0.130379	-0.0390677	-0.239967	-0.313598	-0.613845	-0.123033	-0.349673	-0.193847	-0.399089	-0.254401	-0.437814	-0.540385	-0.318254	-0.339025	-0.269163	0.0676397	-0.407321	0.217269	0.0840093	0.0397227	-0.093334	-0.110872	0.00510087	0.0977272	-0.124979	-0.0765451	0.345081	-0.0933825	0.0576523	0.284616	0.0534897	-0.169038	-0.317485	-0.0690269	0.0079957	0.00168989	-0.380422	-0.214919	-0.080382	-0.0932834	-0.457605	0.0607508
chr2:241336098:241336785	-0.139063	0.0314811	-0.519679	-0.355255	-0.225018	-0.261693	-0.203442	0.0401653	-0.220312	0.286494	0.0140687	-0.0486622	0.132311	0.188277	-0.345399	-0.251663	-0.399466	-0.524034	-0.644814	-0.619285	-0.585804	-0.713754	0.0612308	-0.255942	-0.038347	-0.086258	-0.215289	0.0410232	-0.4259	-0.0234325	-0.292438	-0.343888	-0.0522844	-0.206447	-0.187277	-0.211518	-0.208144	-0.425926	-0.444577	-0.556203	-0.343324	-0.54016	-0.394115	-0.417347	-0.357101	-0.178303	-0.33641	-0.153863	-0.524682
chr11:105041719:105044392	0.131895	0.317247	-0.0902031	-0.195172	0.402871	0.209223	-0.0170181	0.236504	0.0491992	0.0441143	-0.390574	-0.414431	0.0720054	-0.239856	-0.271366	-0.320653	-0.61631	-0.353792	-0.307545	-0.28912	-0.261566	-0.297582	-0.582614	-0.57009	-0.44501	-0.637443	-0.615455	-0.579789	-0.692571	-0.527936	-0.534536	-0.57301	-0.560244	-0.450292	-0.624599	-0.578646	-0.501862	-0.554388	-0.409273	-0.433163	-0.696297	-0.348407	-0.613523	-0.700439	-0.406812	-0.705926	-0.57565	-0.523954	-0.446524
chrX:154357274:154357434	-0.161599	0.0129118	-0.435255	-0.433111	0.0344422	0.107992	-0.352578	0.146753	-0.305756	0.304859	-0.362622	-0.268445	0.215479	-0.0486792	-0.424346	-0.316526	-0.71665	-0.63898	-0.391157	-0.559782	-0.577931	-0.570436	-0.489245	-0.75793	-0.573257	-0.70429	-0.78817	-0.445282	-0.910575	-0.608077	-0.761155	-0.740618	-0.540052	-0.5765	-0.743597	-0.793921	-0.629343	-0.865616	-0.751266	-0.805767	-0.886857	-0.652266	-0.852427	-0.909876	-0.739446	-0.764698	-0.82101	-0.645696	-0.801611
chr1:8358916:8360112	-0.195222	0.186757	-0.0132873	-0.144238	0.1418	0.265542	0.0434048	0.0705471	0.0150647	0.0388872	-0.366156	-0.349803	-0.199693	-0.525138	-0.12524	-0.397083	-0.520836	-0.0532394	-0.175501	-0.249515	-0.0315135	-0.256599	-0.881891	-0.517642	-0.75321	-0.848928	-0.850306	-0.79068	-0.810949	-0.75585	-0.767029	-0.780097	-0.71038	-0.760006	-0.801399	-0.780389	-0.872436	-0.713201	-0.365124	-0.331531	-0.810005	-0.656167	-0.811841	-0.491766	-0.56337	-0.81535	-0.79592	-0.494225	-0.487073
chr17:75843519:75843663	0.0995662	0.0597898	-0.524849	-0.189823	0.227695	0.107099	-0.660855	-0.268785	-0.4309	-0.061332	-0.526885	-0.465961	-0.0873599	-0.131063	-0.229818	-0.111138	-0.484292	-0.510555	-0.633289	-0.426669	-0.377121	-0.393604	-0.303674	-0.846131	-0.437966	-0.480531	-0.575834	-0.347211	-0.699733	-0.557152	-0.520769	-0.658	-0.597697	-0.284012	-0.61128	-0.545227	-0.203729	-0.628564	-0.574454	-0.548677	-0.645529	-0.552019	-0.622952	-0.818919	-0.761929	-0.609605	-0.709696	-0.788384	-0.409039
chr11:67438501:67438632	0.19726	0.11517	-0.266873	-0.154464	0.137787	0.18511	-0.359055	0.0850867	-0.300282	0.121511	-0.0542243	-0.157317	0.244235	0.129228	-0.436385	-0.146785	-0.429988	-0.581875	-0.362783	-0.197643	-0.474075	-0.443647	-0.157336	-0.633189	-0.330047	-0.425249	-0.454845	-0.287681	-0.548758	-0.409447	-0.372485	-0.455369	-0.404102	-0.311361	-0.516161	-0.487728	-0.284531	-0.594002	-0.368662	-0.634109	-0.642837	-0.407192	-0.492982	-0.70198	-0.407025	-0.543471	-0.433189	-0.616559	-0.537768
chr22:24134415:24164400	-0.142741	-0.0866878	-0.269489	-0.31909	-0.019752	0.162391	-0.30177	-0.0900179	-0.295325	-0.0661467	-0.580749	-0.386218	-0.156212	-0.373044	-0.277016	-0.228385	-0.415668	-0.0726639	-0.178271	-0.125468	-0.01135	-0.22855	-0.662753	-0.636679	-0.673242	-0.724943	-0.757952	-0.63682	-0.723828	-0.710658	-0.641375	-0.688625	-0.644443	-0.583495	-0.721004	-0.769431	-0.623716	-0.683496	-0.443723	-0.585545	-0.750244	-0.533128	-0.686077	-0.613888	-0.643681	-0.695121	-0.75196	-0.608651	-0.436307
chr15:42512996:42513174	-0.120442	0.064417	-0.325192	-0.317871	0.113882	0.163185	-0.393427	-0.0260194	-0.367561	0.103513	-0.264127	-0.159638	0.0813533	0.0811878	-0.345854	-0.132565	-0.595582	-0.321635	-0.455106	-0.294923	-0.281564	-0.321584	-0.44684	-0.738752	-0.606696	-0.672967	-0.713223	-0.45834	-0.801712	-0.665265	-0.733176	-0.712078	-0.650905	-0.555787	-0.75882	-0.764018	-0.48517	-0.818613	-0.507616	-0.601537	-0.788743	-0.540682	-0.743204	-0.83478	-0.684807	-0.725471	-0.700855	-0.704759	-0.593436
chr14:55661612:55667241	-0.0767462	0.0411635	-0.353406	-0.3133	0.0268117	-0.0240671	-0.0467902	0.366574	-0.0436747	0.318752	-0.220001	-0.198011	0.109477	0.0114712	-0.604365	-0.393377	-0.789228	-0.596125	-0.350483	-0.619288	-0.623458	-0.617098	-0.256265	-0.3637	-0.234026	-0.382654	-0.450092	-0.202543	-0.650068	-0.200687	-0.494272	-0.441246	-0.19193	-0.402216	-0.442472	-0.475509	-0.466458	-0.594089	-0.597438	-0.673613	-0.601442	-0.47276	-0.606825	-0.632988	-0.362512	-0.45979	-0.473951	-0.185986	-0.624975
chr15:43189280:43190325	0.0568174	0.25886	-0.264925	-0.153462	0.265956	0.213439	-0.276935	0.0906299	-0.209205	0.214189	-0.114632	-0.251719	0.127535	0.00416662	-0.427992	-0.301139	-0.685598	-0.625823	-0.523991	-0.429814	-0.539722	-0.479914	-0.406024	-0.710935	-0.491424	-0.605416	-0.657858	-0.44225	-0.796548	-0.565306	-0.611021	-0.624383	-0.582151	-0.530288	-0.692872	-0.641557	-0.480507	-0.745773	-0.519211	-0.551624	-0.775827	-0.573443	-0.710146	-0.793588	-0.589497	-0.736324	-0.679795	-0.667072	-0.600166
chr15:85690104:85693277	0.0164068	0.0866929	-0.509569	-0.28942	0.146798	0.0569026	-0.466424	-0.0379808	-0.255108	0.143869	-0.530408	-0.52609	-0.0066839	-0.269498	-0.340589	-0.390561	-0.652379	-0.635338	-0.614222	-0.621474	-0.556039	-0.567134	-0.432021	-0.791357	-0.432786	-0.567762	-0.665883	-0.430062	-0.812125	-0.535184	-0.61632	-0.721962	-0.515804	-0.346886	-0.655282	-0.628527	-0.429135	-0.689836	-0.715549	-0.747727	-0.743078	-0.619016	-0.731919	-0.864895	-0.740006	-0.664514	-0.797284	-0.732766	-0.541496
chr12:878361:880721	-0.0484953	0.261716	-0.0705149	-0.0213709	0.294398	0.334253	-0.142308	0.0293101	-0.0481516	0.0600697	-0.257664	-0.285223	-0.145849	-0.206905	-0.0553481	-0.190157	-0.352065	-0.00283354	-0.357634	-0.22099	0.0185548	-0.097916	-0.584195	-0.448071	-0.494873	-0.568154	-0.593243	-0.554032	-0.636548	-0.559316	-0.618605	-0.670927	-0.554573	-0.420232	-0.599011	-0.602075	-0.491721	-0.55882	-0.214742	-0.254893	-0.581955	-0.413124	-0.624374	-0.515988	-0.560824	-0.551922	-0.578867	-0.445455	-0.363538
chr10:110298790:110300547	0.014901	0.211887	-0.176013	-0.129954	0.207685	0.328426	-0.383223	-0.127322	-0.188137	0.00877847	-0.288393	-0.259085	-0.188053	-0.0861219	-0.154017	-0.13218	-0.291376	-0.158491	-0.333784	-0.119371	-0.0101171	-0.0367017	-0.427133	-0.600569	-0.554067	-0.54389	-0.585908	-0.479191	-0.601095	-0.595057	-0.565539	-0.627639	-0.551031	-0.317523	-0.632071	-0.606923	-0.352898	-0.623239	-0.256895	-0.342163	-0.592207	-0.389691	-0.592844	-0.548248	-0.533617	-0.579751	-0.591714	-0.662595	-0.24559
chr10:91222983:91240484	-0.0839352	-0.121397	-0.596499	-0.554782	-0.107629	-0.123237	-0.524598	-0.0794274	-0.532299	0.0847198	-0.259133	-0.0990367	0.277312	0.282837	-0.341184	0.0323664	-0.408447	-0.572771	-0.399679	-0.364524	-0.490814	-0.500449	-0.139595	-0.691643	-0.413154	-0.441906	-0.517683	-0.127089	-0.649647	-0.422744	-0.539066	-0.588158	-0.437428	-0.406545	-0.507181	-0.540195	-0.265079	-0.710341	-0.633226	-0.69558	-0.671159	-0.56897	-0.58349	-0.7531	-0.594895	-0.522361	-0.570845	-0.556408	-0.695789
chr10:6113068:6113508	-0.131997	-0.29339	-0.548097	-0.418249	-0.198149	-0.0634539	-0.44106	0.0390868	-0.368442	0.234813	-0.325455	-0.12711	0.212211	0.180523	-0.531426	-0.141458	-0.588116	-0.706453	-0.317351	-0.586699	-0.716653	-0.481758	0.06316	-0.483553	-0.0764112	-0.15371	-0.280954	0.0834149	-0.462039	-0.119594	-0.346684	-0.214969	-0.0525192	-0.119962	-0.244956	-0.327451	-0.0806867	-0.454566	-0.695694	-0.670865	-0.381701	-0.354245	-0.403343	-0.68656	-0.526531	-0.243183	-0.387242	-0.304501	-0.587558
chr1:40766974:40769356	-0.0528523	0.029789	-0.241568	-0.244219	0.216584	0.274863	-0.439538	-0.042725	-0.404452	0.0214858	-0.132932	-0.0799539	0.134875	0.112898	-0.257529	0.00445122	-0.573677	-0.410944	-0.297406	-0.246339	-0.319273	-0.295126	-0.373798	-0.74597	-0.599006	-0.654746	-0.670976	-0.378102	-0.72665	-0.639566	-0.678511	-0.617236	-0.639026	-0.554854	-0.768455	-0.704236	-0.441869	-0.773797	-0.468326	-0.478056	-0.766672	-0.548462	-0.674162	-0.782684	-0.619907	-0.72883	-0.611191	-0.659123	-0.593666
chr4:2932409:2932600	-0.111796	0.0654558	-0.0746986	-0.201643	0.183651	0.186087	-0.238948	-0.0217972	-0.177574	0.0651383	-0.331553	-0.209104	0.0592145	-0.197298	-0.295268	-0.307337	-0.685429	-0.364043	-0.26585	-0.336913	-0.298994	-0.263561	-0.592197	-0.72276	-0.671023	-0.761476	-0.764733	-0.562171	-0.775419	-0.719196	-0.715801	-0.623833	-0.698968	-0.622674	-0.815063	-0.684485	-0.551306	-0.738218	-0.588426	-0.391692	-0.763983	-0.519817	-0.738	-0.736692	-0.62321	-0.841675	-0.718536	-0.684428	-0.504053
chr4:68320205:68321372	-0.150002	0.00631204	-0.444552	-0.385372	-0.0495242	-0.0648379	-0.376878	-0.161588	-0.248888	0.141873	-0.415507	-0.292055	0.0506509	-0.100131	-0.240022	-0.253923	-0.535173	-0.549907	-0.561975	-0.615281	-0.529502	-0.499479	-0.294611	-0.602474	-0.337227	-0.410945	-0.528523	-0.251331	-0.66205	-0.410164	-0.549288	-0.519331	-0.386323	-0.320553	-0.466597	-0.439333	-0.310285	-0.572952	-0.656313	-0.497312	-0.536582	-0.580626	-0.60724	-0.68211	-0.709945	-0.498887	-0.660056	-0.506468	-0.543416
chr19:7904068:7905808	-0.0359888	0.0474107	-0.0447386	-0.00596142	-0.00616136	0.151131	-0.246973	-0.185324	-0.240431	-0.0696224	-0.356673	-0.32756	-0.174137	-0.337404	-0.0434726	-0.284475	-0.201386	0.0321077	-0.191371	-0.0124012	0.0927745	-0.0252313	-0.533441	-0.53921	-0.558123	-0.563463	-0.590503	-0.583234	-0.54617	-0.644281	-0.554	-0.594386	-0.588677	-0.388207	-0.576317	-0.572086	-0.421974	-0.539919	-0.209805	-0.263636	-0.557133	-0.329458	-0.572272	-0.399515	-0.573103	-0.562463	-0.574745	-0.601935	-0.297583
chr1:160800082:160813636	0.0783274	-0.00571434	-0.567501	-0.300665	0.157617	0.0645063	-0.719838	-0.333346	-0.481037	-0.136627	-0.613159	-0.544033	-0.0995539	-0.211969	-0.155557	-0.167133	-0.437665	-0.511182	-0.602881	-0.447128	-0.359639	-0.381682	-0.311693	-0.882912	-0.431468	-0.478353	-0.585226	-0.368109	-0.684501	-0.56411	-0.528659	-0.644073	-0.594717	-0.248486	-0.611139	-0.550373	-0.184109	-0.604113	-0.61522	-0.572843	-0.633654	-0.546445	-0.601666	-0.802979	-0.803795	-0.601234	-0.720291	-0.823332	-0.426214
chr4:143538938:143543509	0.0713766	0.299882	-0.221735	-0.139498	0.330976	0.329342	-0.272628	0.0375845	-0.216191	0.145531	-0.29937	-0.327588	-0.0548963	-0.0379421	-0.35175	-0.206487	-0.597365	-0.429343	-0.426242	-0.249943	-0.304172	-0.276817	-0.544657	-0.722301	-0.632878	-0.701166	-0.738763	-0.588896	-0.830967	-0.687293	-0.692836	-0.669182	-0.704812	-0.602693	-0.722336	-0.741118	-0.546775	-0.770494	-0.434377	-0.452687	-0.812472	-0.562131	-0.755083	-0.747656	-0.618084	-0.802243	-0.760045	-0.698646	-0.507243
chr1:209776124:209777352	0.198718	-0.129033	-0.485423	-0.221102	-0.0951546	-0.0499717	-0.350222	0.0636944	-0.231659	0.118043	-0.107249	-0.256702	0.0541582	0.240748	-0.593334	-0.185188	-0.412417	-0.712078	-0.339016	-0.378187	-0.685886	-0.328183	0.366578	-0.220739	0.333241	0.254624	0.114597	0.262306	-0.10874	0.228136	0.0846506	0.181074	0.245597	0.234171	0.116651	-0.0017803	0.281928	-0.080871	-0.312608	-0.507845	-0.0288476	0.00973394	0.0121361	-0.36746	-0.198556	0.129194	-0.00912331	-0.0972267	-0.26286
chr11:67290446:67290592	-0.203253	-0.207942	-0.197136	-0.261004	-0.109194	0.0141169	-0.365633	-0.253998	-0.571415	-0.150184	-0.166775	-0.00498158	0.164542	-0.0354858	-0.0449631	0.0319949	-0.229597	-0.128438	-0.0245486	-0.00837418	-0.0370214	-0.122385	-0.408701	-0.671376	-0.669299	-0.628407	-0.61721	-0.31957	-0.577751	-0.682125	-0.614383	-0.625406	-0.68039	-0.617672	-0.6636	-0.594537	-0.390012	-0.643155	-0.423263	-0.274531	-0.637176	-0.511198	-0.534102	-0.487284	-0.584069	-0.64007	-0.578373	-0.604496	-0.491399
chr17:76735158:76735772	-0.182615	-0.464911	-0.593772	-0.436392	-0.403937	-0.499887	-0.423741	-0.0595757	-0.469864	0.231466	0.0582142	0.30599	0.494954	0.664857	-0.208239	0.295964	-0.0694807	-0.531961	-0.195626	-0.380674	-0.582824	-0.397354	0.656909	-0.0584944	0.355813	0.394124	0.274834	0.687891	0.104003	0.382946	0.18354	0.241415	0.359257	0.219658	0.315298	0.229825	0.441552	0.00916063	-0.438299	-0.349078	0.164237	-0.00662399	0.148811	-0.228627	-0.104184	0.312193	0.141421	0.133618	-0.320952
chr17:74764646:74766936	0.258586	0.188691	-0.362536	-0.080669	0.292145	0.216843	-0.593232	-0.220724	-0.38792	-0.0851134	-0.366997	-0.528372	-0.0877329	-0.149371	-0.282883	-0.269266	-0.490451	-0.544611	-0.592333	-0.273711	-0.364128	-0.277465	-0.31	-0.859222	-0.405037	-0.477773	-0.557716	-0.433899	-0.669077	-0.586904	-0.482854	-0.583877	-0.609526	-0.246656	-0.636611	-0.562302	-0.179297	-0.604742	-0.415185	-0.516483	-0.642321	-0.400458	-0.557596	-0.770517	-0.700285	-0.62331	-0.638834	-0.871226	-0.356318
chr11:67289550:67290078	-0.0693278	-0.0481831	-0.498762	-0.444364	0.0280044	-0.0546156	-0.342845	0.171614	-0.27265	0.264893	-0.358217	-0.21778	0.190476	0.169141	-0.512053	-0.29555	-0.7216	-0.637565	-0.429953	-0.590379	-0.649058	-0.58326	-0.248052	-0.599507	-0.343453	-0.462804	-0.545338	-0.242046	-0.716264	-0.348884	-0.587398	-0.518906	-0.37872	-0.454652	-0.518455	-0.568859	-0.388984	-0.674476	-0.723058	-0.764667	-0.683842	-0.535012	-0.631047	-0.791598	-0.566766	-0.566438	-0.594823	-0.448567	-0.722036
chr19:54206462:54207398	-0.254636	-0.0711359	-0.525982	-0.578325	-0.0911536	-0.0835954	-0.388103	0.0370297	-0.396581	0.218449	-0.368179	-0.181866	0.264081	0.0170217	-0.338731	-0.196379	-0.644403	-0.587137	-0.425412	-0.542897	-0.545933	-0.639794	-0.463894	-0.780563	-0.623563	-0.721323	-0.799319	-0.400496	-0.898213	-0.628885	-0.760009	-0.781482	-0.595289	-0.650747	-0.744662	-0.769944	-0.623335	-0.89724	-0.789708	-0.791817	-0.899879	-0.74012	-0.857543	-0.889089	-0.732124	-0.777323	-0.826715	-0.651192	-0.848813
chr7:112462179:112467981	0.0581902	0.331288	0.129684	-0.0741058	0.350129	0.457172	0.0730923	0.156642	0.0565448	-0.0693447	-0.241808	-0.289445	-0.143066	-0.301075	-0.261588	-0.281719	-0.492158	0.0193051	-0.136175	0.0512273	0.076718	-0.071247	-0.793357	-0.519202	-0.689737	-0.812778	-0.74665	-0.809152	-0.703391	-0.741005	-0.656733	-0.666608	-0.730147	-0.675166	-0.788322	-0.762439	-0.72848	-0.647352	-0.131714	-0.331668	-0.777505	-0.436035	-0.650236	-0.5432	-0.389417	-0.798358	-0.606988	-0.569384	-0.369818
chr1:35444303:35448173	-0.144084	0.0848329	-0.166676	-0.263887	0.174915	0.238236	-0.289886	0.0802837	-0.276584	0.234385	-0.367523	-0.237004	0.120746	-0.144709	-0.275273	-0.253137	-0.642602	-0.370526	-0.249615	-0.304406	-0.280832	-0.339612	-0.720924	-0.785896	-0.824824	-0.919208	-0.940557	-0.68	-0.951765	-0.847147	-0.872111	-0.820865	-0.792925	-0.773183	-0.913994	-0.904442	-0.775766	-0.926912	-0.630388	-0.585095	-0.969934	-0.644477	-0.924624	-0.832503	-0.744929	-0.951855	-0.898973	-0.72937	-0.679156
chr17:81559416:81565505	0.0249165	-0.156407	-0.401705	-0.240794	0.0292618	0.0131044	-0.364188	0.102302	-0.249476	0.19516	-0.502159	-0.368135	0.109112	-0.109943	-0.567557	-0.38413	-0.782755	-0.701582	-0.323996	-0.52623	-0.695147	-0.518492	-0.303895	-0.682416	-0.332176	-0.480537	-0.556206	-0.296251	-0.677415	-0.412217	-0.499689	-0.44275	-0.387364	-0.393501	-0.530394	-0.536335	-0.358159	-0.594041	-0.745722	-0.741528	-0.652855	-0.466214	-0.589375	-0.801847	-0.596354	-0.586103	-0.623871	-0.553584	-0.594439
chr11:62534074:62535003	-0.164635	0.0316581	-0.193938	-0.379956	-0.0478457	-0.0106347	-0.16113	0.0399712	-0.281585	0.271753	-0.280992	-0.0804378	0.316129	-0.0157263	-0.0782359	-0.130677	-0.304996	-0.219951	-0.333151	-0.295408	-0.224835	-0.435277	-0.553647	-0.551667	-0.620198	-0.722608	-0.725361	-0.475954	-0.748573	-0.635605	-0.754905	-0.779439	-0.61823	-0.654766	-0.637697	-0.637117	-0.66269	-0.719934	-0.574859	-0.530295	-0.756139	-0.702253	-0.725217	-0.654302	-0.637881	-0.695118	-0.732163	-0.490673	-0.671027
chr17:8436045:8444260	-0.275035	0.030425	-0.153282	-0.308515	0.0777431	0.21084	-0.224227	-0.0304945	-0.250104	0.0711942	-0.405248	-0.23184	-0.0566895	-0.277896	-0.194597	-0.217941	-0.602134	-0.175758	-0.196675	-0.251241	-0.129575	-0.258813	-0.824237	-0.748297	-0.909501	-0.966891	-0.974084	-0.74295	-0.937956	-0.903583	-0.922154	-0.861274	-0.845063	-0.846999	-0.944774	-0.931342	-0.845383	-0.930817	-0.568894	-0.470114	-0.958031	-0.716594	-0.944113	-0.724158	-0.726201	-0.957021	-0.911406	-0.700474	-0.632602
chr6:127286177:127286616	-0.195047	-0.0454768	-0.115002	-0.290196	0.00608064	0.16961	-0.213028	-0.00516005	-0.314949	0.175743	-0.360942	-0.121758	0.110186	-0.0898866	-0.147211	-0.128223	-0.453148	-0.181011	-0.195497	-0.229378	-0.162862	-0.244168	-0.665473	-0.640884	-0.763759	-0.832014	-0.836983	-0.581551	-0.816657	-0.773993	-0.864403	-0.766719	-0.736981	-0.772388	-0.774777	-0.771312	-0.714299	-0.813638	-0.575097	-0.416759	-0.822701	-0.700876	-0.812392	-0.667213	-0.711824	-0.805713	-0.794822	-0.548397	-0.652435
chr11:62677634:62677781	-0.517368	-0.277895	-0.182177	-0.428792	-0.220844	-0.0296705	-0.355063	-0.25267	-0.475515	0.0346213	-0.270772	0.0883298	0.091662	-0.0133549	0.0930721	0.133783	-0.255909	0.054045	0.0369369	-0.06763	0.0389099	-0.0859932	-0.647995	-0.61761	-0.909201	-0.845826	-0.853535	-0.494575	-0.735813	-0.844506	-0.869816	-0.749226	-0.765055	-0.81478	-0.779458	-0.81252	-0.695752	-0.852088	-0.51769	-0.299272	-0.778051	-0.626871	-0.797302	-0.504193	-0.718734	-0.760882	-0.774331	-0.547881	-0.635507
chr8:27444271:27450749	-0.178006	-0.268116	-0.518363	-0.52116	-0.184814	-0.363374	-0.316472	0.052427	-0.445204	0.212433	-0.26634	-0.00643588	0.551649	0.171743	-0.279461	-0.0717996	-0.500724	-0.631245	-0.345316	-0.549441	-0.634163	-0.684702	-0.0610812	-0.550274	-0.21844	-0.337747	-0.385006	0.0572382	-0.532991	-0.24267	-0.397542	-0.440461	-0.266298	-0.356354	-0.368303	-0.324025	-0.224543	-0.495621	-0.790915	-0.672327	-0.508306	-0.500448	-0.435269	-0.722098	-0.490687	-0.412547	-0.472803	-0.359499	-0.659946
chr2:230511166:230539267	-0.192331	0.173167	0.0514326	-0.106379	-0.00602365	0.121476	0.230042	0.486478	0.189082	0.637344	-0.0651577	-0.0485242	0.28451	-0.0561843	-0.145906	-0.395815	-0.372875	-0.360197	-0.0124769	-0.361969	-0.355638	-0.255734	-0.412222	-0.168275	-0.301513	-0.437259	-0.484498	-0.350822	-0.515528	-0.279126	-0.446227	-0.359115	-0.153379	-0.37921	-0.304209	-0.438418	-0.590553	-0.456023	-0.384779	-0.321748	-0.4785	-0.244278	-0.565898	-0.354972	-0.25697	-0.414173	-0.458862	-0.138261	-0.524462
chr12:9688086:9692828	0.407203	0.246133	0.577977	0.565004	0.53936	0.700973	0.0164024	0.129693	0.0842076	0.0587584	-0.0192995	-0.191374	-0.125654	-0.15763	-0.0196396	-0.0544647	0.0165418	0.227154	0.314071	0.527031	0.384069	0.624154	-0.278475	-0.0842741	-0.171734	-0.220426	-0.133854	-0.375045	-0.0314933	-0.309238	-0.0874098	0.0532845	-0.22421	0.0268914	-0.212512	-0.223544	-0.054455	0.0268934	0.316123	0.189615	-0.0551535	0.397025	0.0283567	-0.0451702	-0.0590323	-0.179592	-0.0378523	-0.222246	0.350561
chr22:39086567:39087011	0.0897274	-0.0495679	-0.220062	-0.232982	0.133378	0.0907068	-0.358544	0.211723	-0.267835	0.328642	-0.225534	-0.190322	0.360312	0.0860396	-0.53956	-0.300683	-0.655437	-0.688632	-0.165512	-0.334243	-0.585988	-0.426509	-0.273296	-0.62167	-0.383368	-0.521434	-0.562521	-0.271752	-0.655308	-0.438182	-0.481283	-0.425642	-0.378704	-0.392717	-0.592136	-0.566555	-0.378324	-0.636717	-0.638822	-0.743742	-0.681714	-0.303539	-0.553177	-0.76777	-0.521767	-0.610756	-0.556352	-0.525039	-0.568481
chr11:85976682:85981129	-0.139318	-0.0587329	-0.480136	-0.500128	-0.0244285	0.0597922	-0.390949	0.0333362	-0.427348	0.153401	-0.304601	-0.179176	0.236676	0.0811202	-0.371691	-0.0943534	-0.611171	-0.566975	-0.40256	-0.434044	-0.528129	-0.533306	-0.400116	-0.760888	-0.551707	-0.661412	-0.718876	-0.354709	-0.835	-0.594678	-0.735283	-0.71522	-0.562717	-0.582941	-0.692333	-0.739098	-0.539959	-0.837667	-0.683293	-0.743496	-0.843009	-0.697369	-0.768375	-0.884287	-0.70299	-0.705251	-0.736703	-0.626263	-0.802477
chr6:163563719:163566721	-0.0796408	-0.237911	-0.514476	-0.429521	-0.268683	-0.253863	-0.271338	0.230582	-0.34655	0.406344	-0.156256	0.0230651	0.520952	0.275345	-0.411211	-0.151827	-0.417634	-0.726663	-0.289844	-0.555603	-0.727103	-0.698933	0.140406	-0.373426	-0.0205017	-0.135517	-0.218891	0.174464	-0.40173	-0.0183459	-0.268409	-0.295541	0.0240729	-0.138666	-0.171526	-0.228148	-0.159836	-0.410112	-0.675393	-0.772049	-0.395817	-0.40278	-0.350869	-0.613703	-0.340852	-0.206651	-0.316651	-0.20612	-0.636565
chr13:110663518:110667340	-0.144128	0.00678848	-0.420079	-0.416016	0.0828884	0.118171	-0.416468	0.00712855	-0.360306	0.15195	-0.45327	-0.323941	0.0992249	-0.116863	-0.368245	-0.255537	-0.705965	-0.523562	-0.419909	-0.470336	-0.461294	-0.494485	-0.60457	-0.858107	-0.710385	-0.818107	-0.879118	-0.562948	-0.961606	-0.755683	-0.840888	-0.834021	-0.722572	-0.679803	-0.853784	-0.862438	-0.662951	-0.924022	-0.741097	-0.739216	-0.954671	-0.725187	-0.905252	-0.929091	-0.806355	-0.875138	-0.89827	-0.760217	-0.76302
chrX:311627:312766	0.201296	0.161368	0.375367	0.276253	0.295569	0.493424	0.0992014	-0.0207728	-0.0281046	-0.142313	-0.168768	-0.15427	-0.212304	-0.264844	-0.0279885	-0.0514374	-0.098866	0.286466	0.0637787	0.31452	0.333241	0.261386	-0.489891	-0.220336	-0.421685	-0.461133	-0.363461	-0.519374	-0.269109	-0.489997	-0.377244	-0.292096	-0.502713	-0.396711	-0.411643	-0.348679	-0.355775	-0.220053	0.103952	0.12736	-0.311445	-0.214409	-0.240655	-0.145958	-0.213901	-0.420971	-0.269895	-0.260101	0.0269825
chr3:46991946:46993937	-0.0963623	0.0945278	-0.349105	-0.359384	0.132912	0.173647	-0.429766	-0.0387506	-0.299553	0.134123	-0.424134	-0.36293	-0.0107242	-0.122784	-0.16912	-0.185642	-0.482808	-0.450108	-0.339038	-0.387102	-0.291732	-0.265398	-0.488214	-0.722206	-0.593483	-0.644814	-0.732317	-0.486984	-0.791366	-0.630652	-0.693798	-0.665347	-0.578231	-0.449991	-0.685502	-0.717398	-0.481519	-0.767284	-0.57808	-0.490606	-0.754827	-0.509	-0.780851	-0.720414	-0.702842	-0.701857	-0.760832	-0.644879	-0.56291
chrX:120439293:120441730	-0.0789426	0.00665272	-0.344457	-0.359987	0.116501	0.197295	-0.404238	0.00786538	-0.33408	0.0929666	-0.463644	-0.323519	0.116954	-0.124335	-0.358647	-0.172085	-0.583416	-0.421237	-0.2958	-0.292183	-0.32954	-0.323529	-0.582286	-0.817326	-0.661751	-0.766756	-0.804215	-0.541454	-0.862298	-0.737822	-0.744183	-0.772061	-0.669675	-0.551546	-0.788521	-0.820065	-0.565616	-0.829674	-0.619549	-0.701786	-0.872533	-0.54489	-0.798882	-0.89442	-0.74381	-0.792694	-0.808712	-0.76015	-0.643681
chr11:61430182:61437625	-0.362132	-0.081753	-0.00697543	-0.254094	-0.132874	0.108655	0.0835119	0.36383	-0.00307314	0.579394	0.0392152	0.263032	0.330388	0.189985	-0.344866	-0.0543937	-0.374969	-0.239805	0.173077	-0.220013	-0.295648	-0.234051	-0.286765	-0.106904	-0.397263	-0.440034	-0.444174	-0.166301	-0.464472	-0.269697	-0.482559	-0.276424	-0.104638	-0.434868	-0.336952	-0.479634	-0.582108	-0.522247	-0.42423	-0.435232	-0.467838	-0.282112	-0.509597	-0.369356	-0.221229	-0.382717	-0.399645	-0.0491811	-0.481212
chr6:26459828:26462797	-0.296649	-0.0235766	-0.328389	-0.353475	-0.102351	0.00346773	-0.157266	0.0928768	-0.201795	0.258248	-0.382939	-0.22501	0.00529663	-0.262006	-0.16456	-0.322597	-0.462756	-0.30438	-0.292892	-0.473276	-0.248688	-0.470855	-0.502494	-0.495888	-0.542933	-0.601523	-0.682705	-0.435427	-0.711842	-0.501383	-0.608461	-0.643454	-0.44928	-0.572959	-0.5962	-0.628866	-0.65053	-0.663301	-0.58813	-0.510022	-0.676137	-0.650955	-0.722949	-0.532843	-0.538526	-0.609716	-0.725373	-0.407509	-0.531376
chr19:49101471:49102114	-0.313909	-0.351503	-0.679214	-0.632549	-0.455563	-0.441128	-0.378858	0.0551817	-0.423387	0.348496	0.0426438	0.216509	0.504868	0.560873	-0.329538	0.108898	-0.250092	-0.655514	-0.277141	-0.524838	-0.709958	-0.552537	0.357713	-0.244596	0.0860108	0.0775898	-0.0548338	0.409071	-0.237329	0.132004	-0.135725	-0.0932686	0.172446	-0.0288587	0.0316445	-0.114056	0.0682285	-0.343078	-0.601611	-0.612464	-0.196254	-0.260734	-0.215347	-0.446593	-0.271074	0.0214774	-0.15771	-0.0770091	-0.626456
chr3:146525647:146533470	-0.0521827	0.0774757	-0.280574	-0.330881	0.0848243	0.136621	-0.214477	0.13683	-0.274475	0.231061	-0.248346	-0.16258	0.172371	0.120764	-0.414856	-0.136075	-0.630746	-0.503368	-0.298241	-0.263263	-0.460586	-0.406807	-0.458766	-0.660621	-0.577343	-0.679545	-0.716003	-0.464945	-0.796023	-0.608945	-0.67298	-0.58402	-0.59425	-0.666032	-0.646714	-0.726687	-0.589395	-0.791923	-0.52978	-0.591845	-0.821779	-0.568451	-0.73519	-0.764205	-0.569399	-0.742068	-0.692533	-0.567623	-0.712888
chr1:23971439:23971573	0.0743706	0.21022	-0.123402	-0.11792	0.174741	0.28063	-0.0857866	0.301842	-0.0710325	0.379283	-0.186396	-0.26915	0.141357	-0.0897245	-0.4856	-0.386907	-0.655814	-0.516479	-0.428094	-0.415039	-0.471387	-0.438878	-0.446686	-0.517081	-0.391951	-0.574007	-0.621162	-0.463668	-0.748145	-0.474504	-0.607268	-0.578403	-0.413053	-0.458021	-0.607393	-0.616844	-0.568796	-0.682114	-0.486642	-0.59945	-0.711965	-0.502397	-0.703111	-0.738211	-0.532653	-0.618686	-0.617741	-0.445983	-0.578955
chr2:44218537:44230413	-0.273039	-0.329356	-0.449639	-0.434209	-0.296286	-0.217209	-0.295593	-0.127095	-0.481138	-0.0981464	-0.0774696	0.0951265	0.26346	0.0476229	-0.132117	0.115734	-0.309086	-0.301382	-0.255957	-0.297396	-0.350456	-0.530794	-0.15219	-0.527412	-0.372431	-0.411976	-0.422666	-0.0528892	-0.455478	-0.363782	-0.425783	-0.538009	-0.379762	-0.477381	-0.466797	-0.400664	-0.334243	-0.54754	-0.506957	-0.48757	-0.534947	-0.673141	-0.44858	-0.527224	-0.396121	-0.411229	-0.406645	-0.386114	-0.607976
chr16:89291183:89305206	0.0637895	0.173549	-0.206765	-0.112399	0.10113	0.0524253	0.0139363	0.283084	0.0207938	0.28502	-0.269058	-0.257312	0.126235	-0.088368	-0.462507	-0.409356	-0.694606	-0.5419	-0.452553	-0.483693	-0.576096	-0.582515	-0.391852	-0.474219	-0.305083	-0.486951	-0.529194	-0.382799	-0.673092	-0.368087	-0.499252	-0.545389	-0.376465	-0.464795	-0.479811	-0.468084	-0.510088	-0.579743	-0.490625	-0.56978	-0.650683	-0.534666	-0.6331	-0.673729	-0.432032	-0.566385	-0.550658	-0.381749	-0.612073
chr14:89412490:89486569	-0.0690048	-0.0609698	-0.495321	-0.316733	0.121284	0.123727	-0.72521	-0.423124	-0.568903	-0.219892	-0.636879	-0.462665	-0.176993	-0.224124	-0.0816735	-0.0749392	-0.439776	-0.278869	-0.505083	-0.287907	-0.147304	-0.236171	-0.517169	-0.965828	-0.69295	-0.694332	-0.773864	-0.528756	-0.804017	-0.805634	-0.731036	-0.806516	-0.819595	-0.480745	-0.805654	-0.756001	-0.358628	-0.770099	-0.575081	-0.510138	-0.773476	-0.628162	-0.741238	-0.822773	-0.915988	-0.763184	-0.84989	-0.922752	-0.467732
chr1:235196115:235219793	0.0415399	0.241509	-0.0566755	0.00999384	0.358549	0.406277	-0.300638	-0.153182	-0.20241	-0.103471	-0.349532	-0.369085	-0.308683	-0.244265	-0.172382	-0.286005	-0.490742	-0.0922955	-0.293187	-0.0973676	0.000643822	-0.0666351	-0.644198	-0.670794	-0.701126	-0.710971	-0.724183	-0.714486	-0.71493	-0.752835	-0.685185	-0.624478	-0.795224	-0.614753	-0.772706	-0.726577	-0.531393	-0.64891	-0.253934	-0.256167	-0.713314	-0.494154	-0.648044	-0.541565	-0.619455	-0.792349	-0.700727	-0.709237	-0.31543
chr14:35046628:35053278	-0.267607	-0.144998	-0.289717	-0.383971	-0.176038	-0.0792665	-0.464336	-0.282369	-0.426509	0.100054	-0.273144	-0.0865562	0.0066049	0.107924	-0.137861	-0.0779134	-0.333234	-0.200944	-0.287341	-0.202812	-0.197377	-0.154861	-0.413797	-0.605822	-0.63267	-0.590259	-0.671429	-0.387837	-0.65676	-0.64692	-0.690103	-0.567888	-0.612126	-0.575032	-0.606957	-0.631542	-0.412929	-0.733308	-0.510546	-0.372304	-0.623515	-0.508042	-0.653067	-0.518586	-0.720714	-0.600312	-0.677782	-0.565851	-0.539495
chr13:37023044:37024035	0.061601	-0.0281461	-0.340553	-0.309642	-0.123767	-0.156924	-0.0281535	0.372305	-0.170868	0.407974	0.0867281	0.0403094	0.50209	0.302871	-0.535992	-0.139516	-0.415049	-0.713561	-0.18809	-0.429567	-0.719297	-0.64559	0.153239	-0.170482	0.0654565	-0.0662657	-0.100347	0.179447	-0.332432	0.0934934	-0.194734	-0.161538	0.125623	-0.104309	-0.069168	-0.14828	-0.178474	-0.326684	-0.477188	-0.661204	-0.3406	-0.283367	-0.266441	-0.465942	-0.128533	-0.145489	-0.166734	-0.00938774	-0.566696
chr7:26192338:26192495	-0.499786	-0.119017	-0.0492107	-0.346068	-0.194746	0.0418132	-0.0870916	-0.267186	-0.136292	-0.102519	-0.44602	-0.123371	-0.275605	-0.436215	0.263951	-0.0680776	-0.0804761	0.358903	0.0214303	-0.0839492	0.321483	0.0155704	-0.800739	-0.367277	-0.817709	-0.760575	-0.759988	-0.646014	-0.588436	-0.733934	-0.759734	-0.714639	-0.665553	-0.698365	-0.645695	-0.656724	-0.744578	-0.600807	-0.327515	-0.0754135	-0.587077	-0.641635	-0.685603	-0.202445	-0.555639	-0.626158	-0.71135	-0.36225	-0.349224
chr11:65583765:65584241	-0.111133	0.075393	0.00339861	-0.0579678	0.221171	0.313831	-0.308436	-0.113293	-0.21413	0.0964724	-0.33367	-0.195172	-0.0822305	-0.199852	0.132296	-0.0620597	-0.263437	-0.021641	-0.137207	-0.0596	0.0800341	0.0126578	-0.66378	-0.613298	-0.750954	-0.769993	-0.773807	-0.621894	-0.667754	-0.782495	-0.705889	-0.696692	-0.74058	-0.601099	-0.751668	-0.708823	-0.594173	-0.662782	-0.341104	-0.200923	-0.684632	-0.501484	-0.681992	-0.502177	-0.620758	-0.733616	-0.728004	-0.628009	-0.323159
chr5:177303320:177303407	-0.267877	0.0453173	-0.23244	-0.298554	0.151969	0.12862	-0.0986094	0.106665	-0.144125	0.178575	-0.224428	-0.136462	0.0299161	-0.108836	-0.232597	-0.0645878	-0.5985	-0.30467	-0.172688	-0.373952	-0.307827	-0.344625	-0.534625	-0.460191	-0.568864	-0.641155	-0.656331	-0.40396	-0.719725	-0.518604	-0.649872	-0.530485	-0.502573	-0.643644	-0.601665	-0.649835	-0.640824	-0.654369	-0.530351	-0.378068	-0.683027	-0.57267	-0.68189	-0.570763	-0.477129	-0.654271	-0.66239	-0.33441	-0.53136
chr3:195868709:195870114	-0.293032	-0.427257	-0.564129	-0.559146	-0.29028	-0.267737	-0.629788	-0.287659	-0.674395	-0.0401097	-0.366622	0.00303395	0.286645	0.136685	-0.094964	0.192397	-0.281578	-0.360311	-0.186969	-0.260632	-0.32693	-0.43103	-0.223593	-0.738166	-0.574515	-0.55004	-0.598257	-0.133052	-0.602806	-0.558691	-0.581644	-0.634328	-0.536824	-0.497455	-0.579562	-0.567436	-0.326712	-0.715678	-0.697819	-0.618016	-0.671505	-0.616907	-0.600711	-0.682168	-0.665183	-0.56441	-0.624846	-0.597814	-0.665735
chr4:948615:950421	-0.240006	-0.0469422	-0.707835	-0.597092	-0.142086	-0.0644461	-0.457305	-0.127731	-0.376566	0.0820123	-0.393737	-0.295137	-0.0195962	-0.0337176	-0.304069	-0.108172	-0.471647	-0.49055	-0.603065	-0.597978	-0.48104	-0.582829	-0.285381	-0.627643	-0.38936	-0.440886	-0.564772	-0.240451	-0.725496	-0.405661	-0.607804	-0.667433	-0.377109	-0.362622	-0.503228	-0.593686	-0.403489	-0.696931	-0.649435	-0.721758	-0.651407	-0.729105	-0.67823	-0.733775	-0.678634	-0.47755	-0.696762	-0.518421	-0.642458
chr21:41362055:41376836	0.291795	0.475404	0.170808	0.283403	0.556241	0.427425	0.058046	0.254121	0.198766	0.13007	-0.035069	-0.402727	-0.180167	-0.316969	-0.222164	-0.396404	-0.506579	-0.272507	-0.256304	-0.126898	-0.167236	-0.130162	-0.515385	-0.368392	-0.362942	-0.504772	-0.48487	-0.588186	-0.518247	-0.437691	-0.365474	-0.404832	-0.462526	-0.372126	-0.548212	-0.466228	-0.475758	-0.413909	-0.08491	-0.174677	-0.537756	-0.243672	-0.476484	-0.373508	-0.21145	-0.575584	-0.425684	-0.408124	-0.150567
chr1:25244498:25245150	-0.303887	-0.43759	-0.454221	-0.491535	-0.283896	-0.215009	-0.519037	-0.419505	-0.519633	-0.334541	-0.616817	-0.218394	-0.152209	-0.216858	-0.179913	-0.00532614	-0.437606	-0.135891	-0.143416	-0.204113	-0.127827	-0.263047	-0.42934	-0.69706	-0.627405	-0.587782	-0.637837	-0.321251	-0.597848	-0.629645	-0.5937	-0.584599	-0.612339	-0.549864	-0.647427	-0.585271	-0.364957	-0.651169	-0.586254	-0.454108	-0.617622	-0.573049	-0.587469	-0.549688	-0.681775	-0.591241	-0.64432	-0.559556	-0.469852
chr4:13570128:13576838	-0.220347	-0.208885	-0.398064	-0.223653	-0.140322	-0.0355931	-0.61414	-0.387815	-0.415162	-0.0247401	-0.583866	-0.296719	-0.216385	-0.168861	-0.0613454	-0.174946	-0.344828	-0.13929	-0.477057	-0.417782	-0.163523	-0.217003	-0.390016	-0.673988	-0.535585	-0.502055	-0.616242	-0.392868	-0.630546	-0.594164	-0.672963	-0.666744	-0.572559	-0.359762	-0.588009	-0.553665	-0.295172	-0.649078	-0.574006	-0.397984	-0.552976	-0.569563	-0.684433	-0.597861	-0.84395	-0.531032	-0.695391	-0.627102	-0.452801
chr6:33417695:33417959	-0.249942	-0.113401	-0.746632	-0.657718	-0.226424	-0.361872	-0.460937	-0.23098	-0.39599	-0.102811	-0.413643	-0.236126	0.0345053	-0.0290391	-0.180271	-0.0903043	-0.419811	-0.463935	-0.615439	-0.601569	-0.460124	-0.694227	-0.206748	-0.643557	-0.375436	-0.398088	-0.501987	-0.171289	-0.630235	-0.360704	-0.495857	-0.659998	-0.416158	-0.374986	-0.476759	-0.448138	-0.304329	-0.642237	-0.660859	-0.644193	-0.613271	-0.730048	-0.617345	-0.653734	-0.571667	-0.482289	-0.604243	-0.519064	-0.642968
[truncated: 294 more columns]

## Sheet: S11
Table S11: GSE64655 junctions that were used in the SF-junctions correlation
junction	cluster	HD30_B	HD31_B	HD30_T	HD31_T	HD30_NK	HD31_NK	HD30_MO	HD31_MO	HD30_NEU	HD31_NEU	genes	paired_pAdjust_min	anova_p_adjust	deltapsi_max	comparisons	#datasets	dataset_x	dataset_y	dataset_x.1	dataset_y.1	JC	strand	first_last	AFE	ALE	SE	ASS	MXE
chr19:10796199:10798486	clu_19967	0.722772	0.566667	0.608696	0.527778	0.611429	0.605042	0.625	0.53	0.336364	0.294872	DNM2	0.00515766	0.0358162	0.329102	B0_NEU0,T0_NEU0,NK0_NEU0,MO0_NEU0	3	GSE64655	GSE60424	GSE107011		1	+
chrX:120439293:120441730	clu_35774	0.888889	0.666667	0.666667	0.764706	0.795918	0.75	0.659091	0.524476	0.464497	0.401254	LAMP2	0.00179098	0.00452581	0.340084	NK0_MO0,NK0_NEU0,MO0_NEU0	4	GSE64655	GSE60424	GSE107011	GSE115736	1	-	last_junction
chr14:73099750:73103192	clu_9331	0.575	0.666667	0.381818	0.642857	0.592593	0.730769	0.641026	0.72973	0	0.0652174	RBM25	0.00562407	0.0468456	0.652769	B0_NEU0,T0_NEU0,NK0_NEU0,MO0_NEU0	2	GSE64655			GSE115736	1	+
chr6:163563719:163566721	clu_34877	1	0.882353	1	1	0.774648	0.772727	0.5	0.572917	0.724638	0.674699	QKI	0.00879684	0.0254732	0.237229	NK0_MO0,MO0_NEU0	2	GSE64655	GSE60424			1	+	last_junction				A3SS
chr22:39086567:39087011	clu_10622	1	1	1	1	1	1	0.597403	0.55102	0.0584795	0.0714286	APOBEC3G,APOBEC3B	0.000139552	2.13319e-05	0.935046	B0_MO0,B0_NEU0,T0_MO0,T0_NEU0,NK0_MO0,NK0_NEU0,MO0_NEU0	4	GSE64655	GSE60424	GSE107011	GSE115736	1	+	last_junction
chr11:62677634:62677781	clu_12001	0.991803	0.971154	0.941606	0.939759	0.910891	0.88172	0.975904	0.934783	0.619048	0.75	UBXN1	0.00737863	0.016844	0.296955	B0_NK0,B0_NEU0,T0_NEU0,NK0_NEU0,MO0_NEU0	4	GSE64655	GSE60424	GSE107011	GSE115736	1	-
chr11:67289550:67290078	clu_12428	0.827586	0.965517	0.851351	0.854167	0.846154	0.790698	0.565217	0.567164	0.601227	0.552448	ANKRD13D	0.000719134	0.000356492	0.330361	B0_MO0,B0_NEU0,T0_MO0,T0_NEU0,NK0_MO0,NK0_NEU0	2	GSE64655	GSE60424			1	+	first_junction			skip_junction
chr6:3006559:3010025	clu_32989	0.777778	1	0.9375	1	0.9	0.958333	0.780488	0.888889	0.403509	0.646465	NQO2	0.0209103	0.00271271	0.309702	MO0_NEU0	2	GSE64655		GSE107011		1	+
chrX:149487098:149490314	clu_35901	0.871429	0.850746	0.976744	0.921053	0.93617	0.902256	0.804598	0.835165	0.644068	0.708772	IDS	0.00451205	0.0361027	0.272479	B0_T0,B0_NEU0,T0_MO0,T0_NEU0,NK0_MO0,NK0_NEU0,MO0_NEU0	2	GSE64655			GSE115736	1	-			ALE
chr11:85976682:85981129	clu_12858	0.911765	1	0.969697	1	0.819444	0.846154	0.274648	0.406593	0.679878	0.659574	PICALM	5.49177e-05	0.00389318	0.492178	NK0_MO0,NK0_NEU0,MO0_NEU0	3	GSE64655	GSE60424	GSE107011		1	-				skip_junction
chr17:81559416:81565505	clu_32798	0.933333	0.857143	0.958333	0.928571	0.973684	0.964286	0.7	0.509434	0.333333	0.736842	NPLOC4	0.00713758	0.0456201	0.364268	B0_MO0,NK0_MO0	2	GSE64655	GSE60424			1	-	last_junction
chr17:59707748:59731421	clu_32077	1	1	1	1	1	1	0.8625	0.944134	0.616092	0.655022	VMP1	0.001247	0.000166307	0.26776	MO0_NEU0	3	GSE64655		GSE107011	GSE115736	1	+	first_junction
chr17:29672129:29676820	clu_31163	0.85	1	0.909091	0.888889	0.945455	0.888889	0.830769	0.842105	0.62069	0.598039	SSH2	0.00188553	0.00828029	0.227073	MO0_NEU0	2	GSE64655			GSE115736	1	-			ALE
chr5:143037261:143041816	clu_18732	1	1	0.916667	1	0.96	0.928571	0.952381	0.983051	0.656489	0.773913	ARHGAP26	0.0063423	0.0490108	0.252515	NK0_NEU0,MO0_NEU0	2	GSE64655			GSE115736	1	+
chr5:150402625:150404680	clu_18818	0.916866	0.926754	0.83125	0.82684	0.898802	0.903585	0.869063	0.855435	0.682028	0.75	CD74	2.03719e-05	0.00470227	0.205796	B0_T0,B0_MO0,B0_NEU0,T0_NK0,T0_NEU0,NK0_MO0,NK0_NEU0,MO0_NEU0	2	GSE64655		GSE107011		1	-	last_junction			skip_junction	A3SS
chr17:5499950:5500031	clu_30563	0.67033	0.626866	0.589372	0.681818	0.756098	0.691589	0.671111	0.669528	0.511905	0.497561	LOC728392	0.00369933	0.00907045	0.21911	B0_NEU0,T0_NK0,T0_NEU0,NK0_NEU0,MO0_NEU0	2	GSE64655	GSE60424			1	-	only_junction
chr19:54206462:54207398	clu_21746	0.955894	0.969296	0.942301	0.963528	0.943367	0.960212	0.847337	0.785041	0.68088	0.561205	RPS9	8.57791e-06	1.21509e-06	0.341552	B0_MO0,B0_NEU0,T0_MO0,T0_NEU0,NK0_MO0,NK0_NEU0,MO0_NEU0	4	GSE64655	GSE60424	GSE107011	GSE115736	1	+	last_junction			skip_junction	A5SS
chr3:46991946:46993937	clu_15779	0.631579	0.5	0.722222	0.679245	0.762431	0.738372	0.58125	0.581818	0.507163	0.484252	NBEAL2	0.000186913	0.0271528	0.254694	T0_NEU0,NK0_MO0,NK0_NEU0	2	GSE64655	GSE60424			1	+				skip_junction
chr13:37009809:37012192	clu_36268	0.975	0.909091	0.77193	0.75	0.619048	0.636364	0.794118	0.764706	0.564103	0.54717	SUPT20H	0.00153492	0.00241613	0.386409	B0_T0,B0_NK0,B0_MO0,B0_NEU0,T0_NEU0,NK0_MO0,MO0_NEU0	2	GSE64655		GSE107011		1	-	last_junction			skip_junction
chr16:89291183:89305206	clu_23986	0.738095	0.6	0.566265	0.657143	0.675325	0.632653	0.52459	0.557692	0.5	0.25	ANKRD11	0.0233785	0.00271271	0.294048	B0_NEU0,T0_NEU0,NK0_NEU0	3	GSE64655	GSE60424		GSE115736	1	-
chr2:230511166:230539267	clu_2633	0.941176	0.931034	1	1	0.913043	0.933333	0.777778	0.636364	0.828571	0.738095	SP100	0.00819676	0.0343512	0.292929	B0_T0,B0_MO0,B0_NEU0,T0_NK0,T0_MO0,T0_NEU0,NK0_MO0,NK0_NEU0	2	GSE64655	GSE60424			1	+			ALE
chr1:33325019:33328870	clu_3927	0.875	0.9	0.897436	0.75	0.833333	0.902439	0.824	0.861789	0.610145	0.669139	PHC2	1.33395e-05	7.37513e-05	0.247858	B0_NEU0,T0_NEU0,NK0_NEU0,MO0_NEU0	2	GSE64655			GSE115736	1	-	last_junction
chr8:27444271:27450749	clu_38111	0.936585	0.943262	0.947368	0.985075	0.824074	0.891566	0.822917	0.783626	0.721893	0.652174	PTK2B	0.000109437	3.04536e-06	0.279188	B0_NK0,B0_MO0,B0_NEU0,T0_NK0,T0_MO0,T0_NEU0,NK0_NEU0,MO0_NEU0	2	GSE64655	GSE60424			1	+				skip_junction
chr13:110663518:110667340	clu_36669	0.947368	0.947368	1	1	0.97619	1	0.37594	0.30303	0.0547945	0.0545455	CARS2	0.000193348	0.0206443	0.94533	B0_T0,B0_MO0,B0_NEU0,T0_MO0,T0_NEU0,NK0_MO0,NK0_NEU0,MO0_NEU0	3	GSE64655	GSE60424		GSE115736	1	-
chr8:23439915:23441569	clu_38049	0.764706	0.869565	0.630769	0.318182	0.5	0.647059	0.409091	0.727273	0.333333	0.153846	ENTPD4	0.0273791	0.0375849	0.34266	B0_T0	2	GSE64655			GSE115736	1	-					A5SS
chr1:35444303:35448173	clu_3958	1	0.9375	1	1	1	1	0.68254	0.795455	0.527778	0.6	KIAA0319L	0.001268	0.00362837	0.436111	T0_MO0,T0_NEU0,MO0_NEU0	3	GSE64655	GSE60424	GSE107011		1	-
chr11:67438501:67438671	clu_12473	0.346939	0.692308	0.471429	0.74	0.333333	0.909091	0.992126	1	1	1	CORO1B	0.00312099	0.00806178	0.394286	T0_MO0,T0_NEU0	2	GSE64655	GSE60424			2	-	last_junction
chr2:233446796:233448087	clu_2704	0.595238	0.6875	0.666667	0.861111	0.674419	0.746269	0.853659	0.96	0.888889	1	DGKD	0.0308291	0.0254732	0.26546	B0_MO0,NK0_MO0	2	GSE64655			GSE115736	2	+
chr9:131486182:131487167	clu_14786	0.591398	0.681159	0.631206	0.652778	0.727273	0.739583	0.826923	0.857143	0.846154	1	PRRC2B	0.0146774	0.00236968	0.205754	B0_MO0,T0_MO0	2	GSE64655			GSE115736	2	+
chr3:152269092:152299405	clu_17024	0.765957	0.821429	0.709402	0.726027	0.858696	0.848485	0.87037	0.97561	0.892857	0.952381	MBNL1	0.0306134	0.0348291	0.205276	T0_NK0,T0_MO0,T0_NEU0	3	GSE64655		GSE107011	GSE115736	2	+	first_junction
chr3:195885033:195886977	clu_17382	0.621849	0.6	0.762712	0.711111	0.666667	0.688889	0.775362	0.872	0.865672	0.87931	TNK2	0.00312468	0.00276482	0.261567	B0_MO0,B0_NEU0,NK0_MO0,NK0_NEU0	2	GSE64655	GSE60424			2	-				skip_junction
chr4:68320205:68322749	clu_29397	0.6	0.666667	0.641026	0.555556	0.688525	0.737705	0.675676	0.804348	0.816327	0.821429	YTHDC1	0.0471349	0.0111521	0.220587	B0_NEU0,T0_NEU0	2	GSE64655	GSE60424			2	-					A5SS
chr7:158749723:158759486	clu_41122	0.324324	0.5	0.713287	0.705882	0.906977	0.856115	1	0.980392	1	1	ESYT2	0.000178224	1.6675e-07	0.578034	B0_T0,B0_NK0,B0_MO0,T0_NK0,T0_MO0,NK0_MO0	2	GSE64655	GSE60424			2	-				skip_junction
chr12:9688086:9692828	clu_26272	0.777778	0.686869	0.864516	0.809091	0.939655	0.939394	1	1	1	0.875	CLEC2D	0.00528805	0.000967066	0.207201	B0_T0,B0_NK0,T0_NK0	2	GSE64655	GSE60424			2	+
chr16:88699732:88701262	clu_23935	0.833333	0.883721	0.608247	0.59375	0.666667	0.782051	0.875	0.879397	0.903846	0.889535	RNF166	0.000172787	0.0407351	0.295692	T0_MO0,T0_NEU0,NK0_MO0,NK0_NEU0	2	GSE64655	GSE60424			2	-				skip_junction	A3SS
chr17:76089320:76094414	clu_32557	0.581395	0.571429	0.568627	0.742857	0.826087	0.730159	0.769231	0.83871	0.875	0.852941	EXOC7	0.0271018	0.00360101	0.287559	B0_NK0,B0_MO0,B0_NEU0	2	GSE64655		GSE107011		2	-
chrX:49078112:49079751	clu_35359	0.769231	0.790698	0.907407	0.9	0.826087	0.756757	0.972603	0.961039	1	1	WDR45	0.00339054	0.0132128	0.220036	B0_T0,B0_MO0,B0_NEU0,T0_NK0,T0_NEU0,NK0_MO0,NK0_NEU0,MO0_NEU0	3	GSE64655	GSE60424		GSE115736	2	-	first_junction
chr1:77948774:77949155	clu_4624	0.596491	0.53125	0.587302	0.711111	0.857143	0.830769	0.784314	0.897959	1	1	FUBP1	0.0112341	0.00241613	0.280085	B0_NK0,B0_MO0,T0_NK0,T0_MO0	2	GSE64655	GSE60424			2	-	last_junction				A3SS
chr13:27648453:27665686	clu_36195	0.686275	0.735294	0.79661	0.8	0.828571	0.764706	0.925234	0.971831	0.909091	0.75	POLR1D	0.0134931	0.0166272	0.237748	B0_MO0,T0_MO0,NK0_MO0	3	GSE64655	GSE60424		GSE115736	2	+	last_junction
chr1:39480009:39484601	clu_4088	0.676471	0.637931	0.937931	0.920455	0.971223	0.927184	0.928571	0.933333	1	0.857143	MACF1	0.000294935	0.0083664	0.292003	B0_T0,B0_NK0,B0_MO0	2	GSE64655	GSE60424			2	+				skip_junction
chr11:64740163:64740948	clu_12154	0.693587	0.746736	0.659509	0.635714	0.742138	0.787645	0.872549	0.880435	0.925532	0.844262	RASGRP2	0.00028073	0.00170875	0.237285	B0_T0,B0_MO0,B0_NEU0,T0_NK0,T0_MO0,T0_NEU0,NK0_MO0,NK0_NEU0	3	GSE64655	GSE60424		GSE115736	2	-				skip_junction
chrX:23783883:23785328	clu_35138	0.43662	0.56338	0.54	0.666667	0.753425	0.622222	0.725888	0.790123	0.686646	0.723352	SAT1	0.0013445	0.00450265	0.258006	B0_NK0,B0_MO0,B0_NEU0,T0_MO0	2	GSE64655	GSE60424			3	+				skip_junction
chr2:74458671:74459643	clu_969	0.351351	0.510638	0.358491	0.571429	0.590909	0.6	0.820513	0.73913	0.666667	0.666667	INO80B-WBP1,WBP1	0.0334948	0.0281156	0.348827	B0_MO0,T0_MO0,NK0_MO0	3	GSE64655	GSE60424		GSE115736	3	+	first_junction
chr10:91222983:91227337	clu_7856	0.26087	0.486486	0.22807	0.3125	0.333333	0.533333	0.660714	0.744681	0.846154	0.78	PCGF5	0.0045697	0.00436983	0.542792	B0_MO0,B0_NEU0,T0_MO0,T0_NEU0,NK0_MO0,NK0_NEU0	3	GSE64655	GSE60424		GSE115736	3	+	last_junction		ALE
chr4:2932512:2932600	clu_28923	0.411111	0.5	0.476744	0.590909	0.557895	0.618182	0.704918	0.78	0.714286	0.789474	MFSD10	0.0195329	0.0024159	0.286903	B0_MO0,T0_MO0,NK0_MO0	2	GSE64655	GSE60424			3	-					A3SS
chr17:2042231:2042605	clu_30336	0.294118	0.344828	0.380952	0.305556	0.5	0.553191	0.666667	0.794872	1	1	DPH1,OVCA2	0.00809245	0.000455341	0.411297	B0_NK0,B0_MO0,T0_NK0,T0_MO0,NK0_MO0	2	GSE64655			GSE115736	3	+	only_junction
chr1:46686870:46689587	clu_4356	0.482143	0.333333	0.424658	0.468085	0.5625	0.5	0.736842	0.803279	0.52381	0.769231	EFCAB14	0.00108098	0.0115715	0.362322	B0_MO0,T0_MO0,NK0_MO0	3	GSE64655	GSE60424	GSE107011		3
chr16:4361469:4361985	clu_22391	0.425532	0.486486	0.373333	0.5	0.38806	0.536585	0.921875	0.891304	0.83871	0.673469	CORO7-PAM16,CORO7	0.00111266	0.00806178	0.469923	B0_MO0,B0_NEU0,T0_MO0,T0_NEU0,NK0_MO0,NK0_NEU0	4	GSE64655	GSE60424	GSE107011	GSE115736	3	-
chr11:67290446:67291476	clu_12430	0.641509	0.431818	0.564815	0.461538	0.602273	0.666667	0.568182	0.618321	0.832335	0.758621	ANKRD13D	0.0174024	0.039697	0.282301	B0_NEU0,T0_NEU0,NK0_NEU0,MO0_NEU0	3	GSE64655	GSE60424		GSE115736	3	+
chr1:151055993:151059479	clu_5353	0.679389	0.567839	0.62987	0.578947	0.63706	0.610245	0.753906	0.671111	0.825758	0.817822	CDC42SE1	0.000240534	0.00196851	0.217381	B0_MO0,B0_NEU0,T0_MO0,T0_NEU0,NK0_NEU0,MO0_NEU0	2	GSE64655	GSE60424			3	-	first_junction			skip_junction
chr6:53291963:53295642	clu_34057	0.440299	0.507937	0.585714	0.675	0.608696	0.708333	0.866667	0.75	0.770492	0.897143	ELOVL5	0.00077113	1.8929e-05	0.3597	B0_NK0,B0_MO0,B0_NEU0,T0_MO0,T0_NEU0,NK0_NEU0	3	GSE64655	GSE60424		GSE115736	3	-			ALE
chr1:161674073:161677328	clu_5899	0.140496	0.12963	0	0	0	0	0.6	0.666667	0.6	0.833333	FCGR2B	0.000292791	0.002452	0.581604	B0_NEU0	2	GSE64655	GSE60424			4	+				skip_junction
chr13:110663518:110665528	clu_36669	0.0526316	0.0526316	0	0	0.0238095	0	0.62406	0.69697	0.945205	0.945455	CARS2	0.000193348	0.0206443	0.94533	B0_T0,B0_MO0,B0_NEU0,T0_MO0,T0_NEU0,NK0_MO0,NK0_NEU0,MO0_NEU0	3	GSE64655	GSE60424		GSE115736	4
chr8:23439915:23441593	clu_38049	0.235294	0.130435	0.369231	0.681818	0.5	0.352941	0.590909	0.272727	0.666667	0.846154	ENTPD4	0.0273791	0.0375849	0.34266	B0_T0	2	GSE64655			GSE115736	4	-					A5SS
chr14:73099750:73100301	clu_9331	0.425	0.333333	0.618182	0.357143	0.407407	0.269231	0.358974	0.27027	1	0.934783	RBM25	0.00562407	0.0468456	0.652769	B0_NEU0,T0_NEU0,NK0_NEU0,MO0_NEU0	2	GSE64655			GSE115736	4
chr22:24156076:24164400	clu_10214	0.241379	0.285714	0.202247	0.170213	0.363636	0.260274	0.25	0.65625	0.813559	0.822581	CABIN1	0.00200869	0.000445567	0.63184	B0_NEU0,T0_MO0,T0_NEU0,NK0_MO0,NK0_NEU0,MO0_NEU0	3	GSE64655	GSE60424		GSE115736	4
chr22:38991626:39087011	clu_10622	0	0	0	0	0	0	0.402597	0.44898	0.94152	0.928571	APOBEC3G,APOBEC3B	0.000139552	2.13319e-05	0.935046	B0_MO0,B0_NEU0,T0_MO0,T0_NEU0,NK0_MO0,NK0_NEU0,MO0_NEU0	4	GSE64655	GSE60424	GSE107011	GSE115736	4
chr2:196989649:196993583	clu_2181	0.208333	0.3	0.0769231	0.230769	0.21875	0.47619	0.909091	0.75	0.6	0.631579	ANKRD44	0.00981875	0.0424147	0.482075	NK0_MO0	2	GSE64655		GSE107011		5	-	last_junction				A3SS
chr19:10797518:10798486	clu_19967	0.277228	0.433333	0.391304	0.472222	0.388571	0.394958	0.375	0.47	0.663636	0.705128	DNM2	0.00515766	0.0358162	0.329102	B0_NEU0,T0_NEU0,NK0_NEU0,MO0_NEU0	3	GSE64655	GSE60424	GSE107011		5	+
chr3:146528831:146533470	clu_16987	0.32	0.35	0.1875	0.375	0.351351	0.272727	0.542857	0.548936	0.448276	0.525316	PLSCR1	0.00317862	0.00577462	0.233857	B0_MO0,B0_NEU0,NK0_MO0,NK0_NEU0	3	GSE64655	GSE60424	GSE107011		5	-				SE
chr2:218391495:218392981	clu_2434	0	0.6	0	0	0.777778	0.25	0.580822	0.603571	0.334016	0.340872	SLC11A1	2.84734e-08	0.0207622	0.254752	MO0_NEU0	3	GSE64655	GSE60424		GSE115736	5	+					A3SS
chr3:108047292:108051939	clu_16466	0.285714	0.246809	0.31295	0.279412	0.371875	0.300781	0.508929	0.460317	0.393443	0.296296	CD47	1.0878e-09	7.95927e-09	0.218362	B0_NK0,B0_MO0,B0_NEU0,T0_NK0,T0_NEU0,NK0_MO0,NK0_NEU0,MO0_NEU0	2	GSE64655	GSE60424			5	-	last_junction			SE
chrX:120431462:120441730	clu_35774	0.111111	0.333333	0.333333	0.235294	0.204082	0.25	0.340909	0.475524	0.535503	0.598746	LAMP2	0.00179098	0.00452581	0.340084	NK0_MO0,NK0_NEU0,MO0_NEU0	4	GSE64655	GSE60424	GSE107011	GSE115736	5	-	last_junction
chr21:46636547:46636896	clu_28750	0.230769	0.289474	0.315789	0.345238	0.498382	0.359375	0.572727	0.474747	0.393939	0.351351	PRMT2	0.000364278	0.0206443	0.263616	B0_NK0,B0_MO0,T0_NK0,T0_MO0,NK0_MO0,MO0_NEU0	4	GSE64655	GSE60424	GSE107011	GSE115736	5	+				SE
chr6:26462897:26463244	clu_33224	0.375	0.342857	0.27451	0.34375	0.272727	0.261905	0.4	0.54386	0.28169	0.307692	BTN2A1	0.0129369	0.0406482	0.204614	B0_NEU0,T0_NEU0,NK0_MO0,NK0_NEU0,MO0_NEU0	3	GSE64655	GSE60424	GSE107011		5
chr1:161675313:161677328	clu_5899	0.528926	0.5	0	0	0.75	0	0.4	0.333333	0.32	0	FCGR2B	0.000292791	0.002452	0.354463	B0_NEU0	2	GSE64655	GSE60424			5	+				SE
chr17:45220454:45221349	clu_31694	0.342857	0.323529	0.282759	0.333333	0.325581	0.255102	0.464789	0.590361	0.425	0.50495	FMNL1-DT	0.0158885	0.0349217	0.237233	B0_MO0,T0_MO0,T0_NEU0,NK0_MO0,NK0_NEU0	3	GSE64655	GSE60424		GSE115736	5	-	first_junction
chr11:66644140:66646027	clu_12393	0.33945	0.387097	0.33526	0.317647	0.333333	0.329787	0.456522	0.344156	0.571429	0.482456	RBM14-RBM4,RBM4	0.000594375	0.000561271	0.200489	B0_MO0,B0_NEU0,T0_MO0,T0_NEU0,NK0_MO0,NK0_NEU0	2	GSE64655	GSE60424			5	+	last_junction			SE
chr16:2759661:2760301	clu_22277	0.362398	0.419244	0.35503	0.353846	0.342508	0.344538	0.424242	0.479087	0.768657	0.698795	SRRM2	6.86568e-05	0.0056653	0.390203	B0_NEU0,T0_MO0,T0_NEU0,NK0_NEU0,MO0_NEU0	3	GSE64655	GSE60424		GSE115736	5	+				skip_junction	A3SS
chr18:11884627:11885676	clu_25573	0.321429	0.25	0.280702	0.138889	0.344828	0.548387	0.5	0.536232	0.453782	0.581481	MPPE1	0.00859237	0.0071156	0.308321	B0_MO0,B0_NEU0,T0_MO0,T0_NEU0	2	GSE64655	GSE60424			5	-	last_junction			skip_junction	A3SS
chrX:154355072:154357434	clu_35995	0.269939	0.238095	0.25	0.298413	0.245012	0.266085	0.595925	0.597222	0.777778	0.662338	FLNA	5.92538e-07	4.26129e-05	0.466041	B0_MO0,B0_NEU0,T0_MO0,T0_NEU0,NK0_MO0,NK0_NEU0,MO0_NEU0	4	GSE64655	GSE60424	GSE107011	GSE115736	5	-				skip_junction
chr19:7904068:7909755	clu_19774	0.365854	0.277778	0.321429	0.394737	0.278481	0.225	0.772727	0.731707	0.863636	0.6875	MAP2K7	0.000224582	0.00988237	0.500477	B0_MO0,T0_MO0,NK0_MO0	2	GSE64655	GSE60424			5	+	first_junction			skip_junction
chr2:102423347:102423811	clu_1395	0	0	0.555556	0.714286	0.783186	0.697917	0	0	0.4	0.391304	IL18RAP	0.000258551	0.0108349	0.344899	NK0_NEU0	4	GSE64655	GSE60424	GSE107011	GSE115736	6	+	first_junction			SE	A3SS
chr7:142788547:142791694	clu_40879	0	0	0.184258	0.239631	0.763158	0.765306	0	0	0	0	TRBC1,TRBJ1-1,TRBJ1-2,TRBJ1-3,TRBJ1-4,TRBJ1-5,TRBJ1-6	1.93688e-07	0.00142638	0.552288	T0_NK0	4	GSE64655	GSE60424	GSE107011	GSE115736	6
chr4:152870848:152872452	clu_30037	0.1875	0	0	0.166667	0.148148	0.35	0.633333	0.375	0.545455	0.481481	ARFIP1	0.00214492	0.000205473	0.264394	NK0_MO0,NK0_NEU0	2	GSE64655		GSE107011		7	+				SE
chr12:110496203:110502049	clu_27714	0.0641026	0.0615385	0.0714286	0.0641026	0.0769231	0.130952	0.302326	0.297619	0.0806452	0.243902	VPS29	0.000615016	0.0303465	0.237152	B0_MO0,T0_MO0,NK0_MO0,MO0_NEU0	3	GSE64655	GSE60424	GSE107011		7	-	first_junction			skip_junction
chr12:9688161:9692828	clu_26272	0.222222	0.313131	0.135484	0.190909	0.0603448	0.0606061	0	0	0	0.125	CLEC2D	0.00528805	0.000967066	0.207201	B0_T0,B0_NK0,T0_NK0	2	GSE64655	GSE60424			7
chr7:158749723:158752781	clu_41122	0.297297	0.25	0.160839	0.235294	0.0465116	0.0935252	0	0	0	0	ESYT2	0.000178224	1.6675e-07	0.273649	B0_T0,B0_NK0,B0_MO0,T0_NK0,T0_MO0,NK0_MO0	2	GSE64655	GSE60424			7	-				SE
chr17:5499950:5501737	clu_30563	0.043956	0.134328	0.0386473	0.0681818	0.0894309	0.102804	0.0666667	0.0944206	0.208333	0.302439	LOC728392	0.00369933	0.00907045	0.201972	B0_NEU0,T0_NK0,T0_NEU0,NK0_NEU0,MO0_NEU0	2	GSE64655	GSE60424			7
chr15:85655787:85664563	clu_25242	0.4	0.214286	0.272727	0.25	0.1	0.204545	0.0431655	0.113821	0.0561798	0.0153846	AKAP13	0.00114995	5.13831e-05	0.271361	B0_MO0,B0_NEU0	3	GSE64655		GSE107011	GSE115736	7	+				skip_junction
chr4:2799305:2820614	clu_28910	0.121212	0.214286	0.037037	0.0666667	0.00813008	0.016129	0.23913	0.207692	0.196581	0.138889	SH3BP2	3.31911e-12	0.000309901	0.211282	NK0_MO0,NK0_NEU0	2	GSE64655	GSE60424			7
chrX:23783883:23784294	clu_35138	0.338028	0.28169	0.24	0.166667	0.136986	0.2	0.113367	0.100309	0.134595	0.123678	SAT1	0.0013445	0.00450265	0.203021	B0_NK0,B0_MO0,B0_NEU0,T0_MO0	2	GSE64655	GSE60424			7	+				SE
chr17:29674159:29676820	clu_31163	0.15	0	0.0909091	0.111111	0.0545455	0.111111	0.169231	0.157895	0.37931	0.401961	SSH2	0.00188553	0.00828029	0.227073	MO0_NEU0	2	GSE64655			GSE115736	7	-	last_junction		ALE
chr6:163563719:163565946	clu_34877	0	0.117647	0	0	0.225352	0.227273	0.5	0.427083	0.275362	0.325301	QKI	0.00879684	0.0254732	0.237229	NK0_MO0,MO0_NEU0	2	GSE64655	GSE60424			7	+	last_junction				A3SS
chr6:53294491:53295642	clu_34057	0.440299	0.380952	0.328571	0.275	0.326087	0.25	0.111111	0.208333	0.188525	0.0857143	ELOVL5	0.00077113	1.8929e-05	0.273506	B0_NK0,B0_MO0,B0_NEU0,T0_MO0,T0_NEU0,NK0_NEU0	3	GSE64655	GSE60424		GSE115736	7	-	last_junction		ALE
chr6:33417695:33418087	clu_33627	0.0454545	0.123711	0.0490798	0.0608696	0.248062	0.161538	0.338235	0.308642	0	1	CUTA	7.02943e-06	0.00753036	0.268464	B0_NK0,B0_MO0,T0_NK0,T0_MO0,NK0_MO0	2	GSE64655	GSE60424			7	-	first_junction				A5SS
chr16:89300962:89305206	clu_23986	0.0952381	0.2	0.120482	0.2	0.181818	0.183673	0.295082	0.25	0.375	0.625	ANKRD11	0.0233785	0.00271271	0.352381	B0_NEU0,T0_NEU0,NK0_NEU0	3	GSE64655	GSE60424		GSE115736	7
chr6:33417695:33417869	clu_33627	0.295455	0.206186	0.147239	0.2	0.20155	0.276923	0.455882	0.45679	0	0	CUTA	7.02943e-06	0.00753036	0.282717	B0_NK0,B0_MO0,T0_NK0,T0_MO0,NK0_MO0	2	GSE64655	GSE60424			7	-	first_junction				A5SS
chr8:27445919:27450749	clu_38111	0.0292683	0.035461	0.0438596	0.0149254	0.111111	0.0662651	0.09375	0.146199	0.207101	0.266304	PTK2B	0.000109437	3.04536e-06	0.20731	B0_NK0,B0_MO0,B0_NEU0,T0_NK0,T0_MO0,T0_NEU0,NK0_NEU0,MO0_NEU0	2	GSE64655	GSE60424			7	+				SE
chr6:31644194:31644525	clu_33437	0.171429	0.202247	0.262712	0.333333	0.257576	0.201923	0.271084	0.299363	0.583333	0.413793	BAG6	0.00276857	0.0162757	0.311725	B0_NEU0,NK0_NEU0,MO0_NEU0	3	GSE64655	GSE60424		GSE115736	7	-				skip_junction
chrX:149487313:149490314	clu_35901	0.128571	0.149254	0.0232558	0.0789474	0.0638298	0.0977444	0.195402	0.164835	0.355932	0.291228	IDS	0.00451205	0.0361027	0.272479	B0_T0,B0_NEU0,T0_MO0,T0_NEU0,NK0_MO0,NK0_NEU0,MO0_NEU0	2	GSE64655			GSE115736	7	-	last_junction		ALE
chr6:26459828:26463244	clu_33224	0.0625	0.142857	0.0980392	0.21875	0.227273	0.214286	0.0857143	0.0877193	0.352113	0.507692	BTN2A1	0.0129369	0.0406482	0.343186	B0_NEU0,T0_NEU0,NK0_MO0,NK0_NEU0,MO0_NEU0	3	GSE64655	GSE60424	GSE107011		7	+
chrX:154355072:154357251	clu_35995	0.340491	0.35034	0.355357	0.336508	0.346369	0.326063	0.173175	0.171875	0.0793651	0.0909091	FLNA	5.92538e-07	4.26129e-05	0.260795	B0_MO0,B0_NEU0,T0_MO0,T0_NEU0,NK0_MO0,NK0_NEU0,MO0_NEU0	4	GSE64655	GSE60424	GSE107011	GSE115736	7	-				SE
chr6:3006559:3006816	clu_32989	0	0	0	0	0	0	0.146341	0.0222222	0.421053	0.161616	NQO2	0.0209103	0.00271271	0.207053	MO0_NEU0	2	GSE64655		GSE107011		7
chr7:112462179:112467981	clu_40599	0.125	0.103448	0.0769231	0.0952381	0.234043	0.25	0.0847458	0.272727	0.410431	0.404358	IFRD1	0.000171797	0.00271271	0.321314	B0_NEU0,T0_NK0,T0_NEU0,NK0_NEU0,MO0_NEU0	3	GSE64655	GSE60424	GSE107011		7
chr13:27648453:27650042	clu_36195	0.313725	0.264706	0.20339	0.2	0.171429	0.235294	0.0747664	0.028169	0.0909091	0.25	POLR1D	0.0134931	0.0166272	0.237748	B0_MO0,T0_MO0,NK0_MO0	3	GSE64655	GSE60424		GSE115736	7
chr17:81559416:81560721	clu_32798	0.0666667	0.142857	0.0416667	0.0714286	0.0263158	0.0357143	0.3	0.490566	0.666667	0.263158	NPLOC4	0.00713758	0.0456201	0.364268	B0_MO0,NK0_MO0	2	GSE64655	GSE60424			7
chrX:49078112:49079939	clu_35359	0.230769	0.209302	0.0925926	0.1	0.173913	0.243243	0.0273973	0.038961	0	0	WDR45	0.00339054	0.0132128	0.220036	B0_T0,B0_MO0,B0_NEU0,T0_NK0,T0_NEU0,NK0_MO0,NK0_NEU0,MO0_NEU0	3	GSE64655	GSE60424		GSE115736	7
chr17:76089320:76090329	clu_32557	0.418605	0.428571	0.431373	0.257143	0.173913	0.269841	0.230769	0.16129	0.125	0.147059	EXOC7	0.0271018	0.00360101	0.287559	B0_NK0,B0_MO0,B0_NEU0	2	GSE64655		GSE107011		7	-
chr17:59730017:59731421	clu_32077	0	0	0	0	0	0	0.1375	0.0558659	0.383908	0.344978	VMP1	0.001247	0.000166307	0.26776	MO0_NEU0	3	GSE64655		GSE107011	GSE115736	7
chr7:142786927:142791694	clu_40879	0	0	0.261181	0.246544	0.0526316	0.0510204	0	0	0	0	TRBC1,TRBJ1-1,TRBJ1-2,TRBJ1-3,TRBJ1-4,TRBJ1-5,TRBJ1-6	1.93688e-07	0.00142638	0.202036	T0_NK0	4	GSE64655	GSE60424	GSE107011	GSE115736	7
chr17:37576418:37584648	clu_31349	0.140351	0.16129	0.319444	0.358974	0.0886076	0.141026	0	0	0	0	SYNRG	0.000642536	0.0153045	0.339209	B0_MO0,T0_NK0,T0_MO0,NK0_MO0	3	GSE64655	GSE60424	GSE107011		7	-				skip_junction
chr17:7834350:7839906	clu_30700	0.32	0.181818	0.358974	0.230769	0.4	0	0.0652174	0.1	0.167832	0.196532	KDM6B	5.02764e-05	0.00187995	0.212263	T0_MO0,T0_NEU0,MO0_NEU0	2	GSE64655	GSE60424			7	+	first_junction			SE
chr13:37010655:37012192	clu_36268	0.025	0	0.0701754	0.107143	0.119048	0.151515	0.147059	0.147059	0.230769	0.264151	SUPT20H	0.00153492	0.00241613	0.23496	B0_T0,B0_NK0,B0_MO0,B0_NEU0,T0_NEU0,NK0_MO0,MO0_NEU0	2	GSE64655		GSE107011		7	-				SE
chr2:11172045:11177737	clu_104	0.116279	0.0322581	0.0638298	0.0882353	0.134328	0.102564	0.318182	0.333333	0	0	SLC66A3	0.00184012	0.0090198	0.251489	B0_MO0,T0_MO0,NK0_MO0	4	GSE64655	GSE60424	GSE107011	GSE115736	7	+	last_junction			skip_junction
chr16:4361803:4361985	clu_22391	0.255319	0.243243	0.293333	0.25	0.343284	0.292683	0	0.0652174	0.016129	0.163265	CORO7-PAM16,CORO7	0.00111266	0.00806178	0.285375	B0_MO0,B0_NEU0,T0_MO0,T0_NEU0,NK0_MO0,NK0_NEU0	4	GSE64655	GSE60424	GSE107011	GSE115736	7
chr11:72732597:72752328	clu_12648	0.350649	0.3	0.470588	0.5	0.284615	0.333333	0.133641	0.0958904	0.129114	0.144695	ARAP1	2.70316e-05	0.000420063	0.210559	B0_MO0,B0_NEU0,NK0_MO0,NK0_NEU0,MO0_NEU0	3	GSE64655	GSE60424		GSE115736	7	-	first_junction
chr11:67438501:67438632	clu_12473	0.653061	0.307692	0.528571	0.26	0.666667	0.0909091	0.00787402	0	0	0	CORO1B	0.00312099	0.00806178	0.394286	T0_MO0,T0_NEU0	2	GSE64655	GSE60424			7
chr16:88700940:88701262	clu_23935	0.166667	0.116279	0.340206	0.302083	0.272222	0.153846	0.06875	0.080402	0.0833333	0.0755814	RNF166	0.000172787	0.0407351	0.246569	T0_MO0,T0_NEU0,NK0_MO0,NK0_NEU0	2	GSE64655	GSE60424			7	-	first_junction			SE	A3SS
chr11:66640123:66646027	clu_12393	0.284404	0.268817	0.317919	0.305882	0.306122	0.340426	0.115942	0.227273	0.12381	0.105263	RBM14-RBM4,RBM4	0.000594375	0.000561271	0.208738	B0_MO0,B0_NEU0,T0_MO0,T0_NEU0,NK0_MO0,NK0_NEU0	2	GSE64655	GSE60424			7	+	last_junction			skip_junction
chr11:62677634:62677740	clu_12001	0.00819672	0.0288462	0.0583942	0.060241	0.0891089	0.11828	0.0240964	0.0652174	0.380952	0.25	UBXN1	0.00737863	0.016844	0.296955	B0_NK0,B0_NEU0,T0_NEU0,NK0_NEU0,MO0_NEU0	4	GSE64655	GSE60424	GSE107011	GSE115736	7
chr11:61430182:61445941	clu_11914	0.078125	0.0416667	0.0763359	0.125	0.121212	0.153153	0.208	0.154545	0.246575	0.276316	SDHAF2	0.00363632	0.00013363	0.20155	B0_MO0,B0_NEU0,T0_NEU0,NK0_NEU0	2	GSE64655	GSE60424			7
chr11:614037:614476	clu_11105	0.138889	0.114286	0.125	0.0793651	0.108108	0.136	0.25	0.175676	0.392473	0.333333	IRF7	6.24238e-05	2.55999e-05	0.260721	B0_NEU0,T0_NEU0,NK0_NEU0,MO0_NEU0	2	GSE64655		GSE107011		7
chr22:24134415:24164400	clu_10214	0.568966	0.4	0.47191	0.361702	0.378788	0.342466	0.678571	0.28125	0.0169492	0	CABIN1	0.00200869	0.000445567	0.476008	B0_NEU0,T0_MO0,T0_NEU0,NK0_MO0,NK0_NEU0,MO0_NEU0	3	GSE64655	GSE60424		GSE115736	7	+
chr14:91114283:91157639	clu_9546	0.255319	0.275862	0.333333	0.35	0.254902	0.339623	0.287129	0.373134	0.00458716	0.00636943	DGLUCY	7.96241e-11	0.000728237	0.336188	B0_NEU0,T0_NEU0,NK0_NEU0,MO0_NEU0	3	GSE64655	GSE60424	GSE107011		7	+	first_junction			skip_junction
chr14:50758630:50759857	clu_9025	0.0606061	0.0882353	0.119048	0.05	0.225806	0.130435	0.439394	0.508475	0.318182	0.315789	NIN	4.94892e-05	0.000149872	0.399514	B0_NK0,B0_MO0,B0_NEU0,T0_NK0,T0_MO0,T0_NEU0,NK0_MO0	2	GSE64655	GSE60424			7	-				SE
chr14:50754867:50756492	clu_9025	0.0606061	0.147059	0.047619	0.05	0.419355	0.434783	0.318182	0.338983	0.431818	0.385965	NIN	4.94892e-05	0.000149872	0.378259	B0_NK0,B0_MO0,B0_NEU0,T0_NK0,T0_MO0,T0_NEU0,NK0_MO0	2	GSE64655	GSE60424			7	-				SE
chr14:23081836:23090522	clu_8688	0.300971	0.308642	0.266667	0.24359	0.243902	0.27381	0.271739	0.177215	0.0941176	0.09375	ACIN1	0.00456313	0.00783908	0.210873	B0_NEU0,T0_NEU0,NK0_NEU0,MO0_NEU0	2	GSE64655	GSE60424			7	-				skip_junction
chr11:85976682:85978070	clu_12858	0.0294118	0	0.030303	0	0.0972222	0.0769231	0.401408	0.311355	0.195122	0.178191	PICALM	5.49177e-05	0.00389318	0.269309	NK0_MO0,NK0_NEU0,MO0_NEU0	3	GSE64655	GSE60424	GSE107011		7	-				SE
chr10:110130486:110133326	clu_8240	0	0	0	0	0.0964912	0.137931	0.27451	0.313953	0.0675676	0.0333333	ADD3	7.61665e-06	0.0145316	0.294232	B0_NK0,B0_MO0,B0_NEU0,T0_NK0,T0_MO0,T0_NEU0,NK0_MO0,NK0_NEU0,MO0_NEU0	3	GSE64655	GSE60424	GSE107011		7	+	last_junction			skip_junction
chr1:198702530:198703298	clu_6244	0.319072	0.318681	0.238415	0.181929	0.320748	0.305516	0.0818584	0.0467955	0.0609756	0.0250545	PTPRC	7.37931e-18	5.05883e-11	0.275862	B0_T0,B0_NK0,B0_MO0,B0_NEU0,T0_NK0,T0_MO0,T0_NEU0,NK0_MO0,NK0_NEU0	4	GSE64655	GSE60424	GSE107011	GSE115736	7	+				SE
chr1:198699704:198703298	clu_6244	0.00507614	0.00274725	0.169241	0.140415	0.0223607	0.0212164	0.40708	0.284842	0.418293	0.265795	PTPRC	7.37931e-18	5.05883e-11	0.342049	B0_T0,B0_NK0,B0_MO0,B0_NEU0,T0_NK0,T0_MO0,T0_NEU0,NK0_MO0,NK0_NEU0	4	GSE64655	GSE60424	GSE107011	GSE115736	7	+				skip_junction
chr1:198699704:198702387	clu_6244	0.269761	0.267399	0.182673	0.135531	0.27566	0.247053	0.0597345	0.0335707	0.0304878	0.0087146	PTPRC	7.37931e-18	5.05883e-11	0.248979	B0_T0,B0_NK0,B0_MO0,B0_NEU0,T0_NK0,T0_MO0,T0_NEU0,NK0_MO0,NK0_NEU0	4	GSE64655	GSE60424	GSE107011	GSE115736	7	+				SE
chr1:198692373:198703298	clu_6244	0	0	0.083949	0.0781441	0.00183284	0	0.17146	0.181078	0.317073	0.369281	PTPRC	7.37931e-18	5.05883e-11	0.343177	B0_T0,B0_NK0,B0_MO0,B0_NEU0,T0_NK0,T0_MO0,T0_NEU0,NK0_MO0,NK0_NEU0	4	GSE64655	GSE60424	GSE107011	GSE115736	7	+				skip_junction
chr1:161674073:161675257	clu_5899	0.330579	0.37037	0	0	0.25	0	0	0	0.08	0.166667	FCGR2B	0.000292791	0.002452	0.227141	B0_NEU0	2	GSE64655	GSE60424			7	+	last_junction			SE
chr1:77946576:77949155	clu_4624	0.403509	0.46875	0.412698	0.288889	0.142857	0.169231	0.215686	0.102041	0	0	FUBP1	0.0112341	0.00241613	0.280085	B0_NK0,B0_MO0,T0_NK0,T0_MO0	2	GSE64655	GSE60424			7	-					A3SS
chr1:46688544:46689587	clu_4356	0.321429	0.238095	0.287671	0.276596	0.203125	0.203125	0.0789474	0.0655738	0.333333	0.0769231	EFCAB14	0.00108098	0.0115715	0.209873	B0_MO0,T0_MO0,NK0_MO0	3	GSE64655	GSE60424	GSE107011		7	-
chr1:35444303:35447046	clu_3958	0	0.0625	0	0	0	0	0.31746	0.204545	0.472222	0.4	KIAA0319L	0.001268	0.00362837	0.436111	T0_MO0,T0_NEU0,MO0_NEU0	3	GSE64655	GSE60424	GSE107011		7
chr1:2393355:2395784	clu_3023	0.278689	0.304348	0.274725	0.410714	0.197802	0.3	0.117647	0.176471	0.137931	0.101695	RER1	0.0209512	0.00599927	0.222907	B0_MO0,B0_NEU0,T0_MO0,T0_NEU0	2	GSE64655	GSE60424			7
chr2:233447905:233448087	clu_2704	0.404762	0.3125	0.333333	0.138889	0.325581	0.253731	0.146341	0.04	0.111111	0	DGKD	0.0308291	0.0254732	0.26546	B0_MO0,NK0_MO0	2	GSE64655			GSE115736	7
chr2:230511166:230515095	clu_2633	0.0588235	0.0689655	0	0	0.0869565	0.0666667	0.222222	0.363636	0.171429	0.261905	SP100	0.00819676	0.0343512	0.292929	B0_T0,B0_MO0,B0_NEU0,T0_NK0,T0_MO0,T0_NEU0,NK0_MO0,NK0_NEU0	2	GSE64655	GSE60424			7	+	last_junction		ALE
chr2:143071108:143071362	clu_1714	0	0	0	0	0	0	0	0	0.26506	0.395522	ARHGAP15	1.07322e-06	1.6675e-07	0.330291	B0_NEU0,T0_NEU0,NK0_NEU0,MO0_NEU0	4	GSE64655	GSE60424	GSE107011	GSE115736	7	+	first_junction			SE
chr10:110077118:110079240	clu_8237	0.208556	0.204545	0.0518868	0.0526316	0.0833333	0.156069	0	0.0131579	0	0	ADD3	1.38996e-05	2.55999e-05	0.206551	B0_T0,B0_NK0,B0_MO0,B0_NEU0,T0_NK0,T0_MO0,T0_NEU0,NK0_MO0,NK0_NEU0	4	GSE64655	GSE60424	GSE107011	GSE115736	7	+	first_junction			SE
chr11:85978093:85981129	clu_12858	0.0588235	0	0	0	0.0833333	0.0769231	0.323944	0.282051	0.125	0.162234	PICALM	5.49177e-05	0.00389318	0.222869	NK0_MO0,NK0_NEU0,MO0_NEU0	3	GSE64655	GSE60424	GSE107011		7	-				SE
chr7:158752843:158759486	clu_41122	0.378378	0.25	0.125874	0.0588235	0.0465116	0.0503597	0	0.0196078	0	0	ESYT2	0.000178224	1.6675e-07	0.304385	B0_T0,B0_NK0,B0_MO0,T0_NK0,T0_MO0,NK0_MO0	2	GSE64655	GSE60424			7	-				SE
chr19:7904068:7905808	clu_19774	0.170732	0.277778	0.196429	0.394737	0.341772	0.35	0.136364	0.097561	0.0454545	0.0625	MAP2K7	0.000224582	0.00988237	0.228924	B0_MO0,T0_MO0,NK0_MO0	2	GSE64655	GSE60424			7	+	first_junction			SE
chr19:54575033:54575256	clu_21776	0.0422535	0.0232558	0	0	0.428571	0.24	0.465241	0.361647	0.30087	0.297218	LILRA2,LILRB1,LOC102724290	6.75094e-12	1.81719e-15	0.380689	B0_NK0,B0_MO0,B0_NEU0,NK0_NEU0	2	GSE64655	GSE60424			7	+				SE
chr19:54575552:54575807	clu_21776	0.0704225	0.116279	0	0	0.285714	0.28	0.322193	0.299871	0.561739	0.524158	LILRA2,LILRB1,LOC102724290	6.75094e-12	1.81719e-15	0.449598	B0_NK0,B0_MO0,B0_NEU0,NK0_NEU0	2	GSE64655	GSE60424			7	+				SE
chr3:152269092:152335111	clu_17024	0.234043	0.178571	0.290598	0.273973	0.141304	0.151515	0.12963	0.0243902	0.107143	0.047619	MBNL1	0.0306134	0.0348291	0.205276	T0_NK0,T0_MO0,T0_NEU0	2	GSE64655		GSE107011		7	+	first_junction
chr5:180793097:180808648	clu_19197	0.301887	0.311111	0.430556	0.314286	0.247191	0.13253	0.143411	0.0697674	0.132353	0.0540541	MGAT1	0.000481848	0.00154313	0.279217	B0_NK0,B0_MO0,B0_NEU0,T0_NK0,T0_MO0,T0_NEU0,NK0_MO0,MO0_NEU0	4	GSE64655	GSE60424	GSE107011	GSE115736	7	-	last_junction
chr5:180793097:180802680	clu_19197	0	0	0.0277778	0.0571429	0.101124	0.13253	0.24031	0.330233	0.102941	0.135135	MGAT1	0.000481848	0.00154313	0.285271	B0_NK0,B0_MO0,B0_NEU0,T0_NK0,T0_MO0,T0_NEU0,NK0_MO0,MO0_NEU0	4	GSE64655	GSE60424	GSE107011	GSE115736	7	-	only_junction
chr5:177303320:177307781	clu_19061	0.0384615	0	0	0	0.0810811	0.0416667	0.404255	0.358696	0.478873	0.502762	RAB24,MXD3	5.32548e-05	7.44944e-06	0.429444	NK0_MO0,NK0_NEU0	4	GSE64655	GSE60424	GSE107011	GSE115736	7
chr5:66054951:66076316	clu_17936	0.0285714	0	0.139344	0.130435	0.327731	0.247423	0.289157	0.451613	0.291262	0.371429	ERBIN	0.000299631	0.00051573	0.356099	B0_T0,B0_NK0,B0_MO0,B0_NEU0,T0_NK0,T0_MO0,T0_NEU0	4	GSE64655	GSE60424	GSE107011	GSE115736	7	+				skip_junction
chr5:143037261:143041525	clu_18732	0	0	0.0833333	0	0.04	0.0714286	0.047619	0.0169492	0.343511	0.226087	ARHGAP26	0.0063423	0.0490108	0.252515	NK0_NEU0,MO0_NEU0	2	GSE64655			GSE115736	7
chr19:54206724:54207398	clu_21746	0.0253708	0.0138471	0.0349136	0.0258621	0.0310318	0.0278515	0.0903353	0.134276	0.222834	0.295669	RPS9	8.57791e-06	1.21509e-06	0.239642	B0_MO0,B0_NEU0,T0_MO0,T0_NEU0,NK0_MO0,NK0_NEU0,MO0_NEU0	4	GSE64655	GSE60424	GSE107011	GSE115736	7	+	last_junction			SE	A5SS
[truncated: 33 more rows]

## Sheet: S12
Table S12: SF that are express in GSE64655
[truncated: 316 more rows]

## Sheet: S13
Table S13: SF-junctions correlation in GSE64655
[truncated: 179 more rows]
[truncated: 267 more columns]

## Sheet: S14
Table S14: GSE107011 junctions that were used in the SF-junctions correlation
[truncated: 160 more rows]

[truncated: 17 more sheets: S15, S16, S17, S18, S19, S20, S21, S22, S23, S24, S25, S26, S27, S28, S29, S30, S31]
